# Supplementary material for: Dmrt2 regulates sex-biased neuronal development in the cingulate cortex
Source: Cell Mol Life Sci. 2025 Oct 30;82(1):376. doi: 10.1007/s00018-025-05851-1 (PMC12575903; doi:10.1007/s00018-025-05851-1)
Supplement: Supplementary file 8 — Supplementary file8 (XLSX 5454 KB) [file 18_2025_5851_MOESM8_ESM.xlsx]

## Sheet: DEGs
Only genes with a |log2FoldChange >1| and p-adj >0.05
Ensembl ID	symbol	baseMean	FoldChange	log2FoldChange	lfcSE	stat	pvalue	padj	description
ENSMUSG00000104330	NA	3.97066	0.106736	-3.22789	1.05928	-3.04724	0.00230951	0.0139674	NA
ENSMUSG00000046585	Cfap58	6.9705	0.141214	-2.82404	0.767288	-3.68055	0.000232728	0.00205913	cilia and flagella associated protein 58
ENSMUSG00000046215	Rprml	7.63941	0.161681	-2.62878	0.729945	-3.60133	0.000316588	0.00267106	reprimo-like
ENSMUSG00000120042	NA	4.7578	0.165201	-2.59771	0.7798	-3.33125	0.000864561	0.0061975	NA
ENSMUSG00000021708	Rasgrf2	207.929	0.174919	-2.51524	0.488697	-5.14683	2.64925e-07	6.73468e-06	RAS protein-specific guanine nucleotide-releasing factor 2
ENSMUSG00000117356	NA	7.01878	0.177323	-2.49555	0.728441	-3.42588	0.000612814	0.00467109	NA
ENSMUSG00000048905	4930539E08Rik	5.23478	0.198104	-2.33567	0.696983	-3.35112	0.000804868	0.00583829	RIKEN cDNA 4930539E08 gene
ENSMUSG00000089945	Pakap	20.8834	0.205704	-2.28136	0.465402	-4.90191	9.4908e-07	2.03801e-05	paralemmin A kinase anchor protein
ENSMUSG00000087470	NA	20.7323	0.21426	-2.22257	0.389665	-5.7038	1.17169e-08	4.82993e-07	NA
ENSMUSG00000117763	9830166K06Rik	4.27694	0.220754	-2.17949	0.796105	-2.73769	0.00618725	0.0317546	RIKEN cDNA 9830166K06 gene
ENSMUSG00000032502	Stac	40.3941	0.224705	-2.15389	0.375253	-5.73984	9.47645e-09	3.96506e-07	src homology three (SH3) and cysteine rich domain
ENSMUSG00000020838	Slc6a4	8.31539	0.22759	-2.13549	0.65774	-3.2467	0.0011675	0.00795384	solute carrier family 6 (neurotransmitter transporter, serotonin), member 4
ENSMUSG00000106321	NA	7.78474	0.227771	-2.13434	0.537001	-3.97456	7.05095e-05	0.000764199	NA
ENSMUSG00000019890	Nts	310.906	0.235783	-2.08447	0.654913	-3.18282	0.0014585	0.00957505	neurotensin
ENSMUSG00000022376	Adcy8	12.0362	0.236342	-2.08105	0.526611	-3.95178	7.7571e-05	0.000826944	adenylate cyclase 8
ENSMUSG00000030110	Ret	10.0257	0.237324	-2.07507	0.621492	-3.33885	0.000841251	0.0060482	ret proto-oncogene
ENSMUSG00000107585	3300002P13Rik	9.95729	0.238967	-2.06512	0.562332	-3.67242	0.000240267	0.0021153	RIKEN cDNA 3300002P13 gene
ENSMUSG00000069132	Nxph2	8.51978	0.239413	-2.06243	0.64153	-3.21486	0.00130509	0.00872359	neurexophilin 2
ENSMUSG00000042345	Ubash3a	4.44711	0.241995	-2.04695	0.686496	-2.98174	0.00286613	0.0166618	ubiquitin associated and SH3 domain containing, A
ENSMUSG00000097178	2310002F09Rik	5.42415	0.244136	-2.03424	0.720396	-2.82378	0.00474606	0.0255491	RIKEN cDNA 2310002F09 gene
ENSMUSG00000031142	Cacna1f	6.30552	0.244513	-2.03202	0.761686	-2.66779	0.00763519	0.0375179	calcium channel, voltage-dependent, alpha 1F subunit
ENSMUSG00000049107	Ntf3	696.99	0.246406	-2.02089	0.306796	-6.58708	4.48552e-11	4.7275e-09	neurotrophin 3
ENSMUSG00000027750	Postn	10.7501	0.24695	-2.01771	0.529356	-3.81164	0.00013805	0.00134316	periostin, osteoblast specific factor
ENSMUSG00000115122	NA	4.87819	0.24843	-2.00909	0.672203	-2.98882	0.00280061	0.0163639	NA
ENSMUSG00000033044	Dhrs7c	13.9197	0.251919	-1.98897	0.570439	-3.48673	0.000488963	0.00384582	dehydrogenase/reductase (SDR family) member 7C
ENSMUSG00000049676	Catsperg1	33.9836	0.252583	-1.98517	0.328402	-6.04493	1.49477e-09	8.25636e-08	cation channel sperm associated auxiliary subunit gamma 1
ENSMUSG00000097877	NA	4.7581	0.255497	-1.96862	0.676485	-2.91007	0.00361342	0.0203862	NA
ENSMUSG00000040164	Kcns1	20.0432	0.257003	-1.96014	0.492251	-3.982	6.83386e-05	0.000743149	K+ voltage-gated channel, subfamily S, 1
ENSMUSG00000025902	Sox17	13.9479	0.272349	-1.87647	0.633278	-2.96311	0.00304551	0.0175841	SRY (sex determining region Y)-box 17
ENSMUSG00000097182	A830009L08Rik	32.1638	0.273575	-1.86999	0.383686	-4.87375	1.09501e-06	2.28593e-05	RIKEN cDNA A830009L08 gene
ENSMUSG00000108867	NA	7.16052	0.273686	-1.86941	0.592154	-3.15696	0.00159423	0.0102589	NA
ENSMUSG00000041695	Kcnj2	230.243	0.27619	-1.85627	0.281563	-6.59272	4.31832e-11	4.57601e-09	potassium inwardly-rectifying channel, subfamily J, member 2
ENSMUSG00000087500	NA	16.694	0.28114	-1.83064	0.552084	-3.31587	0.000913586	0.00648456	NA
ENSMUSG00000032360	Hcrtr2	58.2181	0.282968	-1.82129	0.259311	-7.02356	2.16289e-12	4.17544e-10	hypocretin (orexin) receptor 2
ENSMUSG00000106915	NA	5.65391	0.284097	-1.81555	0.670647	-2.70716	0.00678622	0.0341906	NA
ENSMUSG00000115737	NA	7.76793	0.284841	-1.81177	0.709355	-2.55411	0.010646	0.0490379	NA
ENSMUSG00000024842	Cabp4	4.3221	0.287345	-1.79915	0.686637	-2.62023	0.00878712	0.0420858	calcium binding protein 4
ENSMUSG00000037994	Slc9b2	30.4362	0.287444	-1.79865	0.35774	-5.02781	4.96105e-07	1.15637e-05	solute carrier family 9, subfamily B (NHA2, cation proton antiporter 2), member 2
ENSMUSG00000102729	NA	14.1415	0.288222	-1.79475	0.503023	-3.56792	0.00035983	0.00298171	NA
ENSMUSG00000048483	Zdhhc22	45.1694	0.289459	-1.78857	0.346575	-5.16069	2.46041e-07	6.28742e-06	zinc finger, DHHC-type containing 22
ENSMUSG00000071341	Egr4	16.6386	0.29019	-1.78493	0.428859	-4.16204	3.15412e-05	0.000389728	early growth response 4
ENSMUSG00000109121	NA	11.098	0.291544	-1.77821	0.568813	-3.12618	0.00177091	0.0111818	NA
ENSMUSG00000029503	P2rx2	66.9401	0.29271	-1.77246	0.25748	-6.88385	5.82547e-12	9.08681e-10	purinergic receptor P2X, ligand-gated ion channel, 2
ENSMUSG00000118667	NA	11.3685	0.29727	-1.75015	0.492616	-3.55277	0.000381193	0.00312159	NA
ENSMUSG00000098684	NA	16.373	0.298267	-1.74532	0.428265	-4.07533	4.59489e-05	0.000535832	NA
ENSMUSG00000060371	Caln1	174.701	0.298774	-1.74287	0.525001	-3.31975	0.00090099	0.00641618	calneuron 1
ENSMUSG00000055078	Gabra5	79.3694	0.305487	-1.71082	0.294704	-5.80519	6.42923e-09	2.84257e-07	gamma-aminobutyric acid (GABA) A receptor, subunit alpha 5
ENSMUSG00000047867	Gimap6	10.2379	0.30776	-1.70012	0.596949	-2.84802	0.00439922	0.0239799	GTPase, IMAP family member 6
ENSMUSG00000048572	Tmem252	9.41284	0.307818	-1.69985	0.566426	-3.00102	0.00269081	0.0159034	transmembrane protein 252
ENSMUSG00000030098	Grip2	163.208	0.31176	-1.68149	0.475789	-3.53412	0.00040914	0.00329918	glutamate receptor interacting protein 2
ENSMUSG00000091756	Gm3095	6.4726	0.313596	-1.67302	0.558575	-2.99516	0.00274297	0.0161335	predicted gene 3095
ENSMUSG00000121046	NA	14.1486	0.313688	-1.6726	0.417524	-4.006	6.17569e-05	0.00068378	NA
ENSMUSG00000020905	Usp43	352.431	0.314028	-1.67103	0.532668	-3.1371	0.00170627	0.010858	ubiquitin specific peptidase 43
ENSMUSG00000071551	Akr1c19	64.0264	0.314436	-1.66916	0.2907	-5.74186	9.36438e-09	3.93506e-07	aldo-keto reductase family 1, member C19
ENSMUSG00000086286	NA	5.21847	0.314984	-1.66665	0.60059	-2.77502	0.00551982	0.0288617	NA
ENSMUSG00000078235	Fam43b	235.69	0.314994	-1.6666	0.263726	-6.31944	2.62509e-10	1.92421e-08	family with sequence similarity 43, member B
ENSMUSG00000035429	Ptprh	21.2481	0.318729	-1.6496	0.367438	-4.48946	7.14031e-06	0.000112276	protein tyrosine phosphatase, receptor type, H
ENSMUSG00000016995	Matn4	30.6132	0.319617	-1.64558	0.53747	-3.06172	0.00220067	0.013409	matrilin 4
ENSMUSG00000117093	NA	11.8845	0.320038	-1.64369	0.474589	-3.46339	0.000533417	0.00414071	NA
ENSMUSG00000086454	Platr14	15.9122	0.320551	-1.64138	0.451921	-3.63199	0.000281241	0.00241889	pluripotency associated transcript 14
ENSMUSG00000024008	Cpne5	170.078	0.322262	-1.6337	0.229554	-7.11681	1.10452e-12	2.3666e-10	copine V
ENSMUSG00000095681	NA	42.3383	0.322459	-1.63281	0.248883	-6.56057	5.36023e-11	5.44343e-09	NA
ENSMUSG00000033730	Egr3	199.26	0.324403	-1.62414	0.313773	-5.17617	2.26484e-07	5.86451e-06	early growth response 3
ENSMUSG00000060613	Cyp2c70	8.60584	0.328669	-1.60529	0.622862	-2.57729	0.00995797	0.0465836	cytochrome P450, family 2, subfamily c, polypeptide 70
ENSMUSG00000078816	Prkcg	150.276	0.329714	-1.60071	0.210332	-7.61041	2.73226e-14	1.04458e-11	protein kinase C, gamma
ENSMUSG00000029373	Pf4	30.578	0.330956	-1.59529	0.597399	-2.67039	0.00757638	0.0372947	platelet factor 4
ENSMUSG00000046109	NA	12.6976	0.331654	-1.59225	0.480031	-3.31697	0.000909985	0.00646758	NA
ENSMUSG00000047907	Tshz2	265.368	0.332645	-1.58794	0.326739	-4.85998	1.17396e-06	2.43251e-05	teashirt zinc finger family member 2
ENSMUSG00000094370	Gm3373	7.71208	0.332954	-1.58661	0.535977	-2.96021	0.00307427	0.0177291	predicted gene 3373
ENSMUSG00000041552	Ptchd1	24.998	0.333373	-1.58479	0.53313	-2.97262	0.00295272	0.0170837	patched domain containing 1
ENSMUSG00000089737	Gm15688	14.7656	0.333872	-1.58263	0.465707	-3.39834	0.000677951	0.00506658	predicted gene 15688
ENSMUSG00000029608	Rph3a	188.416	0.334789	-1.57868	0.194782	-8.10484	5.28171e-16	3.55113e-13	rabphilin 3A
ENSMUSG00000043301	Kcnj6	47.8311	0.335153	-1.57711	0.308058	-5.11952	3.06313e-07	7.60983e-06	potassium inwardly-rectifying channel, subfamily J, member 6
ENSMUSG00000066189	Cacng3	39.8091	0.336196	-1.57263	0.299845	-5.2448	1.56448e-07	4.30852e-06	calcium channel, voltage-dependent, gamma subunit 3
ENSMUSG00000021596	Mctp1	488.818	0.339122	-1.56012	0.312775	-4.98801	6.10059e-07	1.36881e-05	multiple C2 domains, transmembrane 1
ENSMUSG00000045903	Npas4	187.077	0.341702	-1.54919	0.339081	-4.56878	4.90563e-06	8.07173e-05	neuronal PAS domain protein 4
ENSMUSG00000029120	Ppp2r2c	385.556	0.343267	-1.5426	0.178891	-8.62311	6.51608e-18	7.94066e-15	protein phosphatase 2, regulatory subunit B, gamma
ENSMUSG00000110653	NA	6.05984	0.344836	-1.53602	0.602937	-2.54756	0.010848	0.0497741	NA
ENSMUSG00000003469	Phyhip	35.6353	0.346247	-1.53013	0.313847	-4.87539	1.08596e-06	2.26946e-05	phytanoyl-CoA hydroxylase interacting protein
ENSMUSG00000053963	Stum	36.1556	0.346869	-1.52754	0.312974	-4.88072	1.05701e-06	2.22326e-05	mechanosensory transduction mediator
ENSMUSG00000041565	L3mbtl4	108.015	0.347705	-1.52406	0.269226	-5.66091	1.50572e-08	5.99155e-07	L3MBTL4 histone methyl-lysine binding protein
ENSMUSG00000059852	Kcng2	13.0467	0.348494	-1.5208	0.391786	-3.8817	0.000103731	0.00105231	potassium voltage-gated channel, subfamily G, member 2
ENSMUSG00000059003	Grin2a	63.7366	0.34871	-1.5199	0.381555	-3.98344	6.79238e-05	0.000739748	glutamate receptor, ionotropic, NMDA2A (epsilon 1)
ENSMUSG00000055134	NA	36.0911	0.349738	-1.51565	0.391856	-3.86789	0.000109783	0.00110451	NA
ENSMUSG00000024479	Mal2	46.0753	0.351159	-1.5098	0.42615	-3.5429	0.000395755	0.00321326	mal, T cell differentiation protein 2
ENSMUSG00000043388	Tmem130	1034.16	0.351528	-1.50829	0.171611	-8.78901	1.5089e-18	2.45172e-15	transmembrane protein 130
ENSMUSG00000104597	NA	185.126	0.351957	-1.50653	0.209717	-7.1836	6.78972e-13	1.57602e-10	NA
ENSMUSG00000020704	Asic2	1029.05	0.352008	-1.50632	0.455071	-3.31007	0.000932727	0.00658924	acid-sensing (proton-gated) ion channel 2
ENSMUSG00000021363	Mak	97.9547	0.352042	-1.50618	0.20699	-7.27659	3.4237e-13	9.02098e-11	male germ cell-associated kinase
ENSMUSG00000033066	Gas7	151.781	0.352908	-1.50264	0.267621	-5.61479	1.96804e-08	7.53888e-07	growth arrest specific 7
ENSMUSG00000085609	NA	95.8134	0.35337	-1.50075	0.301623	-4.97557	6.50559e-07	1.44967e-05	NA
ENSMUSG00000031962	Cdh15	14.0326	0.354578	-1.49583	0.412496	-3.62628	0.00028753	0.00246646	cadherin 15
ENSMUSG00000071531	Gprin2	205.471	0.355175	-1.4934	0.277596	-5.37976	7.45852e-08	2.30105e-06	G protein regulated inducer of neurite outgrowth 2
ENSMUSG00000032355	Mlip	512.779	0.355389	-1.49253	0.24847	-6.00687	1.89135e-09	1.01872e-07	muscular LMNA-interacting protein
ENSMUSG00000027435	Cd93	32.0472	0.356081	-1.48972	0.523071	-2.84803	0.00439903	0.0239799	CD93 antigen
ENSMUSG00000062296	Trank1	58.0022	0.356757	-1.48699	0.366661	-4.05548	5.00325e-05	0.000576216	tetratricopeptide repeat and ankyrin repeat containing 1
ENSMUSG00000100600	A230077H06Rik	15.2263	0.358167	-1.4813	0.478031	-3.09874	0.00194345	0.0120795	RIKEN cDNA A230077H06 gene
ENSMUSG00000037428	Vgf	468.858	0.358503	-1.47994	0.228241	-6.48413	8.92479e-11	8.16975e-09	VGF nerve growth factor inducible
ENSMUSG00000027568	Ntsr1	688.307	0.358804	-1.47873	0.478269	-3.09184	0.00198921	0.0123207	neurotensin receptor 1
ENSMUSG00000032936	Camkv	1417.85	0.359051	-1.47774	0.251791	-5.8689	4.38695e-09	2.04145e-07	CaM kinase-like vesicle-associated
ENSMUSG00000036264	Fstl4	77.4112	0.359166	-1.47728	0.348407	-4.24009	2.23428e-05	0.000289077	follistatin-like 4
ENSMUSG00000074766	Ism1	8.66642	0.361461	-1.46809	0.520705	-2.81943	0.00481097	0.0258201	isthmin 1, angiogenesis inhibitor
ENSMUSG00000046318	Ccbe1	786.378	0.362149	-1.46535	0.423905	-3.45678	0.000546677	0.00422645	collagen and calcium binding EGF domains 1
ENSMUSG00000025468	Caly	350.234	0.362832	-1.46263	0.173649	-8.4229	3.67266e-17	3.58048e-14	calcyon neuron-specific vesicular protein
ENSMUSG00000050234	Gja4	41.4478	0.363038	-1.46181	0.48238	-3.03041	0.00244225	0.01467	gap junction protein, alpha 4
ENSMUSG00000005583	Mef2c	3502.97	0.365562	-1.45181	0.374849	-3.87306	0.000107478	0.00108545	myocyte enhancer factor 2C
ENSMUSG00000090691	Gm3667	36.6069	0.365804	-1.45086	0.27737	-5.23077	1.68808e-07	4.59053e-06	predicted gene 3667
ENSMUSG00000063796	Slc22a8	40.3813	0.366462	-1.44827	0.449073	-3.22501	0.00125967	0.00846718	solute carrier family 22 (organic anion transporter), member 8
ENSMUSG00000120104	NA	19.3974	0.367108	-1.44572	0.473499	-3.05327	0.00226359	0.0137323	NA
ENSMUSG00000016349	Eef1a2	156.5	0.369106	-1.43789	0.219529	-6.54991	5.75702e-11	5.7861e-09	eukaryotic translation elongation factor 1 alpha 2
ENSMUSG00000120976	NA	75.2222	0.369775	-1.43528	0.249637	-5.74948	8.9518e-09	3.78617e-07	NA
ENSMUSG00000063142	Kcnma1	666.356	0.37032	-1.43316	0.154183	-9.29517	1.46977e-20	7.16441e-17	potassium large conductance calcium-activated channel, subfamily M, alpha member 1
ENSMUSG00000024524	Gnal	1092.68	0.371848	-1.42721	0.162645	-8.77504	1.70843e-18	2.56238e-15	guanine nucleotide binding protein, alpha stimulating, olfactory type
ENSMUSG00000026077	Npas2	19.5751	0.373214	-1.42192	0.447426	-3.17801	0.00148291	0.00969939	neuronal PAS domain protein 2
ENSMUSG00000039706	Ldb2	1867.6	0.373292	-1.42162	0.219616	-6.47323	9.59312e-11	8.46365e-09	LIM domain binding 2
ENSMUSG00000092375	NA	20.1943	0.373662	-1.42019	0.366689	-3.87301	0.000107498	0.00108545	NA
ENSMUSG00000035653	Lrfn5	2096.5	0.375563	-1.41287	0.231743	-6.09673	1.0826e-09	6.28231e-08	leucine rich repeat and fibronectin type III domain containing 5
ENSMUSG00000054690	Emcn	12.7446	0.376344	-1.40987	0.538987	-2.61579	0.00890216	0.0425011	endomucin
ENSMUSG00000021278	Amn	36.1107	0.37645	-1.40947	0.353133	-3.99132	6.5706e-05	0.000718126	amnionless
ENSMUSG00000026090	2010300C02Rik	26.6019	0.376574	-1.409	0.355863	-3.95938	7.51458e-05	0.000805493	RIKEN cDNA 2010300C02 gene
ENSMUSG00000095295	Gm3488	9.12437	0.376919	-1.40767	0.444238	-3.16874	0.00153101	0.009934	predicted gene, 3488
ENSMUSG00000031872	Bean1	64.1124	0.378043	-1.40338	0.257293	-5.45439	4.91406e-08	1.61849e-06	brain expressed, associated with Nedd4, 1
ENSMUSG00000116652	NA	15.363	0.379654	-1.39724	0.374324	-3.73272	0.000189426	0.001743	NA
ENSMUSG00000090061	Nwd2	54.1894	0.38028	-1.39486	0.497128	-2.80585	0.00501847	0.026735	NACHT and WD repeat domain containing 2
ENSMUSG00000075044	Slc22a29	17.4977	0.381651	-1.38968	0.436686	-3.18232	0.001461	0.00958496	solute carrier family 22. member 29
ENSMUSG00000089652	NA	7.58448	0.382771	-1.38545	0.52127	-2.65782	0.00786468	0.0384614	NA
ENSMUSG00000092571	NA	7.98828	0.382871	-1.38507	0.502793	-2.75475	0.00587364	0.0303616	NA
ENSMUSG00000053214	Gm9899	14.6392	0.383826	-1.38148	0.388608	-3.55493	0.000378073	0.00310207	predicted gene 9899
ENSMUSG00000090707	NA	9.06739	0.385949	-1.37352	0.504288	-2.72368	0.00645591	0.0328833	NA
ENSMUSG00000071613	Gm10340	7.61051	0.385978	-1.37341	0.512099	-2.68192	0.00732011	0.0363587	predicted gene 10340
ENSMUSG00000036815	Dpp10	109.553	0.386522	-1.37138	0.353559	-3.87878	0.00010498	0.00106387	dipeptidylpeptidase 10
ENSMUSG00000000154	Slc22a18	22.8322	0.386765	-1.37047	0.330189	-4.15056	3.31661e-05	0.000407224	solute carrier family 22 (organic cation transporter), member 18
ENSMUSG00000034891	Sncb	223.214	0.387397	-1.36812	0.207365	-6.59761	4.17842e-11	4.47642e-09	synuclein, beta
ENSMUSG00000026890	Lhx6	120.056	0.388735	-1.36314	0.370246	-3.68172	0.000231665	0.00205505	LIM homeobox protein 6
ENSMUSG00000019828	Grm1	254.441	0.390513	-1.35656	0.235142	-5.76909	7.96996e-09	3.45521e-07	glutamate receptor, metabotropic 1
ENSMUSG00000046093	Hpcal4	205.108	0.390636	-1.3561	0.242596	-5.58997	2.27108e-08	8.50107e-07	hippocalcin-like 4
ENSMUSG00000109887	NA	25.2655	0.391055	-1.35456	0.329074	-4.11627	3.85057e-05	0.000466615	NA
ENSMUSG00000091418	NA	17.5223	0.391192	-1.35405	0.332475	-4.07263	4.64844e-05	0.000540461	NA
ENSMUSG00000097823	NA	8.53342	0.392116	-1.35065	0.497606	-2.71429	0.00664185	0.0336109	NA
ENSMUSG00000049265	Kcnk3	154.149	0.393226	-1.34657	0.206719	-6.51401	7.31708e-11	7.06279e-09	potassium channel, subfamily K, member 3
ENSMUSG00000101930	Gm5441	64.7719	0.393302	-1.34629	0.211338	-6.37033	1.88616e-10	1.48732e-08	predicted gene 5441
ENSMUSG00000096936	NA	47.1676	0.394063	-1.3435	0.234995	-5.71714	1.08334e-08	4.48469e-07	NA
ENSMUSG00000079388	2610042L04Rik	36.1522	0.394428	-1.34217	0.311706	-4.30587	1.66329e-05	0.000227585	RIKEN cDNA 2610042L04 gene
ENSMUSG00000031871	Cdh5	10.6106	0.394565	-1.34167	0.482652	-2.77978	0.00543959	0.0285187	cadherin 5
ENSMUSG00000116093	NA	14.374	0.394616	-1.34148	0.4967	-2.70078	0.00691761	0.0347359	NA
ENSMUSG00000020042	Btbd11	1136.27	0.394988	-1.34012	0.147937	-9.0587	1.32011e-19	2.51612e-16	BTB (POZ) domain containing 11
ENSMUSG00000097994	NA	15.6154	0.396041	-1.33628	0.382743	-3.49132	0.000480641	0.00379623	NA
ENSMUSG00000033910	Gucy1a1	2149.19	0.396181	-1.33577	0.42922	-3.11208	0.00185772	0.0116581	guanylate cyclase 1, soluble, alpha 1
ENSMUSG00000084967	Gm12296	12.1381	0.396303	-1.33533	0.510039	-2.61808	0.00884252	0.0422784	predicted gene 12296
ENSMUSG00000030306	Tmtc1	995.424	0.396514	-1.33456	0.393219	-3.39393	0.000688981	0.00513818	transmembrane and tetratricopeptide repeat containing 1
ENSMUSG00000040187	Arntl2	24.9323	0.39698	-1.33286	0.31741	-4.19918	2.67881e-05	0.000337849	aryl hydrocarbon receptor nuclear translocator-like 2
ENSMUSG00000045053	Kcng3	37.2071	0.3971	-1.33242	0.512193	-2.60141	0.00928417	0.0440016	potassium voltage-gated channel, subfamily G, member 3
ENSMUSG00000036256	Igfbp7	133.725	0.397163	-1.3322	0.390461	-3.41186	0.00064521	0.00486854	insulin-like growth factor binding protein 7
ENSMUSG00000049336	Tenm2	7577.39	0.39724	-1.33192	0.251422	-5.29753	1.17382e-07	3.39068e-06	teneurin transmembrane protein 2
ENSMUSG00000018634	Crhr1	96.4509	0.397469	-1.33109	0.240562	-5.53325	3.14358e-08	1.11241e-06	corticotropin releasing hormone receptor 1
ENSMUSG00000059456	Ptk2b	166.805	0.397611	-1.33057	0.32004	-4.15751	3.21737e-05	0.000395288	PTK2 protein tyrosine kinase 2 beta
ENSMUSG00000086459	NA	10.1376	0.398747	-1.32645	0.465127	-2.85181	0.00434709	0.0237555	NA
ENSMUSG00000067081	Asb18	7.44284	0.399057	-1.32533	0.518413	-2.55652	0.0105726	0.0488264	ankyrin repeat and SOCS box-containing 18
ENSMUSG00000036169	Sostdc1	65.2352	0.399488	-1.32378	0.321424	-4.11848	3.81379e-05	0.000462734	sclerostin domain containing 1
ENSMUSG00000097961	NA	49.9297	0.399914	-1.32224	0.35345	-3.74095	0.000183327	0.0017054	NA
ENSMUSG00000029648	Flt1	81.5762	0.400197	-1.32122	0.424635	-3.11141	0.00186195	0.0116685	FMS-like tyrosine kinase 1
ENSMUSG00000028033	Kcnq5	988.698	0.400667	-1.31952	0.195954	-6.73385	1.65229e-11	2.08942e-09	potassium voltage-gated channel, subfamily Q, member 5
ENSMUSG00000032899	Styk1	27.391	0.401056	-1.31812	0.314461	-4.19168	2.76891e-05	0.00034865	serine/threonine/tyrosine kinase 1
ENSMUSG00000091890	NA	30.752	0.401683	-1.31587	0.452653	-2.90702	0.00364889	0.0205684	NA
ENSMUSG00000040490	Lrfn2	119.82	0.402442	-1.31315	0.268161	-4.89687	9.73761e-07	2.07444e-05	leucine rich repeat and fibronectin type III domain containing 2
ENSMUSG00000035226	Rims4	365.805	0.403833	-1.30817	0.25018	-5.22893	1.70498e-07	4.62361e-06	regulating synaptic membrane exocytosis 4
ENSMUSG00000022416	Cacna1i	32.949	0.40417	-1.30697	0.304153	-4.29707	1.73068e-05	0.000235484	calcium channel, voltage-dependent, alpha 1I subunit
ENSMUSG00000034987	Hrh2	13.1219	0.404591	-1.30546	0.394278	-3.31102	0.000929564	0.0065783	histamine receptor H2
ENSMUSG00000032503	Arpp21	2567.18	0.40649	-1.29871	0.141553	-9.1747	4.5284e-20	1.26135e-16	cyclic AMP-regulated phosphoprotein, 21
ENSMUSG00000026834	Acvr1c	42.7956	0.406812	-1.29757	0.350654	-3.70042	0.000215245	0.0019367	activin A receptor, type IC
ENSMUSG00000073433	Arhgdig	440.748	0.406833	-1.29749	0.261912	-4.95393	7.27305e-07	1.606e-05	Rho GDP dissociation inhibitor (GDI) gamma
ENSMUSG00000028339	Col15a1	29.1813	0.406896	-1.29727	0.337033	-3.84908	0.000118561	0.00117944	collagen, type XV, alpha 1
ENSMUSG00000116769	8030451O07Rik	16.5567	0.407969	-1.29347	0.40525	-3.19178	0.00141399	0.00932996	RIKEN cDNA 8030451O07 gene
ENSMUSG00000022512	Cldn1	148.64	0.408031	-1.29325	0.276169	-4.68281	2.82974e-06	5.10462e-05	claudin 1
ENSMUSG00000120474	NA	71.4944	0.408122	-1.29293	0.252498	-5.12054	3.04665e-07	7.60983e-06	NA
ENSMUSG00000106515	NA	290.955	0.408487	-1.29164	0.214813	-6.01283	1.8231e-09	9.84675e-08	NA
ENSMUSG00000086095	Gm15328	15.9021	0.409363	-1.28855	0.446899	-2.88331	0.00393523	0.0218539	predicted gene 15328
ENSMUSG00000075316	Scn9a	42.9989	0.409692	-1.28739	0.241651	-5.32747	9.95922e-08	2.94666e-06	sodium channel, voltage-gated, type IX, alpha
ENSMUSG00000006218	Fam131c	410.964	0.411148	-1.28227	0.185087	-6.92793	4.27043e-12	7.24042e-10	family with sequence similarity 131, member C
ENSMUSG00000049928	Glp2r	385.35	0.411791	-1.28002	0.328005	-3.90243	9.52325e-05	0.000979347	glucagon-like peptide 2 receptor
ENSMUSG00000021268	Meg3	490.465	0.411998	-1.27929	0.298863	-4.28052	1.86453e-05	0.000250549	maternally expressed 3
ENSMUSG00000048138	Dmrt2	20.8544	0.412402	-1.27788	0.397114	-3.2179	0.00129132	0.00864635	doublesex and mab-3 related transcription factor 2
ENSMUSG00000029822	Osbpl3	117.344	0.412766	-1.2766	0.315139	-4.05092	5.10161e-05	0.00058478	oxysterol binding protein-like 3
ENSMUSG00000037653	Kctd8	23.2244	0.412808	-1.27646	0.420331	-3.03679	0.00239112	0.0144118	potassium channel tetramerisation domain containing 8
ENSMUSG00000054459	Vsnl1	52.8877	0.412867	-1.27625	0.302338	-4.22128	2.42923e-05	0.000310387	visinin-like 1
ENSMUSG00000029757	Dync1i1	3102.39	0.413537	-1.27391	0.461704	-2.75916	0.00579505	0.0300271	dynein cytoplasmic 1 intermediate chain 1
ENSMUSG00000028351	Brinp1	242.139	0.414008	-1.27227	0.264003	-4.81915	1.44171e-06	2.88609e-05	bone morphogenic protein/retinoic acid inducible neural specific 1
ENSMUSG00000069072	Slc7a14	521.482	0.414077	-1.27203	0.174641	-7.2837	3.24782e-13	8.67478e-11	solute carrier family 7 (cationic amino acid transporter, y+ system), member 14
ENSMUSG00000106746	NA	13.1549	0.414082	-1.27201	0.397806	-3.19757	0.00138593	0.00917271	NA
ENSMUSG00000098051	NA	34.434	0.414489	-1.27059	0.31077	-4.08854	4.34104e-05	0.00051143	NA
ENSMUSG00000096775	Gm5796	25.6436	0.415149	-1.2683	0.286844	-4.42156	9.79912e-06	0.000145627	predicted gene 5796
ENSMUSG00000005125	Ndrg1	1580.71	0.415892	-1.26572	0.410922	-3.08019	0.00206865	0.0127362	N-myc downstream regulated gene 1
ENSMUSG00000020940	Efcab15	26.284	0.41615	-1.26483	0.296149	-4.27091	1.94677e-05	0.000257692	EF-hand calcium binding domain 15
ENSMUSG00000110249	NA	23.5113	0.416699	-1.26292	0.337652	-3.74031	0.00018379	0.0017084	NA
ENSMUSG00000097451	NA	96.6147	0.417037	-1.26175	0.263105	-4.79561	1.62178e-06	3.19732e-05	NA
ENSMUSG00000116358	NA	484.76	0.417141	-1.26139	0.312453	-4.03706	5.41244e-05	0.000613557	NA
ENSMUSG00000047428	Dlk2	181.547	0.417837	-1.25899	0.163045	-7.7217	1.14785e-14	4.86537e-12	delta like non-canonical Notch ligand 2
ENSMUSG00000032532	Cck	1231.49	0.41784	-1.25898	0.381963	-3.29607	0.000980479	0.00687676	cholecystokinin
ENSMUSG00000006586	Runx1t1	6422.7	0.418371	-1.25714	0.225311	-5.57959	2.41088e-08	8.93675e-07	RUNX1 translocation partner 1
ENSMUSG00000056856	Jakmip3	88.9034	0.41841	-1.25701	0.218617	-5.74983	8.93349e-09	3.78617e-07	janus kinase and microtubule interacting protein 3
ENSMUSG00000030223	Ptpro	3664.44	0.420531	-1.24972	0.258676	-4.8312	1.3571e-06	2.74205e-05	protein tyrosine phosphatase, receptor type, O
ENSMUSG00000032773	Chrm1	165.77	0.420911	-1.24841	0.294826	-4.2344	2.29159e-05	0.000295708	cholinergic receptor, muscarinic 1, CNS
ENSMUSG00000050663	Trhde	124.484	0.420993	-1.24813	0.241677	-5.16446	2.41135e-07	6.19453e-06	TRH-degrading enzyme
ENSMUSG00000115850	NA	16.2407	0.421057	-1.24791	0.34159	-3.65324	0.000258947	0.00225702	NA
ENSMUSG00000028337	Coro2a	239.094	0.421381	-1.2468	0.242922	-5.13252	2.85891e-07	7.18337e-06	coronin, actin binding protein 2A
ENSMUSG00000030303	Far2	97.5485	0.423051	-1.2411	0.267403	-4.64131	3.46214e-06	6.04882e-05	fatty acyl CoA reductase 2
ENSMUSG00000113768	NA	10.0189	0.423815	-1.23849	0.43713	-2.83324	0.00460792	0.024957	NA
ENSMUSG00000056413	Adap1	585.44	0.424123	-1.23745	0.252922	-4.89261	9.95079e-07	2.11121e-05	ArfGAP with dual PH domains 1
ENSMUSG00000024598	Fbn2	1293.73	0.424821	-1.23507	0.192567	-6.41373	1.42004e-10	1.19344e-08	fibrillin 2
ENSMUSG00000005045	Chd5	467.144	0.425007	-1.23444	0.182135	-6.77762	1.22172e-11	1.64552e-09	chromodomain helicase DNA binding protein 5
ENSMUSG00000045648	Vwc2l	17.0551	0.426901	-1.22803	0.417506	-2.94133	0.00326801	0.0186424	von Willebrand factor C domain-containing protein 2-like
ENSMUSG00000032452	Clstn2	9291.46	0.426913	-1.22799	0.155642	-7.88984	3.02569e-15	1.59445e-12	calsyntenin 2
ENSMUSG00000097311	NA	1409.32	0.427055	-1.22751	0.17796	-6.89765	5.2868e-12	8.44935e-10	NA
ENSMUSG00000036800	Fam135b	851.511	0.427791	-1.22502	0.129593	-9.45287	3.29676e-21	3.21402e-17	family with sequence similarity 135, member B
ENSMUSG00000015829	Tnr	756.425	0.427864	-1.22478	0.212784	-5.75597	8.61462e-09	3.68608e-07	tenascin R
ENSMUSG00000097391	Mirg	12.8321	0.427904	-1.22464	0.393889	-3.1091	0.0018766	0.0117388	miRNA containing gene
ENSMUSG00000097433	NA	31.8034	0.428754	-1.22178	0.2598	-4.70275	2.56676e-06	4.71249e-05	NA
ENSMUSG00000061013	Mkx	44.5771	0.428885	-1.22134	0.358411	-3.40764	0.000655265	0.00493157	mohawk homeobox
ENSMUSG00000110741	NA	25.6395	0.429207	-1.22025	0.350747	-3.47902	0.000503253	0.00394074	NA
ENSMUSG00000108325	NA	18.2191	0.429701	-1.21859	0.350103	-3.48068	0.000500145	0.0039227	NA
ENSMUSG00000021732	Fgf10	50.5233	0.43016	-1.21705	0.376684	-3.23097	0.0012337	0.00832343	fibroblast growth factor 10
ENSMUSG00000118020	NA	17.5871	0.430204	-1.21691	0.376348	-3.23346	0.00122298	0.00826083	NA
ENSMUSG00000010803	Gabra1	157.337	0.430397	-1.21626	0.256864	-4.73505	2.19006e-06	4.11386e-05	gamma-aminobutyric acid (GABA) A receptor, subunit alpha 1
ENSMUSG00000051920	Rspo2	201.531	0.431045	-1.21409	0.256625	-4.73098	2.23439e-06	4.18503e-05	R-spondin 2
ENSMUSG00000044361	BC024139	32.3377	0.431068	-1.21401	0.344902	-3.51988	0.000431749	0.00345185	cDNA sequence BC024139
ENSMUSG00000038077	Kcna6	29.2554	0.431213	-1.21353	0.295317	-4.10925	3.96954e-05	0.000477177	potassium voltage-gated channel, shaker-related, subfamily, member 6
ENSMUSG00000025558	Dock9	505.516	0.431905	-1.21122	0.265784	-4.55713	5.18566e-06	8.48951e-05	dedicator of cytokinesis 9
ENSMUSG00000113074	Gm3772	8.59735	0.43192	-1.21116	0.469105	-2.58186	0.00982692	0.0460368	predicted gene 3772
ENSMUSG00000039982	Dtx4	3693.43	0.43257	-1.20899	0.241197	-5.01248	5.37343e-07	1.2326e-05	deltex 4, E3 ubiquitin ligase
ENSMUSG00000054027	Nt5dc3	459.538	0.43377	-1.205	0.218402	-5.51733	3.44186e-08	1.20053e-06	5'-nucleotidase domain containing 3
ENSMUSG00000031778	Cx3cl1	240.459	0.435173	-1.20034	0.237162	-5.06126	4.1649e-07	9.90332e-06	chemokine (C-X3-C motif) ligand 1
ENSMUSG00000097929	Tunar	320.685	0.43523	-1.20015	0.195381	-6.14262	8.11696e-10	4.97687e-08	Tcl1 upstream neural differentiation associated RNA
ENSMUSG00000045087	S1pr5	149.437	0.435325	-1.19983	0.190186	-6.30873	2.81326e-10	2.02602e-08	sphingosine-1-phosphate receptor 5
ENSMUSG00000041608	Entpd3	63.5187	0.435685	-1.19864	0.280605	-4.27165	1.94034e-05	0.000257191	ectonucleoside triphosphate diphosphohydrolase 3
ENSMUSG00000079391	NA	36.2919	0.435821	-1.19819	0.275074	-4.35589	1.32528e-05	0.000187384	NA
ENSMUSG00000038738	Shank1	1128.91	0.43605	-1.19743	0.140221	-8.53963	1.34649e-17	1.54435e-14	SH3 and multiple ankyrin repeat domains 1
ENSMUSG00000030134	Rasgef1a	25.9738	0.436462	-1.19607	0.361328	-3.31021	0.000932276	0.00658844	RasGEF domain family, member 1A
ENSMUSG00000038020	Rapgefl1	275.318	0.436613	-1.19557	0.174289	-6.85972	6.8998e-12	1.05103e-09	Rap guanine nucleotide exchange factor (GEF)-like 1
ENSMUSG00000079364	Gm3558	22.4118	0.436978	-1.19437	0.317765	-3.75865	0.000170833	0.00161137	predicted gene 3558
ENSMUSG00000115961	NA	14.4343	0.43704	-1.19416	0.456781	-2.6143	0.00894106	0.0426381	NA
ENSMUSG00000083729	NA	21.2501	0.437244	-1.19349	0.332903	-3.5851	0.000336952	0.00281486	NA
ENSMUSG00000028005	Gucy1b1	883.965	0.437363	-1.1931	0.210346	-5.67207	1.41084e-08	5.68358e-07	guanylate cyclase 1, soluble, beta 1
ENSMUSG00000004113	Cacna1b	549.297	0.437998	-1.191	0.142117	-8.38042	5.2737e-17	4.89651e-14	calcium channel, voltage-dependent, N type, alpha 1B subunit
ENSMUSG00000038244	Mical2	1332.9	0.438262	-1.19013	0.229135	-5.19404	2.05778e-07	5.404e-06	microtubule associated monooxygenase, calponin and LIM domain containing 2
ENSMUSG00000029369	Afm	33.0193	0.439056	-1.18752	0.410635	-2.89192	0.00382897	0.0214041	afamin
ENSMUSG00000030102	Itpr1	4055.82	0.439386	-1.18644	0.176716	-6.71382	1.89597e-11	2.35462e-09	inositol 1,4,5-trisphosphate receptor 1
ENSMUSG00000036040	Adamtsl2	22.1277	0.439584	-1.18579	0.373982	-3.17071	0.00152066	0.00987712	ADAMTS-like 2
ENSMUSG00000059921	Unc5c	299.664	0.440706	-1.18211	0.300335	-3.93598	8.28585e-05	0.000874229	unc-5 netrin receptor C
ENSMUSG00000040569	Slc26a7	241.889	0.441864	-1.17833	0.234323	-5.02865	4.93954e-07	1.15481e-05	solute carrier family 26, member 7
ENSMUSG00000120875	NA	14.7819	0.442971	-1.17471	0.38668	-3.03795	0.00238194	0.0143653	NA
ENSMUSG00000060621	Nkpd1	29.7596	0.444416	-1.17002	0.317472	-3.68542	0.000228329	0.00203193	NTPase, KAP family P-loop domain containing 1
ENSMUSG00000037754	Ppp1r16b	1494.07	0.444968	-1.16823	0.217806	-5.36361	8.15741e-08	2.47361e-06	protein phosphatase 1, regulatory subunit 16B
ENSMUSG00000020866	Cacna1g	77.9034	0.445293	-1.16717	0.310997	-3.753	0.000174727	0.00164027	calcium channel, voltage-dependent, T type, alpha 1G subunit
ENSMUSG00000026959	Grin1	338.157	0.446045	-1.16474	0.162115	-7.18466	6.73726e-13	1.57602e-10	glutamate receptor, ionotropic, NMDA1 (zeta 1)
ENSMUSG00000102548	Gm16701	48.0857	0.446047	-1.16473	0.266581	-4.36915	1.24731e-05	0.000177779	predicted gene, 16701
ENSMUSG00000104362	NA	68.7364	0.4472	-1.16101	0.215337	-5.39157	6.98434e-08	2.17194e-06	NA
ENSMUSG00000030209	Grin2b	2029.5	0.447389	-1.1604	0.170652	-6.79978	1.04777e-11	1.46974e-09	glutamate receptor, ionotropic, NMDA2B (epsilon 2)
ENSMUSG00000058740	Kcnt1	33.928	0.447617	-1.15966	0.303912	-3.81579	0.000135745	0.00132289	potassium channel, subfamily T, member 1
ENSMUSG00000053310	Nrgn	73.9174	0.448546	-1.15667	0.349663	-3.30796	0.000939786	0.00662968	neurogranin
ENSMUSG00000025790	Slco3a1	899.323	0.448774	-1.15594	0.248356	-4.65436	3.24992e-06	5.71904e-05	solute carrier organic anion transporter family, member 3a1
ENSMUSG00000020990	Cdkl1	34.6084	0.449037	-1.15509	0.29808	-3.87511	0.000106577	0.00107726	cyclin-dependent kinase-like 1 (CDC2-related kinase)
ENSMUSG00000003545	Fosb	472.709	0.449702	-1.15296	0.295489	-3.90187	9.54518e-05	0.000981085	FBJ osteosarcoma oncogene B
ENSMUSG00000096351	Samd11	16.115	0.449744	-1.15282	0.335381	-3.43735	0.000587434	0.00451114	sterile alpha motif domain containing 11
ENSMUSG00000042182	Bend6	1147.09	0.449965	-1.15212	0.263358	-4.37471	1.21595e-05	0.000174585	BEN domain containing 6
ENSMUSG00000100826	Ipw	617.67	0.452996	-1.14243	0.158581	-7.20406	5.84468e-13	1.43669e-10	imprinted gene in the Prader-Willi syndrome region
ENSMUSG00000034037	Fgd5	16.5664	0.453905	-1.13954	0.393106	-2.89881	0.00374586	0.0210057	FYVE, RhoGEF and PH domain containing 5
ENSMUSG00000097218	NA	16.0586	0.45404	-1.13911	0.363529	-3.13348	0.00172748	0.0109572	NA
ENSMUSG00000116894	4930547E14Rik	30.4739	0.455311	-1.13507	0.430202	-2.63847	0.00832813	0.0402733	RIKEN cDNA 4930547E14 gene
ENSMUSG00000094634	NA	39.4325	0.455323	-1.13504	0.320461	-3.54189	0.000397268	0.00321809	NA
ENSMUSG00000021974	Fgf9	42.2663	0.455907	-1.13319	0.30568	-3.7071	0.000209646	0.0018942	fibroblast growth factor 9
ENSMUSG00000043398	Gpr135	250.339	0.456559	-1.13113	0.164083	-6.89363	5.4388e-12	8.62161e-10	G protein-coupled receptor 135
ENSMUSG00000037579	Kcnh3	345.609	0.456844	-1.13023	0.294804	-3.83381	0.000126172	0.00124436	potassium voltage-gated channel, subfamily H (eag-related), member 3
ENSMUSG00000022099	Dmtn	408.703	0.457017	-1.12968	0.218859	-5.16167	2.4475e-07	6.26438e-06	dematin actin binding protein
ENSMUSG00000041468	Gpr12	1272.81	0.457527	-1.12807	0.226215	-4.98672	6.1412e-07	1.37475e-05	G-protein coupled receptor 12
ENSMUSG00000045441	Gprin3	410.966	0.457627	-1.12776	0.176581	-6.38663	1.69582e-10	1.38348e-08	GPRIN family member 3
ENSMUSG00000045509	Gpr150	20.0557	0.457827	-1.12713	0.345219	-3.26496	0.00109479	0.00752154	G protein-coupled receptor 150
ENSMUSG00000087022	9130024F11Rik	297.991	0.458282	-1.12569	0.222562	-5.0579	4.23908e-07	1.00674e-05	RIKEN cDNA 9130024F11 gene
ENSMUSG00000021534	1700001L19Rik	10.7684	0.458349	-1.12548	0.428249	-2.6281	0.00858636	0.0412763	RIKEN cDNA 1700001L19 gene
ENSMUSG00000064225	Paqr9	351.51	0.458399	-1.12532	0.156427	-7.19391	6.29636e-13	1.49715e-10	progestin and adipoQ receptor family member IX
ENSMUSG00000075585	NA	12.542	0.460133	-1.11988	0.38016	-2.9458	0.00322118	0.018413	NA
ENSMUSG00000052572	Dlg2	3459.92	0.461061	-1.11697	0.157751	-7.0806	1.43536e-12	2.94597e-10	discs large MAGUK scaffold protein 2
ENSMUSG00000018411	Mapt	16236.1	0.461065	-1.11696	0.134866	-8.28195	1.21179e-16	1.02728e-13	microtubule-associated protein tau
ENSMUSG00000004110	Cacna1e	610.554	0.461512	-1.11556	0.234089	-4.76553	1.88354e-06	3.62541e-05	calcium channel, voltage-dependent, R type, alpha 1E subunit
ENSMUSG00000024743	Syt7	646.44	0.461522	-1.11553	0.167621	-6.65508	2.83151e-11	3.24758e-09	synaptotagmin VII
ENSMUSG00000102657	NA	26.0946	0.461583	-1.11534	0.370452	-3.01075	0.002606	0.0155056	NA
ENSMUSG00000025422	Agap2	130.051	0.461749	-1.11482	0.200287	-5.56611	2.60494e-08	9.52928e-07	ArfGAP with GTPase domain, ankyrin repeat and PH domain 2
ENSMUSG00000001946	Esam	84.0443	0.462071	-1.11381	0.386959	-2.87837	0.00399734	0.022117	endothelial cell-specific adhesion molecule
ENSMUSG00000051726	Kcnf1	128.371	0.462429	-1.1127	0.225972	-4.92404	8.47755e-07	1.84481e-05	potassium voltage-gated channel, subfamily F, member 1
ENSMUSG00000039620	Trmt9b	335.156	0.462471	-1.11257	0.249618	-4.45708	8.30842e-06	0.000127357	tRNA methyltransferase 9B
ENSMUSG00000079654	Prrt4	213.994	0.46248	-1.11254	0.220058	-5.05565	4.28936e-07	1.01621e-05	proline-rich transmembrane protein 4
ENSMUSG00000062257	Opcml	3091.21	0.462589	-1.1122	0.187305	-5.93789	2.88709e-09	1.43238e-07	opioid binding protein/cell adhesion molecule-like
ENSMUSG00000117286	Gm1043	182.889	0.462994	-1.11094	0.233846	-4.75072	2.02695e-06	3.85199e-05	predicted gene 1043
ENSMUSG00000056771	NA	40.1085	0.463043	-1.11078	0.255711	-4.34389	1.39981e-05	0.000196639	NA
ENSMUSG00000020431	Adcy1	648.027	0.463138	-1.11049	0.234871	-4.72808	2.26654e-06	4.24117e-05	adenylate cyclase 1
ENSMUSG00000035864	Syt1	2614.69	0.464018	-1.10775	0.175702	-6.30472	2.8872e-10	2.06965e-08	synaptotagmin I
ENSMUSG00000091563	NA	24.9028	0.464409	-1.10653	0.325315	-3.40142	0.000670368	0.00502268	NA
ENSMUSG00000023192	Grm2	785.708	0.465138	-1.10427	0.258166	-4.27735	1.8913e-05	0.0002531	glutamate receptor, metabotropic 2
ENSMUSG00000020848	Doc2b	18.4669	0.465437	-1.10334	0.404975	-2.72447	0.00644048	0.0328219	double C2, beta
ENSMUSG00000024043	Arhgap28	785.862	0.466145	-1.10115	0.164157	-6.70792	1.97422e-11	2.42097e-09	Rho GTPase activating protein 28
ENSMUSG00000045733	Sprn	190.985	0.46616	-1.1011	0.209606	-5.2532	1.49478e-07	4.13994e-06	shadow of prion protein
ENSMUSG00000042195	Slc35f2	222.205	0.46672	-1.09937	0.19833	-5.54314	2.97098e-08	1.05785e-06	solute carrier family 35, member F2
ENSMUSG00000033316	Galnt9	422.176	0.46689	-1.09884	0.163916	-6.70372	2.03181e-11	2.46476e-09	polypeptide N-acetylgalactosaminyltransferase 9
ENSMUSG00000086851	A430108G06Rik	58.8584	0.466971	-1.0986	0.245316	-4.47829	7.52432e-06	0.00011712	RIKEN cDNA A430108G06 gene
ENSMUSG00000091455	Otogl	25.6944	0.467355	-1.09741	0.385422	-2.84729	0.00440929	0.0240213	otogelin-like
ENSMUSG00000087038	2900079G21Rik	120.646	0.467402	-1.09727	0.154708	-7.09247	1.31736e-12	2.7822e-10	RIKEN cDNA 2900079G21 gene
ENSMUSG00000039058	Ak5	37.8969	0.468074	-1.09519	0.297716	-3.67865	0.000234473	0.00207148	adenylate kinase 5
ENSMUSG00000059974	Ntm	3726.91	0.468702	-1.09326	0.214524	-5.0962	3.46543e-07	8.42506e-06	neurotrimin
ENSMUSG00000121141	NA	321.849	0.469824	-1.08981	0.21821	-4.9943	5.90491e-07	1.32796e-05	NA
ENSMUSG00000079396	Gm3696	24.5998	0.469906	-1.08955	0.30465	-3.57642	0.000348334	0.0029	predicted gene 3696
ENSMUSG00000031937	Vstm5	21.9868	0.470115	-1.08892	0.376409	-2.89291	0.00381696	0.0213491	V-set and transmembrane domain containing 5
ENSMUSG00000026825	Dnm1	1318.55	0.4704	-1.08804	0.140297	-7.75527	8.81547e-15	3.90646e-12	dynamin 1
ENSMUSG00000023011	Faim2	257.462	0.471375	-1.08505	0.240495	-4.51175	6.42963e-06	0.000102422	Fas apoptotic inhibitory molecule 2
ENSMUSG00000036437	Npy1r	280.451	0.472185	-1.08258	0.189309	-5.71857	1.07425e-08	4.45656e-07	neuropeptide Y receptor Y1
ENSMUSG00000105867	Tmem271	127.536	0.472366	-1.08202	0.279616	-3.86967	0.000108981	0.00109871	transmembrane protein 271
ENSMUSG00000074923	Pak6	641.936	0.472399	-1.08192	0.172194	-6.28317	3.31741e-10	2.31838e-08	p21 (RAC1) activated kinase 6
ENSMUSG00000074664	NA	16.8784	0.472504	-1.0816	0.395335	-2.73591	0.00622086	0.0319111	NA
ENSMUSG00000015476	Prrt1	149.246	0.472581	-1.08137	0.311269	-3.47405	0.000512661	0.0039981	proline-rich transmembrane protein 1
ENSMUSG00000032625	Thsd7a	239.955	0.472613	-1.08127	0.225636	-4.79209	1.65056e-06	3.24094e-05	thrombospondin, type I, domain containing 7A
ENSMUSG00000054457	NA	16.8783	0.4735	-1.07856	0.372055	-2.89893	0.00374435	0.0210057	NA
ENSMUSG00000086905	NA	33.2361	0.474293	-1.07615	0.339649	-3.16842	0.0015327	0.0099407	NA
ENSMUSG00000035640	Cbarp	829.328	0.474476	-1.07559	0.1364	-7.88558	3.13087e-15	1.60646e-12	calcium channel, voltage-dependent, beta subunit associated regulatory protein
ENSMUSG00000039579	Grin3a	142.741	0.475586	-1.07222	0.320306	-3.34749	0.000815481	0.00589334	glutamate receptor ionotropic, NMDA3A
ENSMUSG00000038048	Cntnap5c	63.7905	0.475774	-1.07165	0.208822	-5.13189	2.86842e-07	7.198e-06	contactin associated protein-like 5C
ENSMUSG00000052301	Doc2a	103.899	0.475818	-1.07152	0.200725	-5.33824	9.38539e-08	2.79384e-06	double C2, alpha
ENSMUSG00000042429	Adora1	503.439	0.476056	-1.0708	0.196157	-5.45889	4.79133e-08	1.59422e-06	adenosine A1 receptor
ENSMUSG00000010086	Rnf112	349.437	0.476108	-1.07064	0.232623	-4.60247	4.17506e-06	7.07872e-05	ring finger protein 112
ENSMUSG00000022577	Ly6h	4052.86	0.476451	-1.0696	0.134694	-7.94097	2.00604e-15	1.08649e-12	lymphocyte antigen 6 complex, locus H
ENSMUSG00000028039	Efna3	783.124	0.476457	-1.06958	0.123254	-8.67788	4.03207e-18	5.24115e-15	ephrin A3
ENSMUSG00000056306	Sertm1	268.174	0.476777	-1.06861	0.137603	-7.7659	8.10692e-15	3.67602e-12	serine rich and transmembrane domain containing 1
ENSMUSG00000030406	Gipr	867.763	0.477085	-1.06768	0.260835	-4.09332	4.25239e-05	0.000501896	gastric inhibitory polypeptide receptor
ENSMUSG00000091568	NA	31.8762	0.477558	-1.06625	0.247688	-4.30482	1.67119e-05	0.000228346	NA
ENSMUSG00000062044	Lmtk3	282.031	0.478122	-1.06455	0.11762	-9.05078	1.41949e-19	2.51612e-16	lemur tyrosine kinase 3
ENSMUSG00000106379	Lhfpl3	109.081	0.478292	-1.06404	0.368382	-2.8884	0.00387204	0.0215829	lipoma HMGIC fusion partner-like 3
ENSMUSG00000042604	Kcna4	136.432	0.478417	-1.06366	0.143652	-7.40439	1.31753e-13	4.35409e-11	potassium voltage-gated channel, shaker-related subfamily, member 4
ENSMUSG00000021991	Cacna2d3	560.919	0.47861	-1.06308	0.248123	-4.28447	1.83173e-05	0.000246822	calcium channel, voltage-dependent, alpha2/delta subunit 3
ENSMUSG00000033342	Plppr5	556.088	0.479053	-1.06174	0.196382	-5.40653	6.4259e-08	2.02084e-06	phospholipid phosphatase related 5
ENSMUSG00000040452	Cdh12	1655.81	0.479579	-1.06016	0.179466	-5.9073	3.47759e-09	1.666e-07	cadherin 12
ENSMUSG00000057967	Fgf18	52.6917	0.480092	-1.05862	0.30061	-3.52157	0.000429003	0.00343379	fibroblast growth factor 18
ENSMUSG00000034145	Tmem63c	111.762	0.480166	-1.05839	0.203472	-5.20168	1.97492e-07	5.21835e-06	transmembrane protein 63c
ENSMUSG00000047976	Kcna1	319.595	0.480271	-1.05808	0.195003	-5.42596	5.76433e-08	1.8408e-06	potassium voltage-gated channel, shaker-related subfamily, member 1
ENSMUSG00000092492	NA	151.443	0.480543	-1.05726	0.310462	-3.40545	0.000660549	0.00495742	NA
ENSMUSG00000044647	Csrnp3	5749.94	0.480804	-1.05648	0.160676	-6.57521	4.85847e-11	5.0658e-09	cysteine-serine-rich nuclear protein 3
ENSMUSG00000029135	Fosl2	223.813	0.481106	-1.05557	0.284457	-3.71084	0.000206575	0.00187165	fos-like antigen 2
ENSMUSG00000020396	Nefh	38.3564	0.481586	-1.05414	0.272371	-3.87022	0.000108737	0.00109682	neurofilament, heavy polypeptide
ENSMUSG00000021303	Gng4	166.241	0.481863	-1.0533	0.206186	-5.10852	3.24688e-07	7.96731e-06	guanine nucleotide binding protein (G protein), gamma 4
ENSMUSG00000085181	Gm12709	96.7932	0.482244	-1.05217	0.166632	-6.31429	2.71405e-10	1.98197e-08	predicted gene 12709
ENSMUSG00000040797	Iqsec3	251.586	0.482403	-1.05169	0.131632	-7.98961	1.35365e-15	8.50754e-13	IQ motif and Sec7 domain 3
ENSMUSG00000024261	Syt4	4244.58	0.482411	-1.05167	0.190936	-5.50794	3.63055e-08	1.24848e-06	synaptotagmin IV
ENSMUSG00000095407	Tmem200c	40.8704	0.482467	-1.0515	0.329077	-3.1953	0.00139685	0.00923245	transmembrane protein 200C
ENSMUSG00000027457	Snph	222.938	0.482568	-1.0512	0.218711	-4.80633	1.5373e-06	3.05859e-05	syntaphilin
ENSMUSG00000073565	Prr16	191.676	0.482725	-1.05073	0.165426	-6.35162	2.13058e-10	1.64198e-08	proline rich 16
ENSMUSG00000034686	Prr7	167.216	0.484468	-1.04553	0.276787	-3.77737	0.000158492	0.00151336	proline rich 7 (synaptic)
ENSMUSG00000020102	Slc16a7	749.958	0.485192	-1.04337	0.187608	-5.56145	2.67538e-08	9.75038e-07	solute carrier family 16 (monocarboxylic acid transporters), member 7
ENSMUSG00000053550	Shisa7	613.547	0.485415	-1.04271	0.155982	-6.68483	2.3119e-11	2.71551e-09	shisa family member 7
ENSMUSG00000068373	D430041D05Rik	3196.77	0.485417	-1.0427	0.160312	-6.50421	7.81049e-11	7.44081e-09	RIKEN cDNA D430041D05 gene
ENSMUSG00000051246	Msantd1	21.2228	0.485735	-1.04176	0.36493	-2.85468	0.00430797	0.023576	Myb/SANT-like DNA-binding domain containing 1
ENSMUSG00000032011	Thy1	20.9944	0.485742	-1.04174	0.328853	-3.16779	0.001536	0.00995431	thymus cell antigen 1, theta
ENSMUSG00000051951	Xkr4	1060.38	0.486181	-1.04043	0.170685	-6.09565	1.08991e-09	6.30593e-08	X-linked Kx blood group related 4
ENSMUSG00000032177	Pde4a	850.023	0.486288	-1.04012	0.162341	-6.40698	1.48434e-10	1.24213e-08	phosphodiesterase 4A, cAMP specific
ENSMUSG00000098760	NA	328.687	0.486725	-1.03882	0.185838	-5.58994	2.27154e-08	8.50107e-07	NA
ENSMUSG00000014164	Klhl3	116.337	0.487732	-1.03584	0.19698	-5.25861	1.45148e-07	4.05458e-06	kelch-like 3
ENSMUSG00000037605	Adgrl3	2615.74	0.488156	-1.03459	0.094814	-10.9118	1.01286e-27	1.97487e-23	adhesion G protein-coupled receptor L3
ENSMUSG00000040794	C1qtnf4	2269.5	0.48843	-1.03378	0.176869	-5.84488	5.06928e-09	2.33666e-07	C1q and tumor necrosis factor related protein 4
ENSMUSG00000048988	Elfn1	26.8842	0.488792	-1.03271	0.378529	-2.72821	0.00636789	0.0325199	leucine rich repeat and fibronectin type III, extracellular 1
ENSMUSG00000045319	Proser2	20.2957	0.488877	-1.03246	0.382768	-2.69734	0.00698959	0.0350432	proline and serine rich 2
ENSMUSG00000039167	Adgrl4	36.2382	0.489524	-1.03055	0.38335	-2.68827	0.00718225	0.0358158	adhesion G protein-coupled receptor L4
ENSMUSG00000102215	Gm2464	56.999	0.489698	-1.03004	0.359246	-2.86722	0.004141	0.0228149	predicted gene 2464
ENSMUSG00000029878	Dbpht2	1086.03	0.490022	-1.02908	0.191311	-5.37911	7.48543e-08	2.30483e-06	DNA binding protein with his-thr domain
ENSMUSG00000055022	Cntn1	992.447	0.491479	-1.0248	0.259549	-3.94837	7.86844e-05	0.000836526	contactin 1
ENSMUSG00000046637	Ttc34	24.879	0.49162	-1.02438	0.326982	-3.13285	0.00173119	0.0109772	tetratricopeptide repeat domain 34
ENSMUSG00000046159	Chrm3	18.6784	0.492639	-1.0214	0.367886	-2.77639	0.00549658	0.0287786	cholinergic receptor, muscarinic 3, cardiac
ENSMUSG00000051062	Fbll1	391.912	0.493105	-1.02003	0.158436	-6.43815	1.20939e-10	1.04339e-08	fibrillarin-like 1
ENSMUSG00000028176	Lrrc7	2083.34	0.493193	-1.01978	0.176896	-5.76485	8.17294e-09	3.52558e-07	leucine rich repeat containing 7
ENSMUSG00000058297	Spock2	750.67	0.493985	-1.01746	0.175884	-5.78483	7.25849e-09	3.17323e-07	sparc/osteonectin, cwcv and kazal-like domains proteoglycan 2
ENSMUSG00000113324	NA	27.8661	0.494121	-1.01706	0.312219	-3.25753	0.00112386	0.0076969	NA
ENSMUSG00000024395	Lims2	39.78	0.494188	-1.01687	0.307868	-3.30293	0.000956801	0.00673491	LIM and senescent cell antigen like domains 2
ENSMUSG00000049097	Ankrd34a	372.909	0.494972	-1.01458	0.205379	-4.94003	7.81088e-07	1.71698e-05	ankyrin repeat domain 34A
ENSMUSG00000093985	Gm10406	27.8013	0.495041	-1.01438	0.358958	-2.82591	0.00471469	0.0254293	predicted gene 10406
ENSMUSG00000096488	Gm10409	15.6986	0.495806	-1.01215	0.37997	-2.66377	0.00772705	0.0378929	predicted pseudogene 8348
ENSMUSG00000085207	NA	69.8816	0.496211	-1.01097	0.249965	-4.04447	5.24418e-05	0.000596912	NA
ENSMUSG00000095105	Edaradd	111.01	0.496214	-1.01097	0.208394	-4.85122	1.22704e-06	2.53174e-05	EDAR (ectodysplasin-A receptor)-associated death domain
ENSMUSG00000048814	Lonrf2	2196.41	0.496461	-1.01025	0.126533	-7.98409	1.41562e-15	8.50754e-13	LON peptidase N-terminal domain and ring finger 2
ENSMUSG00000062252	Lhfpl5	95.6309	0.497051	-1.00853	0.204804	-4.92439	8.46232e-07	1.84356e-05	lipoma HMGIC fusion partner-like 5
ENSMUSG00000114771	NA	29.2891	0.497059	-1.00851	0.317295	-3.17847	0.00148056	0.00969052	NA
ENSMUSG00000121094	NA	29.1722	0.497227	-1.00802	0.327066	-3.08202	0.00205602	0.0126862	NA
ENSMUSG00000034226	Rhov	454.433	0.497534	-1.00713	0.15046	-6.69367	2.17645e-11	2.5719e-09	ras homolog family member V
ENSMUSG00000049044	Rapgef4	204.895	0.497614	-1.0069	0.224917	-4.47675	7.57865e-06	0.000117744	Rap guanine nucleotide exchange factor (GEF) 4
ENSMUSG00000002266	Zim1	36.7606	0.498244	-1.00508	0.370443	-2.71317	0.00666426	0.0336806	zinc finger, imprinted 1
ENSMUSG00000113216	NA	463.958	0.498311	-1.00488	0.19248	-5.22071	1.78242e-07	4.79359e-06	NA
ENSMUSG00000025085	Ablim1	1913.22	0.498499	-1.00434	0.181596	-5.53062	3.19105e-08	1.12716e-06	actin-binding LIM protein 1
ENSMUSG00000040867	Begain	734.443	0.499178	-1.00237	0.128619	-7.79334	6.52617e-15	3.0297e-12	brain-enriched guanylate kinase-associated
ENSMUSG00000028978	Nos3	24.0308	0.499524	-1.00137	0.333807	-2.99987	0.00270099	0.0159394	nitric oxide synthase 3, endothelial cell
ENSMUSG00000029875	Ccdc184	348.203	0.49983	-1.00049	0.181455	-5.51372	3.51335e-08	1.21892e-06	coiled-coil domain containing 184
ENSMUSG00000029414	Kntc1	564.635	2.0001	1.00007	0.214026	4.67266	2.97326e-06	5.30399e-05	kinetochore associated 1
ENSMUSG00000031756	Cenpn	352.131	2.00187	1.00134	0.154589	6.47745	9.32866e-11	8.38204e-09	centromere protein N
ENSMUSG00000030847	Bag3	141.525	2.00241	1.00174	0.241781	4.14315	3.42563e-05	0.000419027	BCL2-associated athanogene 3
ENSMUSG00000112808	NA	1709.53	2.00295	1.00212	0.168512	5.94689	2.73283e-09	1.37332e-07	NA
ENSMUSG00000009585	Apobec3	334.512	2.00304	1.00219	0.218649	4.58358	4.57079e-06	7.6081e-05	apolipoprotein B mRNA editing enzyme, catalytic polypeptide 3
ENSMUSG00000026730	Pter	444.562	2.0057	1.0041	0.253164	3.96623	7.30188e-05	0.000785284	phosphotriesterase related
ENSMUSG00000015112	Slc25a13	398.711	2.00621	1.00447	0.11804	8.50962	1.74503e-17	1.86691e-14	solute carrier family 25 (mitochondrial carrier, adenine nucleotide translocator), member 13
ENSMUSG00000109821	NA	56.3499	2.00701	1.00505	0.28682	3.50411	0.000458143	0.00363911	NA
ENSMUSG00000062312	Erbb2	395.026	2.0072	1.00518	0.249731	4.02506	5.69601e-05	0.000638647	erb-b2 receptor tyrosine kinase 2
ENSMUSG00000029484	Anxa3	118.114	2.00722	1.0052	0.338017	2.97382	0.0029412	0.0170221	annexin A3
ENSMUSG00000027695	Pld1	159.933	2.00861	1.00619	0.300493	3.34848	0.000812573	0.00587887	phospholipase D1
ENSMUSG00000106963	Gm8675	17.4623	2.00894	1.00643	0.345789	2.91054	0.00360801	0.0203615	predicted gene 8675
ENSMUSG00000031004	Mki67	1618.48	2.00896	1.00645	0.251531	4.00131	6.29933e-05	0.00069232	antigen identified by monoclonal antibody Ki 67
ENSMUSG00000038507	Parp12	197.813	2.00943	1.00679	0.204582	4.92119	8.60187e-07	1.86562e-05	poly (ADP-ribose) polymerase family, member 12
ENSMUSG00000030793	Pycard	77.3929	2.00949	1.00683	0.249904	4.02887	5.60452e-05	0.000631294	PYD and CARD domain containing
ENSMUSG00000026385	Dbi	8880.28	2.00977	1.00703	0.268848	3.74574	0.000179863	0.00167718	diazepam binding inhibitor
ENSMUSG00000025358	Cdk2	1044.79	2.00995	1.00716	0.147467	6.82973	8.50749e-12	1.24721e-09	cyclin-dependent kinase 2
ENSMUSG00000031963	Bmper	830.992	2.00997	1.00717	0.137621	7.31844	2.50861e-13	7.60399e-11	BMP-binding endothelial regulator
ENSMUSG00000024900	Cpt1a	1097.86	2.00999	1.00719	0.212408	4.74176	2.11869e-06	3.99519e-05	carnitine palmitoyltransferase 1a, liver
ENSMUSG00000008090	Fgfrl1	684.364	2.01027	1.00739	0.229237	4.39453	1.1101e-05	0.000161528	fibroblast growth factor receptor-like 1
ENSMUSG00000037628	Cdkn3	165.082	2.0111	1.00799	0.204435	4.9306	8.19782e-07	1.79194e-05	cyclin-dependent kinase inhibitor 3
ENSMUSG00000084279	NA	502.99	2.01123	1.00808	0.16831	5.9894	2.1062e-09	1.10991e-07	NA
ENSMUSG00000117244	NA	138.503	2.01131	1.00813	0.283593	3.55486	0.000378173	0.00310207	NA
ENSMUSG00000039774	Galnt12	30.9209	2.01132	1.00814	0.365043	2.7617	0.00575006	0.0298558	polypeptide N-acetylgalactosaminyltransferase 12
ENSMUSG00000035274	Tpbg	687.628	2.01138	1.00819	0.25017	4.03001	5.57754e-05	0.000628981	trophoblast glycoprotein
ENSMUSG00000031209	Heph	41.516	2.01182	1.0085	0.312405	3.22818	0.00124578	0.0083948	hephaestin
ENSMUSG00000022122	Ednrb	2429.83	2.01221	1.00878	0.391556	2.57634	0.00998513	0.0466775	endothelin receptor type B
ENSMUSG00000021876	Rnase4	285.647	2.01231	1.00885	0.238522	4.2296	2.3411e-05	0.000300704	ribonuclease, RNase A family 4
ENSMUSG00000041741	Pde3a	148.794	2.01365	1.00982	0.241457	4.18217	2.88736e-05	0.000361579	phosphodiesterase 3A, cGMP inhibited
ENSMUSG00000031639	Tlr3	43.2144	2.01441	1.01036	0.339692	2.97433	0.00293628	0.0170038	toll-like receptor 3
ENSMUSG00000017716	Birc5	946.165	2.0145	1.01042	0.209568	4.82146	1.42511e-06	2.85578e-05	baculoviral IAP repeat-containing 5
ENSMUSG00000101179	NA	38.2905	2.01509	1.01084	0.26913	3.75597	0.000172674	0.00162568	NA
ENSMUSG00000073889	Il11ra1	254.192	2.01632	1.01172	0.18237	5.54763	2.89563e-08	1.03785e-06	interleukin 11 receptor, alpha chain 1
ENSMUSG00000046314	Stxbp6	384.662	2.01643	1.0118	0.181375	5.5785	2.42598e-08	8.96309e-07	syntaxin binding protein 6 (amisyn)
ENSMUSG00000078640	Gm11627	97.52	2.01653	1.01188	0.305552	3.31164	0.0009275	0.00656898	predicted gene 11627
ENSMUSG00000021416	Eci3	51.5241	2.01713	1.0123	0.228361	4.4329	9.29733e-06	0.000139125	enoyl-Coenzyme A delta isomerase 3
ENSMUSG00000097727	F630040K05Rik	29.152	2.01783	1.01281	0.281167	3.60215	0.000315592	0.00266612	RIKEN cDNA F630040K05 gene
ENSMUSG00000069170	Adgrv1	422.248	2.01968	1.01413	0.143391	7.07247	1.52199e-12	3.09123e-10	adhesion G protein-coupled receptor V1
ENSMUSG00000085256	Dmrta2os	72.2373	2.02081	1.01494	0.254631	3.98592	6.72198e-05	0.000732617	doublesex and mab-3 related transcription factor like family A2, opposite strand
ENSMUSG00000038679	Trps1	846.217	2.02396	1.01718	0.174412	5.83208	5.47393e-09	2.49149e-07	transcriptional repressor GATA binding 1
ENSMUSG00000022018	Rgcc	810.538	2.02405	1.01725	0.21833	4.65922	3.17415e-06	5.61102e-05	regulator of cell cycle
ENSMUSG00000020021	Fgd6	144.611	2.02615	1.01874	0.280424	3.63286	0.000280294	0.00241288	FYVE, RhoGEF and PH domain containing 6
ENSMUSG00000042436	Mfap4	2632.9	2.02769	1.01983	0.209079	4.87775	1.07305e-06	2.24667e-05	microfibrillar-associated protein 4
ENSMUSG00000046312	Myorg	251.199	2.02871	1.02056	0.212942	4.79268	1.64568e-06	3.23462e-05	myogenesis regulating glycosidase (putative)
ENSMUSG00000039814	Xkr5	56.7223	2.03025	1.02165	0.342276	2.98488	0.0028369	0.0165215	X-linked Kx blood group related 5
ENSMUSG00000093726	NA	48.2112	2.03156	1.02259	0.238993	4.27874	1.87951e-05	0.000251867	NA
ENSMUSG00000036611	Eepd1	685.217	2.03174	1.02272	0.250973	4.07502	4.60113e-05	0.000536239	endonuclease/exonuclease/phosphatase family domain containing 1
ENSMUSG00000031264	Btk	27.3396	2.03305	1.02365	0.387536	2.64142	0.00825581	0.0400018	Bruton agammaglobulinemia tyrosine kinase
ENSMUSG00000070287	Slc35g2	29.8972	2.03393	1.02427	0.30843	3.32093	0.000897183	0.00639374	solute carrier family 35, member G2
ENSMUSG00000081168	NA	30.6228	2.03397	1.0243	0.356517	2.87306	0.00406515	0.0224412	NA
ENSMUSG00000032783	Troap	453.148	2.03399	1.02431	0.196122	5.22285	1.76186e-07	4.75142e-06	trophinin associated protein
ENSMUSG00000080929	NA	43.0024	2.03402	1.02433	0.227946	4.49375	6.99802e-06	0.000110329	NA
ENSMUSG00000020160	Meis1	225.96	2.03707	1.0265	0.309897	3.31238	0.00092507	0.00655542	Meis homeobox 1
ENSMUSG00000028766	Alpl	233.225	2.03725	1.02663	0.268887	3.81805	0.000134509	0.00131594	alkaline phosphatase, liver/bone/kidney
ENSMUSG00000020407	Upp1	36.2101	2.03774	1.02697	0.328171	3.12937	0.00175183	0.0110792	uridine phosphorylase 1
ENSMUSG00000030672	Mylpf	27.2212	2.03817	1.02728	0.297118	3.45747	0.000545276	0.00421729	myosin light chain, phosphorylatable, fast skeletal muscle
ENSMUSG00000024620	Pdgfrb	409.142	2.03926	1.02805	0.253227	4.05978	4.91191e-05	0.000567709	platelet derived growth factor receptor, beta polypeptide
ENSMUSG00000021411	Pxdc1	290.917	2.04129	1.02948	0.285706	3.60329	0.00031421	0.0026579	PX domain containing 1
ENSMUSG00000032220	Myo1e	711.646	2.04214	1.03008	0.149027	6.91202	4.77805e-12	7.89512e-10	myosin IE
ENSMUSG00000062248	Cks2	437.126	2.04228	1.03018	0.179197	5.74887	8.98406e-09	3.79158e-07	CDC28 protein kinase regulatory subunit 2
ENSMUSG00000042372	Dmrt3	83.9568	2.04275	1.03051	0.251588	4.09603	4.20303e-05	0.000497629	doublesex and mab-3 related transcription factor 3
ENSMUSG00000001123	Lgals9	111.82	2.04336	1.03095	0.324573	3.17632	0.00149156	0.00973634	lectin, galactose binding, soluble 9
ENSMUSG00000032221	Mns1	236.355	2.0435	1.03104	0.192218	5.36394	8.1425e-08	2.47294e-06	meiosis-specific nuclear structural protein 1
ENSMUSG00000019773	Fbxo5	696.887	2.04357	1.03109	0.190033	5.42583	5.76844e-08	1.8408e-06	F-box protein 5
ENSMUSG00000028378	Ptgr1	65.1708	2.04428	1.03159	0.222483	4.63672	3.53984e-06	6.1515e-05	prostaglandin reductase 1
ENSMUSG00000032649	Colgalt2	98.4288	2.0447	1.03189	0.241257	4.27712	1.8933e-05	0.000253193	collagen beta(1-O)galactosyltransferase 2
ENSMUSG00000105206	NA	77.2297	2.04593	1.03276	0.282146	3.66037	0.000251849	0.00220443	NA
ENSMUSG00000113421	NA	51.9365	2.04737	1.03377	0.315459	3.27704	0.00104902	0.00726602	NA
ENSMUSG00000026923	Notch1	2573.35	2.04826	1.0344	0.215605	4.79764	1.60543e-06	3.16829e-05	notch 1
ENSMUSG00000040997	Abhd4	2690.69	2.04838	1.03448	0.26743	3.86824	0.000109624	0.00110349	abhydrolase domain containing 4
ENSMUSG00000062866	Phactr2	584.956	2.04893	1.03487	0.236389	4.37782	1.19871e-05	0.00017293	phosphatase and actin regulator 2
ENSMUSG00000031557	Plekha2	44.5308	2.05229	1.03724	0.347459	2.98521	0.00283383	0.0165085	pleckstrin homology domain-containing, family A (phosphoinositide binding specific) member 2
ENSMUSG00000017009	Sdc4	126.501	2.05313	1.03782	0.269963	3.84432	0.000120886	0.00120134	syndecan 4
ENSMUSG00000022602	Arc	131.606	2.05395	1.0384	0.16537	6.27925	3.40214e-10	2.3691e-08	activity regulated cytoskeletal-associated protein
ENSMUSG00000020415	Pttg1	242.172	2.05436	1.03869	0.156956	6.61771	3.64808e-11	3.98434e-09	pituitary tumor-transforming gene 1
ENSMUSG00000095865	NA	604.94	2.05571	1.03963	0.164717	6.31165	2.76069e-10	2.00104e-08	NA
ENSMUSG00000020432	Tcn2	393.35	2.05619	1.03997	0.210567	4.93891	7.85621e-07	1.725e-05	transcobalamin 2
ENSMUSG00000089815	Gm5083	29.0159	2.05622	1.03999	0.284235	3.65892	0.00025328	0.00221257	predicted gene 5083
ENSMUSG00000007080	Pole	604.405	2.05721	1.04069	0.20348	5.11445	3.14664e-07	7.78573e-06	polymerase (DNA directed), epsilon
ENSMUSG00000027074	Slc43a3	38.386	2.05773	1.04105	0.294469	3.53536	0.000407226	0.00328826	solute carrier family 43, member 3
ENSMUSG00000027635	Dsn1	498.933	2.05797	1.04122	0.160095	6.50378	7.83284e-11	7.44081e-09	DSN1 homolog, MIS12 kinetochore complex component
ENSMUSG00000076498	NA	20.0308	2.05832	1.04147	0.378426	2.7521	0.00592152	0.0305872	NA
ENSMUSG00000027803	Wwtr1	1413.44	2.0584	1.04152	0.15952	6.5291	6.61665e-11	6.48298e-09	WW domain containing transcription regulator 1
ENSMUSG00000086815	3110082J24Rik	25.5979	2.05894	1.0419	0.330336	3.15407	0.00161011	0.0103405	RIKEN cDNA 3110082J24 gene
ENSMUSG00000029177	Cenpa	1877.73	2.05987	1.04255	0.169521	6.14998	7.74911e-10	4.76631e-08	centromere protein A
ENSMUSG00000032577	Mapkapk3	48.7373	2.0604	1.04293	0.310734	3.35633	0.000789853	0.0057494	mitogen-activated protein kinase-activated protein kinase 3
ENSMUSG00000028583	Pdpn	558.456	2.06194	1.044	0.313625	3.32883	0.000872127	0.00623798	podoplanin
ENSMUSG00000087222	NA	19.6	2.06289	1.04467	0.354948	2.94316	0.00324883	0.0185457	NA
ENSMUSG00000015090	Ptgds	77.2401	2.06448	1.04578	0.235592	4.43893	9.04052e-06	0.000136012	prostaglandin D2 synthase (brain)
ENSMUSG00000025534	Gusb	696.716	2.06528	1.04634	0.220325	4.74906	2.04361e-06	3.87233e-05	glucuronidase, beta
ENSMUSG00000039476	Prrx2	173.377	2.06565	1.04659	0.347807	3.00912	0.00262002	0.0155653	paired related homeobox 2
ENSMUSG00000026988	Wdsub1	154.504	2.06642	1.04713	0.201389	5.19955	1.99773e-07	5.27087e-06	WD repeat, SAM and U-box domain containing 1
ENSMUSG00000031451	Gas6	265.82	2.06651	1.0472	0.273295	3.83175	0.000127235	0.00125357	growth arrest specific 6
ENSMUSG00000028702	Rad54l	567.767	2.06714	1.04764	0.167914	6.23913	4.40009e-10	2.9893e-08	RAD54 like (S. cerevisiae)
ENSMUSG00000046186	Cd109	40.4876	2.0676	1.04796	0.299193	3.50262	0.000460711	0.00365309	CD109 antigen
ENSMUSG00000019997	Ccn2	239.682	2.06867	1.04871	0.310818	3.37402	0.000740783	0.00546699	cellular communication network factor 2
ENSMUSG00000007035	Msh5	42.4351	2.06902	1.04895	0.263797	3.97634	6.99847e-05	0.000758933	mutS homolog 5
ENSMUSG00000120111	NA	16.9325	2.06943	1.04923	0.356515	2.94303	0.00325013	0.0185458	NA
ENSMUSG00000027326	Knl1	653.191	2.07094	1.05029	0.162236	6.47383	9.55522e-11	8.46365e-09	kinetochore scaffold 1
ENSMUSG00000030966	Trim21	25.0206	2.07254	1.0514	0.386484	2.72041	0.00652002	0.0331544	tripartite motif-containing 21
ENSMUSG00000064325	Hhip	60.1419	2.07525	1.05329	0.380773	2.76618	0.00567174	0.0295531	Hedgehog-interacting protein
ENSMUSG00000081670	NA	19.1365	2.07552	1.05347	0.319454	3.29772	0.00097474	0.00684389	NA
ENSMUSG00000031736	Crnde	13.4838	2.07621	1.05395	0.39242	2.68577	0.00723623	0.0360112	colorectal neoplasia differentially expressed (non-protein coding)
ENSMUSG00000063531	Sema3e	79.773	2.07667	1.05427	0.243188	4.3352	1.45626e-05	0.000203835	sema domain, immunoglobulin domain (Ig), short basic domain, secreted, (semaphorin) 3E
ENSMUSG00000024339	Tap2	55.098	2.07703	1.05452	0.264801	3.98232	6.82467e-05	0.000742564	transporter 2, ATP-binding cassette, sub-family B (MDR/TAP)
ENSMUSG00000035032	Nek11	36.6522	2.07843	1.05549	0.298374	3.53748	0.000403965	0.00326555	NIMA (never in mitosis gene a)-related expressed kinase 11
ENSMUSG00000040659	Efhd2	4403.94	2.07853	1.05556	0.192775	5.47563	4.35951e-08	1.46051e-06	EF hand domain containing 2
ENSMUSG00000001700	Gramd3	203.502	2.08026	1.05677	0.248565	4.25146	2.1238e-05	0.000277278	GRAM domain containing 3
ENSMUSG00000052565	H1f3	111.308	2.08029	1.05679	0.248036	4.26061	2.03866e-05	0.000268036	H1.3 linker histone, cluster member
ENSMUSG00000026676	Ccdc3	93.4573	2.08123	1.05743	0.314235	3.36511	0.000765138	0.00560741	coiled-coil domain containing 3
ENSMUSG00000047419	Cmya5	15.7731	2.08176	1.0578	0.400499	2.64121	0.0082611	0.0400087	cardiomyopathy associated 5
ENSMUSG00000039377	Hlx	29.0153	2.08177	1.05781	0.296414	3.56869	0.000358769	0.00297545	H2.0-like homeobox
ENSMUSG00000031387	Renbp	112.841	2.08196	1.05794	0.238398	4.4377	9.09247e-06	0.000136577	renin binding protein
ENSMUSG00000045328	Cenpe	821.884	2.08243	1.05827	0.225425	4.69455	2.67193e-06	4.87803e-05	centromere protein E
ENSMUSG00000048747	NA	1016.71	2.08278	1.05851	0.196387	5.38991	7.04929e-08	2.18865e-06	NA
ENSMUSG00000018566	Slc2a4	179.677	2.08366	1.05912	0.179243	5.90888	3.44447e-09	1.65828e-07	solute carrier family 2 (facilitated glucose transporter), member 4
ENSMUSG00000018169	Mfng	2301.63	2.08394	1.05931	0.150794	7.02488	2.14255e-12	4.17544e-10	MFNG O-fucosylpeptide 3-beta-N-acetylglucosaminyltransferase
ENSMUSG00000030605	Mfge8	12815.5	2.08423	1.05952	0.405762	2.61118	0.00902316	0.0429238	milk fat globule-EGF factor 8 protein
ENSMUSG00000049409	Prokr1	304.053	2.08432	1.05958	0.210838	5.02556	5.01964e-07	1.16654e-05	prokineticin receptor 1
ENSMUSG00000022678	Nde1	1535.36	2.08505	1.06008	0.163566	6.48107	9.10722e-11	8.25919e-09	nudE neurodevelopment protein 1
ENSMUSG00000058773	H1f5	249.408	2.08595	1.0607	0.324921	3.2645	0.00109659	0.00753131	H1.5 linker histone, cluster member
ENSMUSG00000052957	Gas1	6087.01	2.08708	1.06148	0.202221	5.24911	1.52835e-07	4.21496e-06	growth arrest specific 1
ENSMUSG00000032265	Tent5a	40.6379	2.08717	1.06155	0.33038	3.21311	0.00131305	0.00876778	terminal nucleotidyltransferase 5A
ENSMUSG00000001403	Ube2c	1836.33	2.08738	1.06169	0.225098	4.71657	2.39856e-06	4.43712e-05	ubiquitin-conjugating enzyme E2C
ENSMUSG00000024076	Vit	513.444	2.08811	1.0622	0.236375	4.4937	6.99955e-06	0.000110329	vitrin
ENSMUSG00000050732	Vamp8	71.895	2.08815	1.06222	0.336544	3.15628	0.00159798	0.0102762	vesicle-associated membrane protein 8
ENSMUSG00000027967	Neurog2	7148.09	2.08854	1.06249	0.172044	6.1757	6.58723e-10	4.15657e-08	neurogenin 2
ENSMUSG00000069793	Slfn9	321.14	2.08872	1.06262	0.199655	5.32225	1.0249e-07	3.01866e-06	schlafen 9
ENSMUSG00000061232	H2-K1	246.829	2.08875	1.06264	0.263259	4.03648	5.42587e-05	0.000614721	histocompatibility 2, K1, K region
ENSMUSG00000028214	Gem	437.988	2.08917	1.06293	0.18951	5.60885	2.03671e-08	7.7411e-07	GTP binding protein (gene overexpressed in skeletal muscle)
ENSMUSG00000027306	Nusap1	1363.69	2.09004	1.06353	0.189883	5.60097	2.13156e-08	8.05448e-07	nucleolar and spindle associated protein 1
ENSMUSG00000021453	Gadd45g	2147.35	2.0915	1.06454	0.282456	3.76886	0.000163996	0.00155904	growth arrest and DNA-damage-inducible 45 gamma
ENSMUSG00000019214	Chtf18	503.421	2.0915	1.06454	0.167865	6.34166	2.27307e-10	1.72216e-08	CTF18, chromosome transmission fidelity factor 18
ENSMUSG00000028212	Ccne2	221.685	2.09312	1.06565	0.142617	7.47215	7.88925e-14	2.65215e-11	cyclin E2
ENSMUSG00000064267	Hvcn1	26.4396	2.09381	1.06613	0.339952	3.13613	0.00171195	0.0108799	hydrogen voltage-gated channel 1
ENSMUSG00000040592	Cd79b	28.5062	2.09402	1.06627	0.346096	3.08086	0.00206407	0.0127197	CD79B antigen
ENSMUSG00000064080	Fbln2	1672.73	2.09434	1.0665	0.285791	3.73175	0.000190157	0.00174808	fibulin 2
ENSMUSG00000098318	Lockd	451.344	2.09464	1.0667	0.164912	6.46833	9.90892e-11	8.66386e-09	lncRNA downstream of Cdkn1b
ENSMUSG00000028551	Cdkn2c	1111.08	2.09542	1.06724	0.188071	5.67467	1.38958e-08	5.62117e-07	cyclin dependent kinase inhibitor 2C
ENSMUSG00000019055	Plod1	633.874	2.09593	1.06759	0.184286	5.79312	6.90919e-09	3.03413e-07	procollagen-lysine, 2-oxoglutarate 5-dioxygenase 1
ENSMUSG00000022594	Lynx1	75.4644	2.09635	1.06788	0.381817	2.79684	0.00516051	0.0273572	Ly6/neurotoxin 1
ENSMUSG00000001228	Uhrf1	2575.13	2.09693	1.06828	0.175056	6.10252	1.04409e-09	6.0951e-08	ubiquitin-like, containing PHD and RING finger domains, 1
ENSMUSG00000030560	Ctsc	451.448	2.09725	1.0685	0.240795	4.43738	9.10607e-06	0.000136577	cathepsin C
ENSMUSG00000034957	Cebpa	51.3107	2.09812	1.0691	0.321202	3.32843	0.000873374	0.00624461	CCAAT/enhancer binding protein (C/EBP), alpha
ENSMUSG00000059325	Hopx	1310.96	2.09814	1.06911	0.299973	3.56403	0.000365206	0.003016	HOP homeobox
ENSMUSG00000042613	Pbxip1	452.822	2.09875	1.06953	0.315136	3.39387	0.000689114	0.00513818	pre B cell leukemia transcription factor interacting protein 1
ENSMUSG00000083668	NA	178.916	2.09945	1.07001	0.17435	6.13718	8.40018e-10	5.10239e-08	NA
ENSMUSG00000018217	Pmp22	771.593	2.0996	1.07011	0.29672	3.60648	0.000310384	0.00262896	peripheral myelin protein 22
ENSMUSG00000037544	Dlgap5	419.034	2.10086	1.07098	0.195313	5.4834	4.17217e-08	1.40986e-06	DLG associated protein 5
ENSMUSG00000032254	Kif23	860.021	2.10138	1.07134	0.199935	5.35842	8.39512e-08	2.53387e-06	kinesin family member 23
ENSMUSG00000032446	Eomes	3476.36	2.10179	1.07162	0.168046	6.37694	1.8066e-10	1.44886e-08	eomesodermin
ENSMUSG00000120400	NA	56.9151	2.10195	1.07173	0.356107	3.00956	0.00261624	0.0155475	NA
ENSMUSG00000105352	C030018K13Rik	117.992	2.10266	1.07222	0.300215	3.5715	0.000354939	0.00295023	RIKEN cDNA C030018K13 gene
ENSMUSG00000020493	Prr11	244.659	2.10285	1.07235	0.216406	4.95524	7.22401e-07	1.59698e-05	proline rich 11
ENSMUSG00000028015	Ctso	332.023	2.10292	1.07239	0.219662	4.88201	1.05009e-06	2.21347e-05	cathepsin O
ENSMUSG00000021318	Gli3	1649.12	2.10397	1.07312	0.188651	5.68836	1.28262e-08	5.23189e-07	GLI-Kruppel family member GLI3
ENSMUSG00000030124	Lag3	22.65	2.10398	1.07312	0.372096	2.88398	0.00392679	0.0218133	lymphocyte-activation gene 3
ENSMUSG00000041859	Mcm3	2701.64	2.10477	1.07366	0.17569	6.11114	9.89227e-10	5.80962e-08	minichromosome maintenance complex component 3
ENSMUSG00000018774	Cd68	257.607	2.10523	1.07398	0.299522	3.58565	0.000336239	0.00281132	CD68 antigen
ENSMUSG00000020176	Grb10	2606.75	2.10553	1.07418	0.193791	5.54301	2.97312e-08	1.05785e-06	growth factor receptor bound protein 10
ENSMUSG00000031620	Iqcm	116.138	2.10562	1.07424	0.229418	4.68247	2.83445e-06	5.10778e-05	IQ motif containing M
ENSMUSG00000046179	E2f8	314.743	2.10562	1.07425	0.154883	6.93587	4.03737e-12	6.90531e-10	E2F transcription factor 8
ENSMUSG00000053475	Tnfaip6	242.89	2.1057	1.0743	0.261275	4.11176	3.92651e-05	0.000473464	tumor necrosis factor alpha induced protein 6
ENSMUSG00000028159	Dapp1	396.878	2.10636	1.07475	0.262537	4.09371	4.24525e-05	0.00050166	dual adaptor for phosphotyrosine and 3-phosphoinositides 1
ENSMUSG00000035805	Mlc1	2499.43	2.10665	1.07495	0.417245	2.57631	0.00998613	0.0466775	megalencephalic leukoencephalopathy with subcortical cysts 1 homolog (human)
ENSMUSG00000021747	4930452B06Rik	223.926	2.10807	1.07592	0.189296	5.68382	1.31721e-08	5.3506e-07	RIKEN cDNA 4930452B06 gene
ENSMUSG00000007122	Casq1	173.51	2.10827	1.07606	0.289664	3.71486	0.000203313	0.00184639	calsequestrin 1
ENSMUSG00000085711	NA	91.703	2.10879	1.07641	0.212883	5.05635	4.27353e-07	1.01369e-05	NA
ENSMUSG00000069305	Hist1h4n	15.9187	2.10894	1.07652	0.36387	2.95853	0.00309115	0.0178054	histone cluster 1, H4n
ENSMUSG00000029468	P2rx7	181.102	2.10908	1.07661	0.215355	4.99923	5.75583e-07	1.29892e-05	purinergic receptor P2X, ligand-gated ion channel, 7
ENSMUSG00000113308	NA	131.883	2.11162	1.07835	0.151375	7.12368	1.05082e-12	2.32829e-10	NA
ENSMUSG00000022034	Esco2	471.105	2.11165	1.07837	0.163562	6.59302	4.30961e-11	4.57601e-09	establishment of sister chromatid cohesion N-acetyltransferase 2
ENSMUSG00000039748	Exo1	349.529	2.11481	1.08053	0.173487	6.22832	4.71478e-10	3.18093e-08	exonuclease 1
ENSMUSG00000027276	Jag1	532.268	2.11494	1.08062	0.273568	3.95008	7.81257e-05	0.000831493	jagged 1
ENSMUSG00000031112	Stk26	21.9621	2.11547	1.08098	0.299426	3.61016	0.00030601	0.00259416	serine/threonine kinase 26
ENSMUSG00000005360	Slc1a3	11615.5	2.11558	1.08105	0.234975	4.60071	4.21052e-06	7.12645e-05	solute carrier family 1 (glial high affinity glutamate transporter), member 3
ENSMUSG00000047171	Helt	169.819	2.11603	1.08136	0.370264	2.92052	0.0034945	0.0197954	helt bHLH transcription factor
ENSMUSG00000005470	Asf1b	415.69	2.11618	1.08146	0.174983	6.1804	6.39411e-10	4.05257e-08	anti-silencing function 1B histone chaperone
ENSMUSG00000039087	Rreb1	81.0111	2.11652	1.08169	0.257046	4.20815	2.57466e-05	0.000326191	ras responsive element binding protein 1
ENSMUSG00000042498	Radx	28.8512	2.11691	1.08196	0.296027	3.65493	0.000257248	0.00224321	RPA1 related single stranded DNA binding protein, X-linked
ENSMUSG00000081662	NA	32.3569	2.11958	1.08378	0.290033	3.73676	0.00018641	0.00172502	NA
ENSMUSG00000047810	Ccdc88b	30.3941	2.12003	1.08409	0.352867	3.07222	0.00212472	0.0130399	coiled-coil domain containing 88B
ENSMUSG00000074342	I830077J02Rik	28.1889	2.12056	1.08445	0.308634	3.5137	0.000441913	0.00351691	RIKEN cDNA I830077J02 gene
ENSMUSG00000026873	Phf19	160.707	2.12081	1.08461	0.269258	4.02816	5.62139e-05	0.000632448	PHD finger protein 19
ENSMUSG00000074026	NA	26.0161	2.12098	1.08473	0.354633	3.05874	0.00222267	0.0135261	NA
ENSMUSG00000068744	Psrc1	523.919	2.12124	1.08491	0.166315	6.52323	6.88084e-11	6.67476e-09	proline/serine-rich coiled-coil 1
ENSMUSG00000097694	G730013B05Rik	16.9117	2.12136	1.08499	0.351679	3.08516	0.0020344	0.0125647	RIKEN cDNA G730013B05 gene
ENSMUSG00000029122	Evc	303.807	2.12182	1.0853	0.177832	6.10295	1.04126e-09	6.0951e-08	EvC ciliary complex subunit 1
ENSMUSG00000024107	Lhcgr	49.6486	2.12185	1.08533	0.407546	2.66308	0.007743	0.037952	luteinizing hormone/choriogonadotropin receptor
ENSMUSG00000046818	Ddit4l	267.502	2.12392	1.08673	0.309204	3.51461	0.000440398	0.00350864	DNA-damage-inducible transcript 4-like
ENSMUSG00000023019	Gpd1	167.407	2.1244	1.08705	0.281661	3.85944	0.000113647	0.00113928	glycerol-3-phosphate dehydrogenase 1 (soluble)
ENSMUSG00000028919	Arhgef19	61.354	2.1244	1.08706	0.244698	4.44245	8.89408e-06	0.000134223	Rho guanine nucleotide exchange factor (GEF) 19
ENSMUSG00000025911	Adhfe1	103.127	2.12664	1.08858	0.360462	3.01995	0.00252818	0.0151116	alcohol dehydrogenase, iron containing, 1
ENSMUSG00000036273	Lrrk2	68.5755	2.12722	1.08897	0.248318	4.38538	1.15781e-05	0.000167844	leucine-rich repeat kinase 2
ENSMUSG00000032281	Acsbg1	1440.18	2.12727	1.089	0.418906	2.59963	0.00933243	0.0441767	acyl-CoA synthetase bubblegum family member 1
ENSMUSG00000035686	Thrsp	338.26	2.12737	1.08907	0.318459	3.41981	0.000626656	0.00475985	thyroid hormone responsive
ENSMUSG00000001741	Il16	69.134	2.12832	1.08971	0.336994	3.23363	0.0012223	0.00826078	interleukin 16
ENSMUSG00000010362	Rdm1	530.749	2.12838	1.08975	0.19984	5.45313	4.94904e-08	1.62452e-06	RAD52 motif 1
ENSMUSG00000022322	Shcbp1	637.295	2.12902	1.09019	0.144775	7.53027	5.06345e-14	1.76299e-11	Shc SH2-domain binding protein 1
ENSMUSG00000038379	Ttk	483.238	2.12978	1.0907	0.185656	5.87487	4.23183e-09	1.98347e-07	Ttk protein kinase
ENSMUSG00000036292	Gramd1c	80.5902	2.13097	1.09151	0.189414	5.76257	8.28437e-09	3.56575e-07	GRAM domain containing 1C
ENSMUSG00000026785	Pkn3	66.3922	2.13362	1.09331	0.200372	5.45637	4.85975e-08	1.61149e-06	protein kinase N3
ENSMUSG00000032194	Kank2	80.6048	2.13404	1.09359	0.255942	4.27278	1.93048e-05	0.000256232	KN motif and ankyrin repeat domains 2
ENSMUSG00000035208	Slfn8	23.1764	2.13472	1.09405	0.428282	2.5545	0.0106341	0.0490292	schlafen 8
ENSMUSG00000120023	NA	25.6179	2.13562	1.09465	0.387639	2.8239	0.00474433	0.0255468	NA
ENSMUSG00000026656	Fcgr2b	47.2669	2.13564	1.09467	0.299405	3.65614	0.000256046	0.00223473	Fc receptor, IgG, low affinity IIb
ENSMUSG00000116621	NA	32.6681	2.13652	1.09526	0.284209	3.85372	0.000116337	0.00116087	NA
ENSMUSG00000084301	NA	197.618	2.13719	1.09571	0.201734	5.43148	5.58873e-08	1.79226e-06	NA
ENSMUSG00000034487	Poglut3	181.008	2.13785	1.09616	0.173327	6.32424	2.5448e-10	1.87628e-08	protein O-glucosyltransferase 3
ENSMUSG00000021697	Depdc1b	382.847	2.13895	1.09691	0.19242	5.70059	1.19393e-08	4.91124e-07	DEP domain containing 1B
ENSMUSG00000038648	Creb3l2	449.215	2.13955	1.09731	0.195526	5.6121	1.99891e-08	7.62717e-07	cAMP responsive element binding protein 3-like 2
ENSMUSG00000031765	Mt1	784.323	2.13973	1.09743	0.299589	3.66312	0.000249162	0.00218541	metallothionein 1
ENSMUSG00000056870	Gulp1	253.948	2.14053	1.09796	0.209081	5.25137	1.5097e-07	4.17532e-06	GULP, engulfment adaptor PTB domain containing 1
ENSMUSG00000022952	Runx1	77.0665	2.14095	1.09825	0.276792	3.96778	7.2545e-05	0.000782346	runt related transcription factor 1
ENSMUSG00000033016	Nfatc1	239.786	2.14145	1.09859	0.279963	3.92406	8.70689e-05	0.000910279	nuclear factor of activated T cells, cytoplasmic, calcineurin dependent 1
ENSMUSG00000047992	Dipk1c	201.106	2.14279	1.09949	0.27159	4.04835	5.15801e-05	0.000589859	divergent protein kinase domain 1C
ENSMUSG00000081671	NA	510.364	2.14311	1.09971	0.183805	5.98302	2.19041e-09	1.15117e-07	NA
ENSMUSG00000030235	Slco1c1	2333.79	2.14428	1.10049	0.396853	2.77304	0.00555351	0.0290224	solute carrier organic anion transporter family, member 1c1
ENSMUSG00000026051	Ecrg4	138.96	2.14453	1.10066	0.235953	4.66475	3.08993e-06	5.47703e-05	ECRG4 augurin precursor
ENSMUSG00000015243	Abca1	1838.54	2.14465	1.10074	0.18948	5.80926	6.27479e-09	2.79328e-07	ATP-binding cassette, sub-family A (ABC1), member 1
ENSMUSG00000046794	Ppp1r3b	29.3085	2.14617	1.10177	0.354876	3.10465	0.00190504	0.0118862	protein phosphatase 1, regulatory subunit 3B
ENSMUSG00000037313	Tacc3	1948.41	2.14727	1.10251	0.166521	6.62081	3.57227e-11	3.94111e-09	transforming, acidic coiled-coil containing protein 3
ENSMUSG00000027962	Vcam1	1211.69	2.14784	1.10288	0.269334	4.09486	4.22419e-05	0.000499777	vascular cell adhesion molecule 1
ENSMUSG00000020733	Slc9a3r1	1794.67	2.14815	1.1031	0.281148	3.92354	8.72585e-05	0.000911772	solute carrier family 9 (sodium/hydrogen exchanger), member 3 regulator 1
ENSMUSG00000042129	Rassf4	390.321	2.14954	1.10403	0.220495	5.00704	5.52724e-07	1.25753e-05	Ras association (RalGDS/AF-6) domain family member 4
ENSMUSG00000020019	Ntn4	798.556	2.15005	1.10437	0.246364	4.48267	7.37136e-06	0.000115351	netrin 4
ENSMUSG00000026274	Pask	319.772	2.1505	1.10467	0.189913	5.81671	6.00159e-09	2.70252e-07	PAS domain containing serine/threonine kinase
ENSMUSG00000054252	Fgfr3	815.308	2.15064	1.10477	0.255962	4.31613	1.58786e-05	0.00021849	fibroblast growth factor receptor 3
ENSMUSG00000053398	Phgdh	2468.98	2.15107	1.10505	0.242837	4.55058	5.34975e-06	8.71423e-05	3-phosphoglycerate dehydrogenase
ENSMUSG00000021190	Lgmn	2235.96	2.15248	1.106	0.1672	6.61484	3.71953e-11	4.00682e-09	legumain
ENSMUSG00000050953	Gja1	500.661	2.15251	1.10602	0.256901	4.30525	1.668e-05	0.00022807	gap junction protein, alpha 1
ENSMUSG00000046295	Ankle1	219.174	2.15278	1.1062	0.230737	4.79422	1.63311e-06	3.21315e-05	ankyrin repeat and LEM domain containing 1
ENSMUSG00000023411	Nfatc4	448.68	2.15281	1.10622	0.170844	6.47503	9.47931e-11	8.43962e-09	nuclear factor of activated T cells, cytoplasmic, calcineurin dependent 4
ENSMUSG00000074796	Slc4a11	39.7735	2.15314	1.10644	0.257916	4.28992	1.7874e-05	0.000242016	solute carrier family 4, sodium bicarbonate transporter-like, member 11
ENSMUSG00000115516	NA	258.462	2.15374	1.10684	0.235276	4.70444	2.54565e-06	4.69141e-05	NA
ENSMUSG00000019876	Pkib	41.2683	2.1547	1.10748	0.224789	4.92677	8.36004e-07	1.82535e-05	protein kinase inhibitor beta, cAMP dependent, testis specific
ENSMUSG00000021933	Gucy1b2	151.589	2.15494	1.10765	0.215733	5.13435	2.83119e-07	7.13212e-06	guanylate cyclase 1, soluble, beta 2
ENSMUSG00000028148	Them5	18.9272	2.15518	1.10781	0.418414	2.64764	0.00810553	0.0394414	thioesterase superfamily member 5
ENSMUSG00000081749	NA	30.1672	2.15793	1.10965	0.384513	2.88586	0.00390347	0.0217147	NA
ENSMUSG00000037295	Ldlrap1	47.183	2.15802	1.10971	0.260733	4.25611	2.08014e-05	0.000272938	low density lipoprotein receptor adaptor protein 1
ENSMUSG00000026173	Plcd4	165.721	2.15885	1.11026	0.22933	4.84133	1.28971e-06	2.63043e-05	phospholipase C, delta 4
ENSMUSG00000031379	Pir	67.1073	2.15963	1.11078	0.264304	4.20266	2.63795e-05	0.000333343	pirin
ENSMUSG00000023505	Cdca3	1134.72	2.1599	1.11097	0.167933	6.61553	3.70226e-11	4.00682e-09	cell division cycle associated 3
ENSMUSG00000046618	Olfml2a	101.118	2.16073	1.11152	0.380356	2.92231	0.00347448	0.0196934	olfactomedin-like 2A
ENSMUSG00000042228	Lyn	333.815	2.16079	1.11156	0.232542	4.78003	1.7527e-06	3.42084e-05	LYN proto-oncogene, Src family tyrosine kinase
ENSMUSG00000031262	Cenpi	317.555	2.16109	1.11176	0.17281	6.4334	1.24782e-10	1.06711e-08	centromere protein I
ENSMUSG00000022272	Myo10	2937.03	2.16173	1.11219	0.183066	6.07533	1.23733e-09	7.0749e-08	myosin X
ENSMUSG00000053161	Daw1	25.4557	2.16528	1.11455	0.297451	3.74702	0.000178948	0.00167184	dynein assembly factor with WDR repeat domains 1
ENSMUSG00000085069	Prdm16os	277.867	2.16644	1.11532	0.247941	4.49834	6.84853e-06	0.000108563	Prdm16 opposite strand transcript
ENSMUSG00000020020	Usp44	29.4586	2.1678	1.11623	0.248622	4.48968	7.13313e-06	0.000112253	ubiquitin specific peptidase 44
ENSMUSG00000105961	NA	31.6624	2.16796	1.11634	0.256618	4.3502	1.36012e-05	0.000191616	NA
ENSMUSG00000006519	Cyba	385.38	2.16898	1.11702	0.252699	4.42035	9.85415e-06	0.000146222	cytochrome b-245, alpha polypeptide
ENSMUSG00000030677	Kif22	801.071	2.17016	1.1178	0.175213	6.37967	1.77472e-10	1.44181e-08	kinesin family member 22
ENSMUSG00000020806	Rhbdf2	75.9816	2.1715	1.11869	0.182412	6.13275	8.63709e-10	5.23e-08	rhomboid 5 homolog 2
ENSMUSG00000021583	Erap1	124.024	2.17244	1.11931	0.230928	4.84702	1.25329e-06	2.58042e-05	endoplasmic reticulum aminopeptidase 1
ENSMUSG00000038718	Pbx3	769.385	2.17389	1.12028	0.218819	5.11967	3.06078e-07	7.60983e-06	pre B cell leukemia homeobox 3
ENSMUSG00000045934	Mtmr11	58.4894	2.1744	1.12062	0.220569	5.08057	3.76298e-07	9.05809e-06	myotubularin related protein 11
ENSMUSG00000006715	Gmnn	348.644	2.17555	1.12138	0.188296	5.95542	2.59412e-09	1.33457e-07	geminin
ENSMUSG00000040848	Sft2d2	336.834	2.17668	1.12213	0.203686	5.50909	3.60692e-08	1.24254e-06	SFT2 domain containing 2
ENSMUSG00000017861	Mybl2	519.8	2.17811	1.12307	0.193443	5.80571	6.40956e-09	2.84031e-07	myeloblastosis oncogene-like 2
ENSMUSG00000031103	Elf4	32.6977	2.17985	1.12423	0.303206	3.70779	0.000209074	0.0018899	E74-like factor 4 (ets domain transcription factor)
ENSMUSG00000034906	Ncaph	1153.64	2.18059	1.12472	0.175591	6.40534	1.5003e-10	1.25012e-08	non-SMC condensin I complex, subunit H
ENSMUSG00000118100	NA	18.8517	2.18156	1.12536	0.354578	3.17381	0.00150453	0.00980456	NA
ENSMUSG00000033952	Aspm	911.927	2.18186	1.12556	0.189199	5.94909	2.69634e-09	1.36909e-07	abnormal spindle microtubule assembly
ENSMUSG00000109572	Cfap99	21.7027	2.18246	1.12595	0.33454	3.36568	0.000763545	0.00560527	cilia and flagella associated protein 99
ENSMUSG00000039396	Neil3	434.593	2.18272	1.12613	0.202723	5.55499	2.77634e-08	1.00247e-06	nei like 3 (E. coli)
ENSMUSG00000036223	Ska1	243.418	2.1895	1.1306	0.218102	5.18381	2.17393e-07	5.67434e-06	spindle and kinetochore associated complex subunit 1
ENSMUSG00000113835	NA	386.591	2.18962	1.13068	0.230353	4.90849	9.1781e-07	1.98178e-05	NA
ENSMUSG00000054612	Mgmt	43.4713	2.19003	1.13095	0.237442	4.76306	1.90678e-06	3.65929e-05	O-6-methylguanine-DNA methyltransferase
ENSMUSG00000022665	Ccdc80	1286.45	2.19066	1.13137	0.263903	4.28705	1.8106e-05	0.000244651	coiled-coil domain containing 80
ENSMUSG00000030894	Tpp1	954.047	2.19143	1.13187	0.163007	6.94371	3.81938e-12	6.59029e-10	tripeptidyl peptidase I
ENSMUSG00000015652	Steap1	51.4726	2.19169	1.13204	0.32316	3.50304	0.000459979	0.00364877	six transmembrane epithelial antigen of the prostate 1
ENSMUSG00000039005	Tlr4	59.8958	2.19169	1.13204	0.275607	4.10744	4.00061e-05	0.000480025	toll-like receptor 4
ENSMUSG00000025083	Afap1l2	523.088	2.19234	1.13247	0.241954	4.68052	2.86147e-06	5.14696e-05	actin filament associated protein 1-like 2
ENSMUSG00000046718	Bst2	74.0289	2.19341	1.13318	0.402732	2.81373	0.00489707	0.0262028	bone marrow stromal cell antigen 2
ENSMUSG00000019942	Cdk1	1630.02	2.1937	1.13336	0.211168	5.36712	8.00049e-08	2.44121e-06	cyclin-dependent kinase 1
ENSMUSG00000037370	Enpp1	30.2123	2.1937	1.13336	0.390368	2.90332	0.0036923	0.0207863	ectonucleotide pyrophosphatase/phosphodiesterase 1
ENSMUSG00000051727	Kctd14	78.9339	2.19436	1.1338	0.334613	3.3884	0.000703021	0.00522589	potassium channel tetramerisation domain containing 14
ENSMUSG00000026683	Nuf2	760.335	2.19566	1.13466	0.156533	7.24867	4.20882e-13	1.07978e-10	NUF2, NDC80 kinetochore complex component
ENSMUSG00000110126	NA	384.351	2.19775	1.13602	0.263384	4.31319	1.60915e-05	0.000221263	NA
ENSMUSG00000060093	H4c1	11.127	2.19801	1.1362	0.434827	2.61299	0.00897548	0.0427464	H4 clustered histone 1
ENSMUSG00000008540	Mgst1	267.283	2.19908	1.1369	0.247635	4.59103	4.41065e-06	7.40731e-05	microsomal glutathione S-transferase 1
ENSMUSG00000021998	Lcp1	370.023	2.20038	1.13775	0.225354	5.04875	4.44699e-07	1.04846e-05	lymphocyte cytosolic protein 1
ENSMUSG00000041390	Mdfic	123.211	2.20325	1.13963	0.271324	4.20027	2.66592e-05	0.000336441	MyoD family inhibitor domain containing
ENSMUSG00000082566	NA	10.12	2.20371	1.13993	0.424714	2.684	0.00727465	0.0361827	NA
ENSMUSG00000041117	Ccdc8	307.946	2.20608	1.14149	0.203029	5.6223	1.88436e-08	7.24829e-07	coiled-coil domain containing 8
ENSMUSG00000022912	Pros1	333.599	2.20806	1.14278	0.202832	5.63412	1.75956e-08	6.87533e-07	protein S (alpha)
ENSMUSG00000045659	Plekha7	229.699	2.20878	1.14325	0.198191	5.76844	8.00105e-09	3.45908e-07	pleckstrin homology domain containing, family A member 7
ENSMUSG00000058325	Dock1	812.267	2.21038	1.1443	0.208062	5.49978	3.80261e-08	1.30076e-06	dedicator of cytokinesis 1
ENSMUSG00000019577	Pdk4	117.468	2.21085	1.1446	0.339403	3.37239	0.000745196	0.00549539	pyruvate dehydrogenase kinase, isoenzyme 4
ENSMUSG00000032359	Ctsh	138.089	2.21167	1.14513	0.246944	4.63722	3.53135e-06	6.14221e-05	cathepsin H
ENSMUSG00000074063	Osgin1	12.1542	2.21181	1.14523	0.421333	2.7181	0.00656581	0.0333386	oxidative stress induced growth inhibitor 1
ENSMUSG00000020808	Pimreg	1354.62	2.21387	1.14657	0.176652	6.49055	8.55239e-11	7.86578e-09	PICALM interacting mitotic regulator
ENSMUSG00000005413	Hmox1	142.113	2.21487	1.14722	0.360727	3.18031	0.00147119	0.00963564	heme oxygenase 1
ENSMUSG00000037705	Tecta	161.352	2.21555	1.14766	0.25963	4.42039	9.85239e-06	0.000146222	tectorin alpha
ENSMUSG00000030867	Plk1	1262.32	2.2157	1.14776	0.245756	4.67034	3.00705e-06	5.35448e-05	polo like kinase 1
ENSMUSG00000109617	NA	158.79	2.21577	1.14781	0.253077	4.5354	5.74937e-06	9.27222e-05	NA
ENSMUSG00000040613	Apobec1	126.625	2.21582	1.14784	0.267335	4.29364	1.7577e-05	0.00023866	apolipoprotein B mRNA editing enzyme, catalytic polypeptide 1
ENSMUSG00000044201	Cdc25c	661.53	2.21813	1.14934	0.176635	6.5069	7.67169e-11	7.3686e-09	cell division cycle 25C
ENSMUSG00000010311	Optc	21.0869	2.21943	1.15019	0.37327	3.08139	0.00206036	0.0127049	opticin
ENSMUSG00000023963	Cyp39a1	518.756	2.22088	1.15113	0.156696	7.34625	2.03851e-13	6.30902e-11	cytochrome P450, family 39, subfamily a, polypeptide 1
ENSMUSG00000115243	NA	89.3116	2.22171	1.15167	0.302191	3.81106	0.000138372	0.00134563	NA
ENSMUSG00000020914	Top2a	3708.63	2.22213	1.15194	0.207288	5.5572	2.74133e-08	9.93607e-07	topoisomerase (DNA) II alpha
ENSMUSG00000031665	Sall1	1111.88	2.22252	1.1522	0.204544	5.63302	1.77081e-08	6.90544e-07	spalt like transcription factor 1
ENSMUSG00000039853	Trim14	28.5167	2.22394	1.15312	0.311869	3.69745	0.000217776	0.0019533	tripartite motif-containing 14
ENSMUSG00000046591	Ticrr	457.812	2.22549	1.15412	0.175795	6.56515	5.19803e-11	5.30634e-09	TOPBP1-interacting checkpoint and replication regulator
ENSMUSG00000045092	S1pr1	1467.94	2.22566	1.15423	0.38508	2.99739	0.00272304	0.0160349	sphingosine-1-phosphate receptor 1
ENSMUSG00000017146	Brca1	469.078	2.22579	1.15432	0.211863	5.4484	5.08254e-08	1.65996e-06	breast cancer 1, early onset
ENSMUSG00000041789	2700046A07Rik	41.0533	2.2262	1.15458	0.312575	3.69378	0.000220942	0.00197521	RIKEN cDNA 2700046A07 gene
ENSMUSG00000032733	Snx33	219.534	2.22632	1.15466	0.198933	5.80426	6.46523e-09	2.84837e-07	sorting nexin 33
ENSMUSG00000023243	Kcnk5	136.829	2.2286	1.15614	0.245786	4.70383	2.5532e-06	4.70088e-05	potassium channel, subfamily K, member 5
ENSMUSG00000040616	Tmem51	78.1268	2.22942	1.15667	0.303896	3.80613	0.000141159	0.00136931	transmembrane protein 51
ENSMUSG00000004085	Map3k20	307.519	2.2295	1.15672	0.238766	4.84456	1.26895e-06	2.60443e-05	mitogen-activated protein kinase kinase kinase 20
ENSMUSG00000006398	Cdc20	2181.26	2.22964	1.15681	0.17154	6.74369	1.54414e-11	1.98076e-09	cell division cycle 20
ENSMUSG00000044626	Liph	35.7417	2.23093	1.15765	0.307177	3.76866	0.000164127	0.00155953	lipase, member H
ENSMUSG00000078773	Rad54b	247.541	2.23214	1.15843	0.182308	6.35421	2.09506e-10	1.62101e-08	RAD54 homolog B (S. cerevisiae)
ENSMUSG00000026227	2810459M11Rik	1439.54	2.2373	1.16176	0.249838	4.65006	3.31842e-06	5.83432e-05	RIKEN cDNA 2810459M11 gene
ENSMUSG00000009614	Sardh	64.7578	2.23909	1.16291	0.369268	3.14924	0.00163696	0.010475	sarcosine dehydrogenase
ENSMUSG00000034485	Uaca	484.614	2.24053	1.16384	0.213563	5.44965	5.04703e-08	1.65112e-06	uveal autoantigen with coiled-coil domains and ankyrin repeats
ENSMUSG00000024989	Cep55	425.3	2.24105	1.16417	0.194915	5.97271	2.33352e-09	1.21655e-07	centrosomal protein 55
ENSMUSG00000051378	Kif18b	849.167	2.24106	1.16418	0.17715	6.5717	4.97425e-11	5.15894e-09	kinesin family member 18B
ENSMUSG00000074476	Spc24	683.479	2.2444	1.16633	0.182887	6.37731	1.80229e-10	1.44886e-08	SPC24, NDC80 kinetochore complex component, homolog (S. cerevisiae)
ENSMUSG00000062210	Tnfaip8	218.51	2.24475	1.16656	0.272596	4.27943	1.87368e-05	0.000251259	tumor necrosis factor, alpha-induced protein 8
ENSMUSG00000024791	Cdca5	493.832	2.2502	1.17005	0.16057	7.28686	3.17269e-13	8.59183e-11	cell division cycle associated 5
ENSMUSG00000001517	Foxm1	1147.48	2.25195	1.17117	0.185997	6.29673	3.03993e-10	2.16323e-08	forkhead box M1
ENSMUSG00000021069	Pygl	119.188	2.25221	1.17134	0.19691	5.9486	2.70444e-09	1.36964e-07	liver glycogen phosphorylase
ENSMUSG00000048779	P2ry6	154.126	2.2527	1.17165	0.234626	4.99371	5.9231e-07	1.33051e-05	pyrimidinergic receptor P2Y, G-protein coupled, 6
ENSMUSG00000090523	Gypc	367.933	2.25517	1.17323	0.25675	4.56956	4.8876e-06	8.05566e-05	glycophorin C
ENSMUSG00000081880	NA	34.2432	2.25556	1.17349	0.303318	3.86883	0.000109357	0.00110193	NA
ENSMUSG00000053819	Camk2d	801.52	2.25569	1.17357	0.231656	5.066	4.06257e-07	9.70632e-06	calcium/calmodulin-dependent protein kinase II, delta
ENSMUSG00000048327	Ckap2l	1241.91	2.25597	1.17375	0.16732	7.01497	2.30002e-12	4.33917e-10	cytoskeleton associated protein 2-like
ENSMUSG00000020553	Pctp	29.1523	2.2574	1.17466	0.347864	3.37678	0.000733405	0.0054228	phosphatidylcholine transfer protein
ENSMUSG00000020897	Aurkb	1384.66	2.2598	1.1762	0.177213	6.63717	3.19756e-11	3.56263e-09	aurora kinase B
ENSMUSG00000032218	Ccnb2	1278.63	2.25984	1.17622	0.165864	7.09146	1.32703e-12	2.7822e-10	cyclin B2
ENSMUSG00000026946	Nmi	109.744	2.25987	1.17624	0.296823	3.96276	7.40877e-05	0.000796341	N-myc (and STAT) interactor
ENSMUSG00000046798	Cldn12	715.58	2.26014	1.17641	0.193937	6.06596	1.31171e-09	7.39184e-08	claudin 12
ENSMUSG00000026393	Nek7	418.053	2.26018	1.17643	0.174353	6.74744	1.50479e-11	1.94308e-09	NIMA (never in mitosis gene a)-related expressed kinase 7
ENSMUSG00000047180	Neurl3	27.531	2.26036	1.17655	0.349317	3.36815	0.000756733	0.00556574	neuralized E3 ubiquitin protein ligase 3
ENSMUSG00000035683	Melk	909.382	2.26254	1.17795	0.209388	5.62565	1.84807e-08	7.16377e-07	maternal embryonic leucine zipper kinase
ENSMUSG00000037523	Mavs	300.062	2.26319	1.17836	0.237098	4.96992	6.69811e-07	1.49086e-05	mitochondrial antiviral signaling protein
ENSMUSG00000114533	NA	248.409	2.26431	1.17907	0.219476	5.37219	7.7786e-08	2.38096e-06	NA
ENSMUSG00000029570	Lfng	678.118	2.26524	1.17966	0.279625	4.21873	2.45678e-05	0.000313292	LFNG O-fucosylpeptide 3-beta-N-acetylglucosaminyltransferase
ENSMUSG00000028718	Stil	430.975	2.26541	1.17977	0.18862	6.25477	3.98111e-10	2.72364e-08	Scl/Tal1 interrupting locus
ENSMUSG00000028678	Kif2c	1118.31	2.2657	1.17996	0.162483	7.26202	3.81344e-13	9.91393e-11	kinesin family member 2C
ENSMUSG00000028167	Bdh2	33.2541	2.26782	1.18131	0.410789	2.87571	0.00403125	0.022273	3-hydroxybutyrate dehydrogenase, type 2
ENSMUSG00000081660	NA	36.4513	2.26852	1.18175	0.377469	3.13073	0.00174371	0.0110422	NA
ENSMUSG00000026622	Nek2	723.364	2.26853	1.18176	0.189825	6.22551	4.79981e-10	3.22713e-08	NIMA (never in mitosis gene a)-related expressed kinase 2
ENSMUSG00000022385	Gtse1	586.702	2.27114	1.18342	0.208873	5.66571	1.46418e-08	5.86212e-07	G two S phase expressed protein 1
ENSMUSG00000056296	Synpr	239.412	2.27139	1.18357	0.20009	5.91521	3.31444e-09	1.61967e-07	synaptoporin
ENSMUSG00000028640	Tfap2c	1270.49	2.27157	1.18369	0.161811	7.31527	2.56869e-13	7.60399e-11	transcription factor AP-2, gamma
ENSMUSG00000015839	Nfe2l2	712.605	2.27232	1.18417	0.199469	5.9366	2.90997e-09	1.44006e-07	nuclear factor, erythroid derived 2, like 2
ENSMUSG00000027469	Tpx2	2323.99	2.27258	1.18433	0.175736	6.73924	1.59217e-11	2.02903e-09	TPX2, microtubule-associated
ENSMUSG00000015880	Ncapg	667.429	2.27264	1.18437	0.181553	6.52355	6.8662e-11	6.67476e-09	non-SMC condensin I complex, subunit G
ENSMUSG00000003779	Kif20a	848.89	2.27378	1.18509	0.174859	6.77744	1.22327e-11	1.64552e-09	kinesin family member 20A
ENSMUSG00000024056	Ndc80	422.108	2.27449	1.18555	0.181467	6.5331	6.44201e-11	6.37595e-09	NDC80 kinetochore complex component
ENSMUSG00000026674	Ddr2	197.589	2.27617	1.18661	0.201401	5.89177	3.8209e-09	1.82151e-07	discoidin domain receptor family, member 2
ENSMUSG00000017499	Cdc6	529.908	2.27617	1.18661	0.17397	6.82076	9.05625e-12	1.30799e-09	cell division cycle 6
ENSMUSG00000053846	Lipg	368.607	2.27849	1.18808	0.239363	4.96351	6.92302e-07	1.53741e-05	lipase, endothelial
ENSMUSG00000097326	A330048O09Rik	25.129	2.28143	1.18994	0.403883	2.94625	0.00321657	0.0183974	RIKEN cDNA A330048O09 gene
ENSMUSG00000032754	Slc8b1	123.788	2.28187	1.19022	0.218185	5.45508	4.89499e-08	1.61767e-06	solute carrier family 8 (sodium/lithium/calcium exchanger), member B1
ENSMUSG00000027253	Lrp4	246.198	2.28352	1.19126	0.200557	5.93977	2.85424e-09	1.42226e-07	low density lipoprotein receptor-related protein 4
ENSMUSG00000097209	AU022754	23.1157	2.28519	1.19231	0.371709	3.20764	0.00133828	0.00890569	expressed sequence AU022754
ENSMUSG00000026669	Mcm10	450.153	2.28652	1.19315	0.219097	5.44579	5.15773e-08	1.68169e-06	minichromosome maintenance 10 replication initiation factor
ENSMUSG00000022129	Dct	699.864	2.28896	1.19469	0.276692	4.31778	1.57609e-05	0.00021737	dopachrome tautomerase
ENSMUSG00000022935	Grik1	128.992	2.28918	1.19483	0.2702	4.42202	9.77816e-06	0.000145538	glutamate receptor, ionotropic, kainate 1
ENSMUSG00000027293	Ehd4	211.174	2.2912	1.1961	0.238336	5.01856	5.20606e-07	1.20121e-05	EH-domain containing 4
ENSMUSG00000000202	Btbd17	1445.49	2.29469	1.1983	0.129581	9.24749	2.29826e-20	8.9623e-17	BTB (POZ) domain containing 17
ENSMUSG00000051439	Cd14	52.3172	2.2969	1.19969	0.340417	3.52418	0.000424798	0.00340572	CD14 antigen
ENSMUSG00000030474	Siglece	22.9589	2.29692	1.1997	0.381731	3.14279	0.00167345	0.0106875	sialic acid binding Ig-like lectin E
ENSMUSG00000082163	NA	64.4572	2.29796	1.20036	0.221254	5.42524	5.78772e-08	1.84394e-06	NA
ENSMUSG00000031216	Stard8	207.379	2.29872	1.20083	0.273216	4.39518	1.10683e-05	0.000161232	START domain containing 8
ENSMUSG00000027379	Bub1	805.922	2.29876	1.20086	0.171206	7.01409	2.31446e-12	4.33917e-10	BUB1, mitotic checkpoint serine/threonine kinase
ENSMUSG00000027831	Veph1	712.309	2.30022	1.20177	0.268786	4.47111	7.78139e-06	0.000120414	ventricular zone expressed PH domain-containing 1
ENSMUSG00000032841	Prr5l	122.955	2.30096	1.20224	0.292841	4.10542	4.03574e-05	0.00048305	proline rich 5 like
ENSMUSG00000096606	Tpbgl	37.8046	2.3017	1.2027	0.350197	3.43435	0.000593975	0.00455079	trophoblast glycoprotein-like
ENSMUSG00000027715	Ccna2	2528.38	2.3018	1.20276	0.174581	6.88942	5.60214e-12	8.80891e-10	cyclin A2
ENSMUSG00000036777	Anln	521.971	2.30194	1.20285	0.194112	6.19669	5.76615e-10	3.73516e-08	anillin, actin binding protein
ENSMUSG00000032014	Oaf	188.628	2.30212	1.20296	0.312123	3.85412	0.000116147	0.00115964	out at first homolog
ENSMUSG00000029007	Agtrap	166.967	2.30225	1.20305	0.26573	4.52733	5.97324e-06	9.62531e-05	angiotensin II, type I receptor-associated protein
ENSMUSG00000074802	Gas2l3	655.997	2.30771	1.20646	0.176179	6.84791	7.49391e-12	1.11539e-09	growth arrest-specific 2 like 3
ENSMUSG00000027956	Tmem144	92.5274	2.30821	1.20677	0.220901	5.46297	4.6823e-08	1.56061e-06	transmembrane protein 144
ENSMUSG00000040552	C3ar1	249.877	2.30967	1.20769	0.271083	4.45505	8.38739e-06	0.000128466	complement component 3a receptor 1
ENSMUSG00000110660	NA	32.4509	2.30975	1.20774	0.253963	4.75557	1.97889e-06	3.77169e-05	NA
ENSMUSG00000024552	Slc14a2	830.612	2.31008	1.20794	0.308429	3.91644	8.98656e-05	0.000933511	solute carrier family 14 (urea transporter), member 2
ENSMUSG00000002147	Stat6	92.5885	2.31157	1.20887	0.251077	4.81474	1.47391e-06	2.94752e-05	signal transducer and activator of transcription 6
ENSMUSG00000022033	Pbk	2515.63	2.31273	1.2096	0.179776	6.72838	1.71567e-11	2.14437e-09	PDZ binding kinase
ENSMUSG00000048148	Nwd1	320.941	2.31375	1.21024	0.293305	4.1262	3.68805e-05	0.000448315	NACHT and WD repeat domain containing 1
ENSMUSG00000083907	NA	93.0733	2.31389	1.21032	0.233762	5.17759	2.24772e-07	5.8357e-06	NA
ENSMUSG00000041431	Ccnb1	1482.37	2.31461	1.21077	0.195095	6.20603	5.43392e-10	3.55539e-08	cyclin B1
ENSMUSG00000002055	Spag5	716.936	2.3155	1.21132	0.198007	6.11757	9.50114e-10	5.60095e-08	sperm associated antigen 5
ENSMUSG00000079057	Cyp4v3	38.5963	2.31718	1.21237	0.282619	4.28977	1.78862e-05	0.000242016	cytochrome P450, family 4, subfamily v, polypeptide 3
ENSMUSG00000004609	Cd33	97.5417	2.32138	1.21498	0.348329	3.48803	0.000486587	0.00383086	CD33 antigen
ENSMUSG00000034023	Fancd2	283.465	2.32189	1.2153	0.205647	5.90965	3.42838e-09	1.65828e-07	Fanconi anemia, complementation group D2
ENSMUSG00000027314	Dll4	106.466	2.32205	1.2154	0.179689	6.76391	1.34315e-11	1.78155e-09	delta like canonical Notch ligand 4
ENSMUSG00000012443	Kif11	1700.22	2.32226	1.21553	0.197392	6.15798	7.36809e-10	4.57526e-08	kinesin family member 11
ENSMUSG00000041064	Pif1	264.882	2.3231	1.21605	0.252978	4.80695	1.53252e-06	3.05221e-05	PIF1 5'-to-3' DNA helicase
ENSMUSG00000120639	NA	106.484	2.32489	1.21716	0.27784	4.38081	1.18241e-05	0.000170911	NA
ENSMUSG00000031762	Mt2	192.683	2.32497	1.21722	0.286913	4.24245	2.21091e-05	0.000286284	metallothionein 2
ENSMUSG00000040146	Rgl3	21.4104	2.3266	1.21822	0.471194	2.58539	0.00972681	0.0456886	ral guanine nucleotide dissociation stimulator-like 3
ENSMUSG00000019803	Nr2e1	1377.1	2.3302	1.22046	0.194037	6.28981	3.17846e-10	2.22927e-08	nuclear receptor subfamily 2, group E, member 1
ENSMUSG00000035104	Eva1a	89.0094	2.33104	1.22097	0.3762	3.24554	0.00117226	0.00797793	eva-1 homolog A (C. elegans)
ENSMUSG00000067586	S1pr3	656.455	2.33131	1.22114	0.428424	2.8503	0.00436776	0.0238482	sphingosine-1-phosphate receptor 3
ENSMUSG00000067714	Lpar5	22.665	2.33152	1.22127	0.305164	4.00201	6.28062e-05	0.000691825	lysophosphatidic acid receptor 5
ENSMUSG00000032440	Tgfbr2	253.391	2.33363	1.22258	0.205211	5.95765	2.55889e-09	1.31993e-07	transforming growth factor, beta receptor II
ENSMUSG00000041633	Kctd12b	131.411	2.33637	1.22427	0.352301	3.47506	0.00051074	0.00398496	potassium channel tetramerisation domain containing 12b
ENSMUSG00000035403	Crb2	369.485	2.33658	1.2244	0.174081	7.03349	2.01423e-12	3.98097e-10	crumbs family member 2
ENSMUSG00000091401	NA	134.828	2.33692	1.22461	0.234624	5.21945	1.79453e-07	4.81159e-06	NA
ENSMUSG00000023186	Vwa5a	275.8	2.33773	1.22511	0.166353	7.36451	1.778e-13	5.59151e-11	von Willebrand factor A domain containing 5A
ENSMUSG00000085007	Gm11549	40.9034	2.34003	1.22653	0.319844	3.83477	0.000125684	0.00124086	predicted gene 11549
ENSMUSG00000044811	Cd300c2	38.5106	2.34082	1.22701	0.388309	3.15989	0.0015783	0.0101765	CD300C molecule 2
ENSMUSG00000023940	Sgo1	392.794	2.34232	1.22794	0.181182	6.77738	1.22372e-11	1.64552e-09	shugoshin 1
ENSMUSG00000028370	Pappa	20.0372	2.34313	1.22844	0.470458	2.61115	0.00902373	0.0429238	pregnancy-associated plasma protein A
ENSMUSG00000035473	Galm	57.627	2.3504	1.23291	0.231753	5.31993	1.03807e-07	3.04823e-06	galactose mutarotase
ENSMUSG00000052911	Lamb2	718.509	2.35147	1.23356	0.259774	4.74859	2.04842e-06	3.87769e-05	laminin, beta 2
ENSMUSG00000034706	Dnaic2	59.7428	2.35423	1.23525	0.239378	5.16027	2.466e-07	6.29346e-06	dynein, axonemal, intermediate chain 2
ENSMUSG00000033220	Rac2	108.338	2.3547	1.23554	0.310978	3.97309	7.09464e-05	0.000767655	Rac family small GTPase 2
ENSMUSG00000027661	Slc2a10	77.8103	2.35523	1.23587	0.375087	3.29489	0.000984611	0.00689087	solute carrier family 2 (facilitated glucose transporter), member 10
ENSMUSG00000005233	Spc25	1279.91	2.35736	1.23718	0.177915	6.95375	3.55711e-12	6.33711e-10	SPC25, NDC80 kinetochore complex component, homolog (S. cerevisiae)
ENSMUSG00000021123	Rdh12	12.3846	2.35856	1.23791	0.424816	2.91399	0.00356847	0.0201675	retinol dehydrogenase 12
ENSMUSG00000117896	AA387883	53.5515	2.36381	1.24112	0.280085	4.43122	9.3703e-06	0.000140002	expressed sequence AA387883
ENSMUSG00000034773	BC030867	191.743	2.36459	1.24159	0.153187	8.10506	5.27191e-16	3.55113e-13	cDNA sequence BC030867
ENSMUSG00000034652	Cd300a	92.4512	2.3652	1.24196	0.271692	4.5712	4.84932e-06	8.0061e-05	CD300A molecule
ENSMUSG00000032122	Slc37a2	128.481	2.36617	1.24255	0.202948	6.12253	9.21039e-10	5.50872e-08	solute carrier family 37 (glycerol-3-phosphate transporter), member 2
ENSMUSG00000064373	Selenop	1099.25	2.36906	1.24431	0.247461	5.02832	4.94789e-07	1.15538e-05	selenoprotein P
ENSMUSG00000003283	Hck	72.9871	2.36937	1.2445	0.264422	4.70649	2.52017e-06	4.64884e-05	hemopoietic cell kinase
ENSMUSG00000058290	Espl1	495.613	2.36974	1.24473	0.205287	6.06335	1.33315e-09	7.47117e-08	extra spindle pole bodies 1, separase
ENSMUSG00000029413	Naaa	290.013	2.37019	1.245	0.47329	2.63053	0.00852509	0.0410387	N-acylethanolamine acid amidase
ENSMUSG00000084133	NA	414.709	2.37104	1.24552	0.218798	5.69254	1.25162e-08	5.11618e-07	NA
ENSMUSG00000020009	Ifngr1	520.018	2.37204	1.24613	0.180608	6.8996	5.21478e-12	8.44935e-10	interferon gamma receptor 1
ENSMUSG00000029771	Irf5	83.0477	2.37412	1.24739	0.311636	4.00271	6.262e-05	0.000690982	interferon regulatory factor 5
ENSMUSG00000048782	Insc	12.69	2.37709	1.2492	0.454043	2.75128	0.00593629	0.0306388	INSC spindle orientation adaptor protein
ENSMUSG00000034311	Kif4	755.157	2.37736	1.24936	0.199641	6.25802	3.89891e-10	2.6768e-08	kinesin family member 4
ENSMUSG00000035697	Arhgap45	97.2455	2.37906	1.25039	0.312587	4.00014	6.33046e-05	0.000694605	Rho GTPase activating protein 45
ENSMUSG00000082458	NA	18.6371	2.37924	1.2505	0.345272	3.62177	0.000292589	0.00250435	NA
ENSMUSG00000087604	Cdrt4os1	12.3839	2.38116	1.25166	0.488143	2.56413	0.0103436	0.0480302	CMT1A duplicated region transcript 4, opposite strand 1
ENSMUSG00000081467	NA	112.608	2.38541	1.25424	0.262564	4.7769	1.78018e-06	3.45762e-05	NA
ENSMUSG00000117772	NA	9.67979	2.38645	1.25487	0.447855	2.80195	0.00507942	0.0270081	NA
ENSMUSG00000039187	Fanci	339.495	2.38714	1.25528	0.147597	8.50479	1.81922e-17	1.86691e-14	Fanconi anemia, complementation group I
ENSMUSG00000017417	Plxdc1	29.2825	2.39045	1.25728	0.332155	3.78523	0.000153567	0.00147282	plexin domain containing 1
ENSMUSG00000029759	Pon3	47.8404	2.39499	1.26002	0.283172	4.44967	8.60007e-06	0.000131003	paraoxonase 3
ENSMUSG00000115980	NA	11.4426	2.39699	1.26122	0.491496	2.56609	0.0102852	0.0477935	NA
ENSMUSG00000040084	Bub1b	1693.01	2.39909	1.26248	0.18301	6.89843	5.25813e-12	8.44935e-10	BUB1B, mitotic checkpoint serine/threonine kinase
ENSMUSG00000060512	0610040J01Rik	121.618	2.40015	1.26313	0.289323	4.3658	1.2666e-05	0.000180133	RIKEN cDNA 0610040J01 gene
ENSMUSG00000024818	Slc25a45	62.2041	2.40495	1.26601	0.314299	4.02803	5.6245e-05	0.000632448	solute carrier family 25, member 45
ENSMUSG00000026029	Casp8	119.329	2.40511	1.2661	0.212027	5.97142	2.35204e-09	1.21968e-07	caspase 8
ENSMUSG00000030220	Arhgdib	21.5146	2.4091	1.26849	0.398471	3.1834	0.00145557	0.00956546	Rho, GDP dissociation inhibitor (GDI) beta
ENSMUSG00000005373	Mlxipl	41.5439	2.41102	1.26965	0.324379	3.91408	9.07512e-05	0.000941876	MLX interacting protein-like
ENSMUSG00000020709	Adap2	32.2091	2.41277	1.27069	0.445701	2.85099	0.00435836	0.0238104	ArfGAP with dual PH domains 2
ENSMUSG00000010021	Kif19a	24.605	2.41326	1.27098	0.365492	3.47746	0.000506194	0.00396059	kinesin family member 19A
ENSMUSG00000022876	Samsn1	22.3685	2.41421	1.27155	0.439635	2.89229	0.00382443	0.0213848	SAM domain, SH3 domain and nuclear localization signals, 1
ENSMUSG00000116984	NA	8.05568	2.41437	1.27165	0.499106	2.54785	0.010839	0.0497502	NA
ENSMUSG00000028175	Depdc1a	217.667	2.41558	1.27237	0.188169	6.76185	1.36237e-11	1.79484e-09	DEP domain containing 1a
ENSMUSG00000024965	Fermt3	208.776	2.41616	1.27271	0.234048	5.43783	5.39328e-08	1.74681e-06	fermitin family member 3
ENSMUSG00000083407	NA	14.3307	2.41808	1.27386	0.388298	3.28062	0.00103578	0.00718197	NA
ENSMUSG00000048574	Ccnb1-ps	502.513	2.41993	1.27496	0.189358	6.73309	1.66099e-11	2.08942e-09	cyclin B1, pseudogene
ENSMUSG00000053158	Fes	57.6034	2.42119	1.27571	0.319722	3.99008	6.60515e-05	0.000721093	feline sarcoma oncogene
ENSMUSG00000120992	NA	1622.85	2.42472	1.27782	0.168641	7.57715	3.53216e-14	1.32442e-11	NA
ENSMUSG00000096727	Psmb9	15.6361	2.42505	1.27802	0.38823	3.2919	0.000995122	0.00695195	proteasome (prosome, macropain) subunit, beta type 9 (large multifunctional peptidase 2)
ENSMUSG00000037161	Mgarp	42.2747	2.43097	1.28153	0.253621	5.05294	4.35057e-07	1.02851e-05	mitochondria localized glutamic acid rich protein
ENSMUSG00000020120	Plek	237.873	2.43297	1.28272	0.274242	4.67733	2.90634e-06	5.20366e-05	pleckstrin
ENSMUSG00000109284	NA	15.086	2.43506	1.28396	0.442919	2.89886	0.00374528	0.0210057	NA
ENSMUSG00000006611	Hfe	62.9786	2.43918	1.28639	0.278532	4.61848	3.86562e-06	6.59999e-05	homeostatic iron regulator
ENSMUSG00000054162	Spock3	23.194	2.44072	1.28731	0.465579	2.76496	0.00569293	0.0296239	sparc/osteonectin, cwcv and kazal-like domains proteoglycan 3
ENSMUSG00000039405	Prss23	110.457	2.44099	1.28747	0.264731	4.8633	1.15442e-06	2.39712e-05	protease, serine 23
ENSMUSG00000031273	Col4a6	70.0539	2.44331	1.28884	0.239959	5.37109	7.82634e-08	2.39182e-06	collagen, type IV, alpha 6
ENSMUSG00000020330	Hmmr	602.954	2.4437	1.28907	0.170416	7.56423	3.90165e-14	1.43537e-11	hyaluronan mediated motility receptor (RHAMM)
ENSMUSG00000024401	Tnf	26.514	2.44492	1.28979	0.407566	3.16461	0.00155293	0.0100428	tumor necrosis factor
ENSMUSG00000054320	Lrrc36	28.6816	2.44624	1.29057	0.344794	3.74301	0.000181829	0.00169227	leucine rich repeat containing 36
ENSMUSG00000028864	Hgf	173.752	2.44809	1.29166	0.482011	2.67972	0.00736836	0.0364686	hepatocyte growth factor
ENSMUSG00000019992	Mtfr2	144.413	2.44974	1.29263	0.168754	7.65983	1.86175e-14	7.40823e-12	mitochondrial fission regulator 2
ENSMUSG00000027947	Il6ra	67.4482	2.45035	1.29299	0.279146	4.63194	3.62261e-06	6.26184e-05	interleukin 6 receptor, alpha
ENSMUSG00000030745	Il21r	38.513	2.45396	1.29511	0.360988	3.58768	0.000333629	0.00279189	interleukin 21 receptor
ENSMUSG00000082280	NA	155.365	2.45454	1.29545	0.245151	5.2843	1.26185e-07	3.59702e-06	NA
ENSMUSG00000049988	Lrrc25	15.8391	2.45634	1.29651	0.375933	3.44878	0.000563117	0.00434322	leucine rich repeat containing 25
ENSMUSG00000048922	Cdca2	1007.55	2.45753	1.29721	0.158535	8.18246	2.78101e-16	2.08554e-13	cell division cycle associated 2
ENSMUSG00000086765	Gm11827	8.79915	2.45775	1.29734	0.490231	2.64637	0.00813596	0.0395796	predicted gene 11827
ENSMUSG00000025498	Irf7	35.4624	2.45959	1.29842	0.509718	2.54732	0.0108553	0.0497897	interferon regulatory factor 7
ENSMUSG00000019359	Gdpd2	53.8409	2.46023	1.29879	0.354098	3.66789	0.000244562	0.00214893	glycerophosphodiester phosphodiesterase domain containing 2
ENSMUSG00000020573	Pik3cg	73.3289	2.46169	1.29965	0.253169	5.13352	2.84367e-07	7.15431e-06	phosphatidylinositol-4,5-bisphosphate 3-kinase catalytic subunit gamma
ENSMUSG00000030737	Slco2b1	240.14	2.46304	1.30044	0.28088	4.62989	3.65861e-06	6.31848e-05	solute carrier organic anion transporter family, member 2b1
ENSMUSG00000113508	NA	9.512	2.4635	1.30071	0.47861	2.71768	0.00657418	0.0333613	NA
ENSMUSG00000035200	Chrnb4	11.9887	2.46391	1.30095	0.4982	2.6113	0.00901988	0.0429238	cholinergic receptor, nicotinic, beta polypeptide 4
ENSMUSG00000098659	1110015O18Rik	170.634	2.46663	1.30254	0.289338	4.50181	6.73779e-06	0.000107069	RIKEN cDNA 1110015O18 gene
ENSMUSG00000048015	Neurod4	541.828	2.46714	1.30284	0.23045	5.65347	1.57237e-08	6.21869e-07	neurogenic differentiation 4
ENSMUSG00000078349	AW011738	153.361	2.474	1.30685	0.254688	5.13117	2.87942e-07	7.21631e-06	expressed sequence AW011738
ENSMUSG00000040373	Cacng5	1183.92	2.47491	1.30738	0.199118	6.56586	5.17342e-11	5.30634e-09	calcium channel, voltage-dependent, gamma subunit 5
ENSMUSG00000044468	Tent5c	52.7373	2.48406	1.3127	0.266615	4.92359	8.49729e-07	1.84705e-05	terminal nucleotidyltransferase 5C
ENSMUSG00000026471	Mr1	39.9681	2.4846	1.31302	0.370167	3.54709	0.000389518	0.0031734	major histocompatibility complex, class I-related
ENSMUSG00000002111	Spi1	159.869	2.48874	1.31542	0.316342	4.15821	3.2075e-05	0.000394507	spleen focus forming virus (SFFV) proviral integration oncogene
ENSMUSG00000026630	Batf3	21.258	2.49313	1.31796	0.491609	2.68091	0.00734224	0.0364284	basic leucine zipper transcription factor, ATF-like 3
ENSMUSG00000042002	Foxn4	55.1666	2.49351	1.31818	0.229329	5.74799	9.03093e-09	3.80313e-07	forkhead box N4
ENSMUSG00000032691	Nlrp3	19.5624	2.49398	1.31845	0.394845	3.33915	0.000840343	0.0060439	NLR family, pyrin domain containing 3
ENSMUSG00000046805	Mpeg1	195.047	2.4941	1.31852	0.249932	5.27552	1.32382e-07	3.75172e-06	macrophage expressed gene 1
ENSMUSG00000079553	Kifc1	308.3	2.50325	1.3238	0.193114	6.85503	7.12993e-12	1.06938e-09	kinesin family member C1
ENSMUSG00000030798	Cd37	75.5565	2.5034	1.32389	0.373008	3.54923	0.000386359	0.00315462	CD37 antigen
ENSMUSG00000021457	Syk	105.425	2.50383	1.32414	0.19936	6.64195	3.09561e-11	3.48891e-09	spleen tyrosine kinase
ENSMUSG00000030088	Aldh1l1	1857.19	2.50555	1.32513	0.444794	2.9792	0.00289001	0.0167756	aldehyde dehydrogenase 1 family, member L1
ENSMUSG00000046731	Kctd11	77.1334	2.50567	1.3252	0.302712	4.37775	1.1991e-05	0.00017293	potassium channel tetramerisation domain containing 11
ENSMUSG00000110161	NA	9.29591	2.50643	1.32563	0.483274	2.74302	0.00608763	0.0312771	NA
ENSMUSG00000025400	Tac2	177.789	2.50794	1.3265	0.468245	2.83292	0.00461254	0.0249751	tachykinin 2
ENSMUSG00000113165	NA	17.5088	2.50852	1.32684	0.367521	3.61023	0.000305923	0.00259416	NA
ENSMUSG00000044583	Tlr7	64.0131	2.50982	1.32759	0.223019	5.95278	2.63624e-09	1.35022e-07	toll-like receptor 7
ENSMUSG00000090534	LOC105245869	57.075	2.51002	1.3277	0.299319	4.43572	9.17644e-06	0.000137527	uncharacterized LOC105245869
ENSMUSG00000026126	Ptpn18	16.5841	2.51244	1.32909	0.466986	2.84611	0.00442572	0.0240906	protein tyrosine phosphatase, non-receptor type 18
ENSMUSG00000027699	Ect2	1352.17	2.51279	1.32929	0.16687	7.96603	1.63847e-15	9.19071e-13	ect2 oncogene
ENSMUSG00000026519	Tmem63a	82.2371	2.51315	1.3295	0.34453	3.85887	0.000113912	0.00114076	transmembrane protein 63a
ENSMUSG00000022860	Chodl	67.6174	2.52133	1.33419	0.300363	4.44192	8.91618e-06	0.000134453	chondrolectin
ENSMUSG00000010142	Tnfrsf13b	52.2007	2.52344	1.33539	0.276824	4.82398	1.40722e-06	2.82865e-05	tumor necrosis factor receptor superfamily, member 13b
ENSMUSG00000096956	Snhg18	234.828	2.52345	1.3354	0.229746	5.81249	6.15503e-09	2.75254e-07	small nucleolar RNA host gene 18
ENSMUSG00000115247	NA	10.3778	2.5251	1.33634	0.490126	2.72652	0.00640053	0.032661	NA
ENSMUSG00000034227	Foxj1	89.7219	2.52546	1.33655	0.420729	3.17674	0.00148939	0.00972872	forkhead box J1
ENSMUSG00000032860	P2ry2	9.35203	2.52564	1.33665	0.514238	2.59928	0.00934205	0.0442007	purinergic receptor P2Y, G-protein coupled 2
ENSMUSG00000003227	Edar	68.8225	2.52588	1.33679	0.386384	3.45973	0.000540711	0.00418696	ectodysplasin-A receptor
ENSMUSG00000031274	Col4a5	347.475	2.52753	1.33773	0.217903	6.13908	8.29985e-10	5.0572e-08	collagen, type IV, alpha 5
ENSMUSG00000098132	Rassf10	304.694	2.52852	1.33829	0.311757	4.29275	1.76473e-05	0.000239281	Ras association (RalGDS/AF-6) domain family (N-terminal) member 10
ENSMUSG00000050423	Ppp1r3g	120.63	2.53315	1.34093	0.226339	5.92444	3.1336e-09	1.53901e-07	protein phosphatase 1, regulatory subunit 3G
ENSMUSG00000043008	Klhl6	65.1803	2.53527	1.34214	0.344918	3.89118	9.97563e-05	0.00101835	kelch-like 6
ENSMUSG00000103735	NA	88.1658	2.53683	1.34303	0.311578	4.3104	1.62956e-05	0.00022344	NA
ENSMUSG00000066975	Cryba4	34.6179	2.53817	1.34379	0.305903	4.39285	1.11873e-05	0.000162541	crystallin, beta A4
ENSMUSG00000025877	Hk3	68.5099	2.53842	1.34393	0.321972	4.17406	2.99213e-05	0.000372546	hexokinase 3
ENSMUSG00000117254	Gm34567	9.66182	2.5416	1.34574	0.528185	2.54785	0.0108389	0.0497502	predicted gene, 34567
ENSMUSG00000034795	Ccdc122	22.3623	2.5447	1.3475	0.366785	3.6738	0.000238965	0.00210735	coiled-coil domain containing 122
ENSMUSG00000002475	Abhd3	20.9905	2.55197	1.35161	0.385019	3.5105	0.000447267	0.00355661	abhydrolase domain containing 3
ENSMUSG00000035692	Isg15	17.4533	2.55588	1.35382	0.497661	2.72036	0.00652104	0.0331544	ISG15 ubiquitin-like modifier
ENSMUSG00000036395	Glb1l2	83.5088	2.55714	1.35453	0.22329	6.06623	1.30944e-09	7.39184e-08	galactosidase, beta 1-like 2
ENSMUSG00000059336	Slc14a1	183.425	2.56152	1.357	0.33707	4.02587	5.67649e-05	0.000636825	solute carrier family 14 (urea transporter), member 1
ENSMUSG00000030579	Tyrobp	249.22	2.56304	1.35786	0.312058	4.35129	1.35336e-05	0.000190801	TYRO protein tyrosine kinase binding protein
ENSMUSG00000099583	H3c4	41.0569	2.56933	1.36139	0.312123	4.36171	1.29049e-05	0.00018313	H3 clustered histone 4
ENSMUSG00000024227	Pdzph1	93.3546	2.57309	1.3635	0.357836	3.81042	0.00013873	0.00134776	PDZ and pleckstrin homology domains 1
ENSMUSG00000058715	Fcer1g	381.947	2.57409	1.36406	0.299948	4.54768	5.42417e-06	8.82072e-05	Fc receptor, IgE, high affinity I, gamma polypeptide
ENSMUSG00000051517	Arhgef39	196.458	2.57556	1.36488	0.257292	5.30481	1.12793e-07	3.27417e-06	Rho guanine nucleotide exchange factor (GEF) 39
ENSMUSG00000038147	Cd84	67.9534	2.58321	1.36917	0.314166	4.35809	1.312e-05	0.000185776	CD84 antigen
ENSMUSG00000041849	Card6	14.6503	2.59171	1.37391	0.39092	3.51454	0.000440514	0.00350864	caspase recruitment domain family, member 6
ENSMUSG00000020732	Rab37	22.1873	2.59192	1.37402	0.435922	3.15199	0.00162162	0.0103939	RAB37, member RAS oncogene family
ENSMUSG00000025064	Col17a1	12.8465	2.59495	1.37571	0.439586	3.12956	0.0017507	0.0110776	collagen, type XVII, alpha 1
ENSMUSG00000053640	NA	17.2176	2.59573	1.37614	0.414547	3.31963	0.00090137	0.00641654	NA
ENSMUSG00000084220	NA	50.302	2.59912	1.37802	0.247109	5.57657	2.45305e-08	9.0415e-07	NA
ENSMUSG00000034330	Plcg2	102.761	2.59999	1.37851	0.285823	4.82295	1.41451e-06	2.83747e-05	phospholipase C, gamma 2
ENSMUSG00000070873	Lilra5	8.85976	2.60243	1.37986	0.49373	2.79476	0.00519375	0.0275184	leukocyte immunoglobulin-like receptor, subfamily A (with TM domain), member 5
ENSMUSG00000107667	C530044C16Rik	16.1936	2.60476	1.38115	0.392665	3.51739	0.000435819	0.00347834	RIKEN cDNA C530044C16 gene
ENSMUSG00000069516	Lyz2	166.018	2.60908	1.38354	0.371734	3.72186	0.000197764	0.0018044	lysozyme 2
ENSMUSG00000004730	Adgre1	370.806	2.61279	1.38559	0.244832	5.65936	1.51941e-08	6.02143e-07	adhesion G protein-coupled receptor E1
ENSMUSG00000028268	Gbp3	32.191	2.61866	1.38883	0.514938	2.69708	0.00699497	0.0350596	guanylate binding protein 3
ENSMUSG00000039070	Cpa4	24.3497	2.624	1.39177	0.423777	3.2842	0.00102274	0.00711428	carboxypeptidase A4
ENSMUSG00000025888	Casp1	13.1941	2.62421	1.39188	0.464845	2.99429	0.00275081	0.0161601	caspase 1
ENSMUSG00000022817	Itgb5	1255.48	2.62453	1.39206	0.234744	5.9301	3.02749e-09	1.49443e-07	integrin beta 5
ENSMUSG00000022483	Col2a1	545.191	2.62735	1.39361	0.268609	5.18825	2.12284e-07	5.54841e-06	collagen, type II, alpha 1
ENSMUSG00000015950	Ncf1	34.2598	2.63262	1.3965	0.387737	3.60166	0.000316192	0.00266888	neutrophil cytosolic factor 1
ENSMUSG00000024986	Hhex	63.8781	2.64105	1.40111	0.305137	4.59174	4.39564e-06	7.38847e-05	hematopoietically expressed homeobox
ENSMUSG00000051048	P4ha3	206.801	2.64538	1.40348	0.321794	4.36142	1.29222e-05	0.000183241	procollagen-proline, 2-oxoglutarate 4-dioxygenase (proline 4-hydroxylase), alpha polypeptide III
ENSMUSG00000010358	Ifi35	26.6788	2.65452	1.40845	0.37924	3.71388	0.000204107	0.00185187	interferon-induced protein 35
ENSMUSG00000041515	Irf8	257.49	2.65832	1.41051	0.288278	4.8929	9.93629e-07	2.11043e-05	interferon regulatory factor 8
ENSMUSG00000051498	Tlr6	21.3369	2.66149	1.41223	0.364153	3.87813	0.000105261	0.00106617	toll-like receptor 6
ENSMUSG00000002603	Tgfb1	105.281	2.67318	1.41856	0.204254	6.94507	3.78263e-12	6.58516e-10	transforming growth factor, beta 1
ENSMUSG00000015852	Fcrls	1490.12	2.68456	1.42468	0.271333	5.2507	1.51526e-07	4.18478e-06	Fc receptor-like S, scavenger receptor
ENSMUSG00000056220	Pla2g4a	50.1514	2.6861	1.42551	0.264174	5.39611	6.81012e-08	2.12454e-06	phospholipase A2, group IVA (cytosolic, calcium-dependent)
ENSMUSG00000116763	NA	20.6984	2.68817	1.42662	0.315742	4.51832	6.2332e-06	9.97824e-05	NA
ENSMUSG00000051220	Ercc6l	321.099	2.69036	1.4278	0.178877	7.98199	1.43988e-15	8.50754e-13	excision repair cross-complementing rodent repair deficiency complementation group 6 like
ENSMUSG00000022906	Parp9	81.4783	2.69037	1.4278	0.213295	6.69403	2.17108e-11	2.5719e-09	poly (ADP-ribose) polymerase family, member 9
ENSMUSG00000082111	NA	22.987	2.6916	1.42846	0.341662	4.18092	2.9033e-05	0.000363341	NA
ENSMUSG00000063558	Aox1	9.3341	2.69209	1.42872	0.537094	2.6601	0.00781179	0.0382699	aldehyde oxidase 1
ENSMUSG00000032066	Bco2	26.9555	2.69236	1.42887	0.326734	4.37319	1.22444e-05	0.000175137	beta-carotene oxygenase 2
ENSMUSG00000117722	NA	7.93723	2.69856	1.43219	0.510664	2.80457	0.00503837	0.0268264	NA
ENSMUSG00000028068	Iqgap3	468.212	2.70303	1.43458	0.218998	6.55062	5.7298e-11	5.7861e-09	IQ motif containing GTPase activating protein 3
ENSMUSG00000045165	AI467606	24.2175	2.70854	1.43752	0.318124	4.51874	6.22095e-06	9.96681e-05	expressed sequence AI467606
ENSMUSG00000044350	Lacc1	47.6069	2.71021	1.4384	0.385192	3.73425	0.000188275	0.00173405	laccase domain containing 1
ENSMUSG00000022901	Cd86	121.665	2.71593	1.44145	0.283743	5.08011	3.77207e-07	9.06878e-06	CD86 antigen
ENSMUSG00000095304	Plac9a	25.9566	2.72577	1.44667	0.391309	3.69699	0.000218168	0.00195399	placenta specific 9a
ENSMUSG00000030507	Dbx1	11.3375	2.72883	1.44828	0.529863	2.73332	0.00627003	0.0321127	developing brain homeobox 1
ENSMUSG00000037731	Themis2	54.9602	2.73062	1.44923	0.313404	4.62416	3.76112e-06	6.47257e-05	thymocyte selection associated family member 2
ENSMUSG00000020656	Grhl1	17.4758	2.7379	1.45307	0.42393	3.42762	0.000608906	0.00464857	grainyhead like transcription factor 1
ENSMUSG00000030844	Rgs10	80.3955	2.74237	1.45542	0.285607	5.09588	3.47118e-07	8.42853e-06	regulator of G-protein signalling 10
ENSMUSG00000000732	Icosl	48.4479	2.74656	1.45763	0.293792	4.96141	6.9982e-07	1.54882e-05	icos ligand
ENSMUSG00000053030	Spink2	12.2741	2.75111	1.46001	0.478411	3.0518	0.00227474	0.0137956	serine peptidase inhibitor, Kazal type 2
ENSMUSG00000015355	Cd48	24.22	2.76012	1.46473	0.339215	4.31799	1.57456e-05	0.00021737	CD48 antigen
ENSMUSG00000037206	Islr	125.519	2.76562	1.4676	0.306538	4.78766	1.68735e-06	3.30653e-05	immunoglobulin superfamily containing leucine-rich repeat
ENSMUSG00000117984	NA	24.5155	2.76939	1.46957	0.313665	4.68515	2.79751e-06	5.06461e-05	NA
ENSMUSG00000040747	Cd53	301.938	2.77469	1.47233	0.278707	5.2827	1.27294e-07	3.62334e-06	CD53 antigen
ENSMUSG00000025359	Pmel	13.0319	2.77493	1.47245	0.4729	3.11367	0.00184775	0.011603	premelanosome protein
ENSMUSG00000049625	Tifab	80.5746	2.77776	1.47392	0.280512	5.2544	1.48509e-07	4.11897e-06	TRAF-interacting protein with forkhead-associated domain, family member B
ENSMUSG00000005947	Itgae	30.8685	2.77827	1.47419	0.267083	5.51958	3.3982e-08	1.18955e-06	integrin alpha E, epithelial-associated
ENSMUSG00000052085	Dock8	86.0516	2.78002	1.4751	0.280272	5.26309	1.41653e-07	3.97404e-06	dedicator of cytokinesis 8
ENSMUSG00000086296	NA	151.668	2.78064	1.47542	0.327337	4.50735	6.56431e-06	0.000104482	NA
ENSMUSG00000024300	Myo1f	138.847	2.78323	1.47676	0.309349	4.77376	1.80821e-06	3.49767e-05	myosin IF
ENSMUSG00000033192	Lpcat2	250.902	2.78448	1.47741	0.242294	6.09759	1.07683e-09	6.26745e-08	lysophosphatidylcholine acyltransferase 2
ENSMUSG00000033777	Tlr13	80.7452	2.78493	1.47764	0.304887	4.84653	1.25638e-06	2.58406e-05	toll-like receptor 13
ENSMUSG00000040345	Arhgap9	26.3493	2.78603	1.47821	0.465693	3.17421	0.00150245	0.0097976	Rho GTPase activating protein 9
ENSMUSG00000026177	Slc11a1	98.278	2.78808	1.47927	0.282775	5.23126	1.6836e-07	4.58476e-06	solute carrier family 11 (proton-coupled divalent metal ion transporters), member 1
ENSMUSG00000051295	9630028B13Rik	426.987	2.78824	1.47936	0.202561	7.30327	2.80867e-13	7.93672e-11	RIKEN cDNA 9630028B13 gene
ENSMUSG00000040564	Apoc1	10.0942	2.79241	1.48151	0.457508	3.23822	0.00120277	0.00815709	apolipoprotein C-I
ENSMUSG00000027995	Tlr2	106.937	2.79245	1.48153	0.323134	4.58488	4.54243e-06	7.56994e-05	toll-like receptor 2
ENSMUSG00000030748	Il4ra	142.663	2.79639	1.48356	0.27404	5.41367	6.17468e-08	1.95445e-06	interleukin 4 receptor, alpha
ENSMUSG00000038917	3930402G23Rik	16.5549	2.80056	1.48571	0.455954	3.25847	0.00112013	0.00767671	RIKEN cDNA 3930402G23 gene
ENSMUSG00000059555	Tor4a	55.9976	2.80108	1.48598	0.292612	5.07834	3.80744e-07	9.13131e-06	torsin family 4, member A
ENSMUSG00000048865	Arhgap30	48.6136	2.80898	1.49005	0.41417	3.59767	0.000321085	0.002702	Rho GTPase activating protein 30
ENSMUSG00000069874	Irgm2	21.3723	2.81183	1.49151	0.389475	3.82954	0.000128381	0.00126359	immunity-related GTPase family M member 2
ENSMUSG00000024397	Aif1	100.699	2.81337	1.4923	0.266621	5.59708	2.17993e-08	8.20545e-07	allograft inflammatory factor 1
ENSMUSG00000018654	Ikzf1	69.8967	2.81439	1.49282	0.312082	4.78343	1.72332e-06	3.37023e-05	IKAROS family zinc finger 1
ENSMUSG00000028599	Tnfrsf1b	171.024	2.8241	1.49779	0.216397	6.9215	4.46891e-12	7.51163e-10	tumor necrosis factor receptor superfamily, member 1b
ENSMUSG00000033880	Lgals3bp	94.5069	2.82786	1.49971	0.40212	3.72951	0.000191856	0.00176287	lectin, galactoside-binding, soluble, 3 binding protein
ENSMUSG00000027848	Olfml3	493.499	2.82796	1.49976	0.23653	6.3407	2.28717e-10	1.72216e-08	olfactomedin-like 3
ENSMUSG00000034959	Rubcnl	24.5368	2.83321	1.50244	0.324137	4.6352	3.56588e-06	6.17752e-05	RUN and cysteine rich domain containing beclin 1 interacting protein like
ENSMUSG00000020377	Ltc4s	31.0708	2.83547	1.50359	0.486981	3.08757	0.00201798	0.012487	leukotriene C4 synthase
ENSMUSG00000037921	Ddx60	13.6847	2.83558	1.50364	0.544572	2.76114	0.00575992	0.0298927	DEAD (Asp-Glu-Ala-Asp) box polypeptide 60
ENSMUSG00000021384	Susd3	51.1615	2.83787	1.50481	0.33155	4.53871	5.66001e-06	9.15081e-05	sushi domain containing 3
ENSMUSG00000020865	Abcc3	122.103	2.84032	1.50605	0.233573	6.44788	1.13426e-10	9.87314e-09	ATP-binding cassette, sub-family C (CFTR/MRP), member 3
ENSMUSG00000099517	H3c8	7.82172	2.84113	1.50646	0.502906	2.99552	0.0027398	0.0161197	H3 clustered histone 8
ENSMUSG00000041707	Tmem273	15.9342	2.84462	1.50824	0.476916	3.16247	0.00156435	0.0101032	transmembrane protein 273
ENSMUSG00000021624	Cd180	43.8223	2.84567	1.50877	0.300722	5.01715	5.2444e-07	1.20727e-05	CD180 antigen
ENSMUSG00000004266	Ptpn6	144.546	2.84767	1.50978	0.296215	5.09691	3.45234e-07	8.41179e-06	protein tyrosine phosphatase, non-receptor type 6
ENSMUSG00000038151	Prdm1	15.7228	2.84976	1.51084	0.440132	3.4327	0.000597599	0.004573	PR domain containing 1, with ZNF domain
ENSMUSG00000097205	NA	9.74841	2.85627	1.51413	0.519454	2.91485	0.00355857	0.0201232	NA
ENSMUSG00000036908	Unc93b1	640.735	2.86399	1.51802	0.254271	5.97011	2.37095e-09	1.22623e-07	unc-93 homolog B1, TLR signaling regulator
ENSMUSG00000032380	Dapk2	44.6743	2.8658	1.51894	0.357579	4.24784	2.1584e-05	0.000280564	death-associated protein kinase 2
ENSMUSG00000031101	Sash3	57.8907	2.87508	1.5236	0.272738	5.58633	2.31923e-08	8.61341e-07	SAM and SH3 domain containing 3
ENSMUSG00000058755	Osm	16.0249	2.87716	1.52464	0.542581	2.80999	0.00495434	0.0264584	oncostatin M
ENSMUSG00000018819	Lsp1	45.5962	2.88534	1.52874	0.454316	3.36493	0.000765638	0.00560796	lymphocyte specific 1
ENSMUSG00000052776	Oas1a	13.8803	2.89514	1.53364	0.583255	2.62944	0.00855254	0.0411442	2'-5' oligoadenylate synthetase 1A
ENSMUSG00000026288	Inpp5d	244.523	2.89524	1.53368	0.248126	6.18106	6.36733e-10	4.05257e-08	inositol polyphosphate-5-phosphatase D
ENSMUSG00000059498	Fcgr3	337.615	2.8977	1.53491	0.29436	5.21439	1.84422e-07	4.91908e-06	Fc receptor, IgG, low affinity III
ENSMUSG00000050106	Tmc8	9.58033	2.89919	1.53565	0.545594	2.81464	0.00488325	0.0261432	transmembrane channel-like gene family 8
ENSMUSG00000058099	Nfam1	119.817	2.90128	1.53669	0.289836	5.30193	1.14583e-07	3.31475e-06	Nfat activating molecule with ITAM motif 1
ENSMUSG00000029798	Herc6	32.2038	2.90271	1.5374	0.377319	4.07454	4.61057e-05	0.000536698	hect domain and RLD 6
ENSMUSG00000096010	H4f16	29.1565	2.91572	1.54385	0.322773	4.7831	1.72616e-06	3.37241e-05	H4 histone 16
ENSMUSG00000028859	Csf3r	51.6294	2.92111	1.54652	0.461087	3.35407	0.000796328	0.00578926	colony stimulating factor 3 receptor (granulocyte)
ENSMUSG00000036887	C1qa	967.611	2.93326	1.5525	0.264089	5.87872	4.13453e-09	1.94253e-07	complement component 1, q subcomponent, alpha polypeptide
ENSMUSG00000038235	F11r	166.987	2.93623	1.55397	0.277702	5.59581	2.19589e-08	8.24961e-07	F11 receptor
ENSMUSG00000056529	Ptafr	18.0237	2.93746	1.55457	0.45446	3.4207	0.000624604	0.00474611	platelet-activating factor receptor
ENSMUSG00000041797	Abca9	134.443	2.9507	1.56105	0.199034	7.84316	4.39348e-15	2.1416e-12	ATP-binding cassette, sub-family A (ABC1), member 9
ENSMUSG00000061132	Blnk	52.8637	2.95315	1.56226	0.390284	4.00287	6.25779e-05	0.000690908	B cell linker
ENSMUSG00000051041	Olfml1	24.457	2.95515	1.56323	0.584211	2.67579	0.00745523	0.0367726	olfactomedin-like 1
ENSMUSG00000099860	NA	6.80656	2.95958	1.56539	0.612468	2.55588	0.0105921	0.0489048	NA
ENSMUSG00000018930	Ccl4	190.153	2.96157	1.56636	0.587089	2.66801	0.00763019	0.0375027	chemokine (C-C motif) ligand 4
ENSMUSG00000036896	C1qc	1595.89	2.97266	1.57175	0.284731	5.52014	3.38732e-08	1.18955e-06	complement component 1, q subcomponent, C chain
ENSMUSG00000039639	Kcne1	26.55	2.97397	1.57239	0.452438	3.47536	0.00051016	0.00398203	potassium voltage-gated channel, Isk-related subfamily, member 1
ENSMUSG00000023992	Trem2	274.007	2.98059	1.5756	0.284125	5.54543	2.93239e-08	1.04909e-06	triggering receptor expressed on myeloid cells 2
ENSMUSG00000024905	Tesmin	14.6143	2.98098	1.57579	0.469502	3.35629	0.00078996	0.0057494	testis expressed metallothionein like
ENSMUSG00000052769	NA	10.2083	2.9931	1.58164	0.572913	2.7607	0.00576777	0.0299255	NA
ENSMUSG00000045404	Kcnk13	54.9253	2.99482	1.58247	0.348002	4.5473	5.43383e-06	8.82907e-05	potassium channel, subfamily K, member 13
ENSMUSG00000029205	Chrna9	8.23764	3.02884	1.59876	0.50451	3.16895	0.00152993	0.00993028	cholinergic receptor, nicotinic, alpha polypeptide 9
ENSMUSG00000036905	C1qb	1575.92	3.03273	1.60061	0.281051	5.69511	1.23289e-08	5.0502e-07	complement component 1, q subcomponent, beta polypeptide
ENSMUSG00000033114	Slc35d2	16.9038	3.03709	1.60269	0.407741	3.93065	8.47152e-05	0.000889966	solute carrier family 35, member D2
ENSMUSG00000119990	NA	7.43736	3.04502	1.60645	0.560875	2.86419	0.00418078	0.0229949	NA
ENSMUSG00000028976	Slc2a5	126.132	3.05697	1.6121	0.24912	6.47119	9.72344e-11	8.53998e-09	solute carrier family 2 (facilitated glucose transporter), member 5
ENSMUSG00000030921	Trim30a	21.0462	3.06042	1.61373	0.400557	4.02872	5.60815e-05	0.000631338	tripartite motif-containing 30A
ENSMUSG00000047773	Ankfn1	43.2942	3.06177	1.61437	0.420929	3.83524	0.00012544	0.00124028	ankyrin-repeat and fibronectin type III domain containing 1
ENSMUSG00000052821	Cysltr1	13.9955	3.06232	1.61463	0.405599	3.98084	6.86725e-05	0.000745948	cysteinyl leukotriene receptor 1
ENSMUSG00000044827	Tlr1	29.4176	3.06897	1.61776	0.314665	5.14121	2.72977e-07	6.90337e-06	toll-like receptor 1
ENSMUSG00000032318	Isl2	4.96853	3.07545	1.6208	0.619798	2.61504	0.00892167	0.042563	insulin related protein 2 (islet 2)
ENSMUSG00000032089	Il10ra	150.309	3.08113	1.62346	0.302959	5.35867	8.3836e-08	2.53387e-06	interleukin 10 receptor, alpha
ENSMUSG00000025017	Pik3ap1	137.436	3.08295	1.62431	0.279527	5.81093	6.21275e-09	2.772e-07	phosphoinositide-3-kinase adaptor protein 1
ENSMUSG00000034116	Vav1	131.074	3.08401	1.62481	0.297003	5.47068	4.48318e-08	1.49937e-06	vav 1 oncogene
ENSMUSG00000022439	Parvg	98.7567	3.08731	1.62635	0.289244	5.62276	1.87931e-08	7.24829e-07	parvin, gamma
ENSMUSG00000036634	Mag	6.6717	3.09512	1.63	0.617869	2.63809	0.0083374	0.0403081	myelin-associated glycoprotein
ENSMUSG00000032348	Gsta4	89.2048	3.09549	1.63017	0.318753	5.11421	3.15055e-07	7.78573e-06	glutathione S-transferase, alpha 4
ENSMUSG00000022831	Hcls1	53.9368	3.09829	1.63147	0.367316	4.4416	8.92929e-06	0.000134508	hematopoietic cell specific Lyn substrate 1
ENSMUSG00000018008	Cyth4	303.085	3.10107	1.63277	0.294159	5.55063	2.84638e-08	1.02207e-06	cytohesin 4
ENSMUSG00000015947	Fcgr1	76.6338	3.12066	1.64185	0.281422	5.83413	5.40736e-09	2.46915e-07	Fc receptor, IgG, high affinity I
ENSMUSG00000028581	Laptm5	1548.45	3.12392	1.64336	0.243267	6.75537	1.42474e-11	1.8644e-09	lysosomal-associated protein transmembrane 5
ENSMUSG00000047250	Ptgs1	286.317	3.13029	1.6463	0.294626	5.58776	2.30019e-08	8.57534e-07	prostaglandin-endoperoxide synthase 1
ENSMUSG00000087008	NA	16.3762	3.13488	1.64841	0.400827	4.11252	3.91362e-05	0.000472524	NA
ENSMUSG00000076617	NA	150.211	3.13888	1.65025	0.363585	4.53883	5.65673e-06	9.15081e-05	NA
ENSMUSG00000024013	Fgd2	90.7444	3.14052	1.651	0.354645	4.65536	3.23409e-06	5.70662e-05	FYVE, RhoGEF and PH domain containing 2
ENSMUSG00000024621	Csf1r	2651.44	3.14302	1.65215	0.248423	6.65055	2.92006e-11	3.3102e-09	colony stimulating factor 1 receptor
ENSMUSG00000052142	Rasal3	51.1884	3.14864	1.65473	0.382092	4.33071	1.48631e-05	0.000207	RAS protein activator like 3
ENSMUSG00000029343	Crybb1	319.872	3.15142	1.656	0.327892	5.05045	4.40761e-07	1.04043e-05	crystallin, beta B1
ENSMUSG00000085230	NA	57.0224	3.15392	1.65714	0.339746	4.87759	1.0739e-06	2.24667e-05	NA
ENSMUSG00000020143	Dock2	94.1885	3.15608	1.65813	0.30395	5.45529	4.88938e-08	1.61767e-06	dedicator of cyto-kinesis 2
ENSMUSG00000035273	Hpse	9.34284	3.171	1.66494	0.505436	3.29406	0.000987509	0.00690371	heparanase
ENSMUSG00000069515	Lyz1	14.774	3.17161	1.66522	0.565724	2.94351	0.00324509	0.0185377	lysozyme 1
ENSMUSG00000014361	Mertk	160.679	3.17505	1.66678	0.275516	6.04966	1.45149e-09	8.04012e-08	MER proto-oncogene tyrosine kinase
ENSMUSG00000029915	Clec5a	26.0105	3.18174	1.66981	0.30806	5.42042	5.94597e-08	1.88819e-06	C-type lectin domain family 5, member a
ENSMUSG00000051506	Wdfy4	29.8797	3.21168	1.68333	0.439737	3.82803	0.000129173	0.00127075	WD repeat and FYVE domain containing 4
ENSMUSG00000037405	Icam1	79.1285	3.21258	1.68373	0.30308	5.5554	2.7697e-08	1.00192e-06	intercellular adhesion molecule 1
ENSMUSG00000038642	Ctss	1043.94	3.21284	1.68385	0.275085	6.12119	9.28777e-10	5.53801e-08	cathepsin S
ENSMUSG00000026180	Cxcr2	10.6697	3.21772	1.68604	0.51678	3.26258	0.00110402	0.00757964	chemokine (C-X-C motif) receptor 2
ENSMUSG00000079022	Col22a1	412.479	3.22158	1.68777	0.26469	6.37639	1.81311e-10	1.44886e-08	collagen, type XXII, alpha 1
ENSMUSG00000026786	Apbb1ip	73.7838	3.22535	1.68946	0.419495	4.02736	5.64071e-05	0.000633906	amyloid beta (A4) precursor protein-binding, family B, member 1 interacting protein
ENSMUSG00000115902	D730005E14Rik	13.691	3.23614	1.69427	0.501445	3.37878	0.000728074	0.00539157	RIKEN cDNA D730005E14 gene
ENSMUSG00000056130	Ticam2	26.2995	3.24301	1.69733	0.317809	5.34074	9.25664e-08	2.75973e-06	toll-like receptor adaptor molecule 2
ENSMUSG00000052160	Pld4	439.332	3.24646	1.69887	0.28665	5.92663	3.09214e-09	1.52249e-07	phospholipase D family, member 4
ENSMUSG00000034792	Gna15	67.8681	3.24836	1.69971	0.30916	5.49784	3.84478e-08	1.31288e-06	guanine nucleotide binding protein, alpha 15
ENSMUSG00000052336	Cx3cr1	1443.88	3.24964	1.70028	0.261591	6.49977	8.04416e-11	7.50454e-09	chemokine (C-X3-C motif) receptor 1
ENSMUSG00000093553	NA	9.53811	3.25699	1.70354	0.47084	3.61808	0.000296795	0.00253257	NA
ENSMUSG00000102442	NA	9.10672	3.25735	1.7037	0.517699	3.29091	0.000998653	0.00696912	NA
ENSMUSG00000026365	Cfh	181.312	3.2691	1.70889	0.357782	4.77635	1.78502e-06	3.45967e-05	complement component factor h
ENSMUSG00000026548	Slamf9	7.422	3.27334	1.71076	0.521241	3.2821	0.00103038	0.00715214	SLAM family member 9
ENSMUSG00000024087	Cyp1b1	24.6088	3.287	1.71677	0.562266	3.05331	0.00226335	0.0137323	cytochrome P450, family 1, subfamily b, polypeptide 1
ENSMUSG00000084076	NA	7.45346	3.28934	1.7178	0.581334	2.95492	0.0031275	0.0179684	NA
ENSMUSG00000071713	Csf2rb	36.6156	3.30388	1.72416	0.439313	3.92468	8.68442e-05	0.000908417	colony stimulating factor 2 receptor, beta, low-affinity (granulocyte-macrophage)
ENSMUSG00000041577	Prelp	12.4457	3.33273	1.7367	0.671892	2.5848	0.00974364	0.0457486	proline arginine-rich end leucine-rich repeat
ENSMUSG00000098112	Bin2	119.937	3.34079	1.74019	0.385234	4.51723	6.26548e-06	0.000100135	bridging integrator 2
ENSMUSG00000039676	Capsl	9.78006	3.34535	1.74216	0.57997	3.00388	0.00266562	0.0157641	calcyphosine-like
ENSMUSG00000112928	NA	7.03379	3.346	1.74244	0.655731	2.65724	0.00787828	0.0385128	NA
ENSMUSG00000049796	Crh	7.07625	3.35089	1.74454	0.640586	2.72336	0.00646222	0.0329069	corticotropin releasing hormone
ENSMUSG00000062585	Cnr2	8.84091	3.36477	1.75051	0.56276	3.11058	0.00186723	0.0116953	cannabinoid receptor 2 (macrophage)
ENSMUSG00000021423	Ly86	332.984	3.36527	1.75072	0.463674	3.77576	0.000159518	0.00152166	lymphocyte antigen 86
ENSMUSG00000117613	NA	21.775	3.39662	1.7641	0.448693	3.93165	8.43656e-05	0.000887076	NA
ENSMUSG00000086810	NA	22.7455	3.39751	1.76448	0.458769	3.84611	0.000120008	0.00119323	NA
ENSMUSG00000084796	NA	31.0342	3.40446	1.76743	0.475971	3.71331	0.000204564	0.00185516	NA
ENSMUSG00000019122	Ccl9	74.1796	3.40794	1.7689	0.612446	2.88825	0.00387389	0.0215871	chemokine (C-C motif) ligand 9
ENSMUSG00000014158	Trpv4	8.02124	3.41141	1.77037	0.673603	2.62821	0.00858363	0.0412734	transient receptor potential cation channel, subfamily V, member 4
ENSMUSG00000026395	Ptprc	80.1564	3.41201	1.77062	0.345811	5.1202	3.05207e-07	7.60983e-06	protein tyrosine phosphatase, receptor type, C
ENSMUSG00000052861	Dnah6	7.69019	3.42125	1.77452	0.583046	3.04354	0.00233813	0.014123	dynein, axonemal, heavy chain 6
ENSMUSG00000020437	Myo1g	12.9036	3.42356	1.7755	0.673247	2.63721	0.00835899	0.0404025	myosin IG
ENSMUSG00000097863	NA	6.32335	3.43527	1.78042	0.624662	2.85022	0.00436895	0.0238482	NA
ENSMUSG00000046410	Kcnk6	58.8418	3.44253	1.78347	0.372614	4.78637	1.69823e-06	3.32451e-05	potassium inwardly-rectifying channel, subfamily K, member 6
ENSMUSG00000049130	C5ar1	78.1783	3.44746	1.78554	0.335844	5.31657	1.05744e-07	3.0958e-06	complement component 5a receptor 1
ENSMUSG00000026979	Psd4	28.8527	3.44907	1.78621	0.40139	4.45006	8.58471e-06	0.000130974	pleckstrin and Sec7 domain containing 4
ENSMUSG00000022488	Nckap1l	166.9	3.45606	1.78913	0.234144	7.64113	2.15318e-14	8.39654e-12	NCK associated protein 1 like
ENSMUSG00000021200	Asb2	35.8354	3.47121	1.79544	0.320239	5.60656	2.06392e-08	7.81403e-07	ankyrin repeat and SOCS box-containing 2
ENSMUSG00000031165	Was	14.1575	3.50667	1.8101	0.459951	3.93543	8.3049e-05	0.00087499	Wiskott-Aldrich syndrome
ENSMUSG00000006522	Itih3	16.0673	3.5128	1.81262	0.470852	3.84966	0.000118282	0.00117726	inter-alpha trypsin inhibitor, heavy chain 3
ENSMUSG00000114398	NA	5.03774	3.52226	1.8165	0.707426	2.56776	0.0102357	0.0476315	NA
ENSMUSG00000024610	Cd74	6.84407	3.53062	1.81992	0.681803	2.66928	0.00760138	0.0373894	CD74 antigen (invariant polypeptide of major histocompatibility complex, class II antigen-associated)
ENSMUSG00000024349	Tmem173	51.3859	3.56629	1.83443	0.29979	6.11904	9.41429e-10	5.57932e-08	transmembrane protein 173
ENSMUSG00000051504	Siglech	173.59	3.57961	1.8398	0.543052	3.38789	0.000704318	0.00523354	sialic acid binding Ig-like lectin H
ENSMUSG00000071714	Csf2rb2	11.2595	3.64322	1.86522	0.609316	3.06116	0.0022048	0.0134299	colony stimulating factor 2 receptor, beta 2, low-affinity (granulocyte-macrophage)
ENSMUSG00000097237	Gm26519	13.2908	3.65426	1.86958	0.474169	3.94285	8.0518e-05	0.000853229	predicted gene, 26519
ENSMUSG00000038843	Gcnt1	50.2459	3.65996	1.87183	0.275945	6.78333	1.17436e-11	1.62395e-09	glucosaminyl (N-acetyl) transferase 1, core 2
ENSMUSG00000000290	Itgb2	71.0107	3.66878	1.8753	0.313556	5.98075	2.22111e-09	1.16417e-07	integrin beta 2
ENSMUSG00000070942	Il1rl2	14.7401	3.69524	1.88567	0.462129	4.0804	4.49581e-05	0.000526167	interleukin 1 receptor-like 2
ENSMUSG00000102037	Bcl2a1a	7.19037	3.69611	1.88601	0.572258	3.29573	0.000981658	0.00688255	B cell leukemia/lymphoma 2 related protein A1a
ENSMUSG00000120186	NA	4.33092	3.69741	1.88651	0.73092	2.58101	0.0098511	0.046128	NA
ENSMUSG00000058400	Qrfpr	17.1623	3.73741	1.90204	0.599796	3.17114	0.00151842	0.00986871	pyroglutamylated RFamide peptide receptor
ENSMUSG00000020901	Pik3r5	26.5592	3.756	1.9092	0.492567	3.87601	0.000106181	0.00107437	phosphoinositide-3-kinase regulatory subunit 5
ENSMUSG00000108084	NA	6.32317	3.78251	1.91934	0.619419	3.09862	0.00194425	0.0120806	NA
ENSMUSG00000085139	A730046J19Rik	5.85749	3.78462	1.92015	0.605602	3.17064	0.00152103	0.00987712	RIKEN cDNA A730046J19 gene
ENSMUSG00000061510	NA	4.85325	3.79556	1.92431	0.691858	2.78137	0.00541303	0.02841	NA
ENSMUSG00000031504	Rab20	15.2147	3.83128	1.93783	0.486953	3.97949	6.90632e-05	0.000749774	RAB20, member RAS oncogene family
ENSMUSG00000055541	Lair1	117.258	3.88242	1.95696	0.333208	5.87308	4.27782e-09	1.99543e-07	leukocyte-associated Ig-like receptor 1
ENSMUSG00000074912	Gm14207	25.4421	3.90694	1.96604	0.345161	5.69601	1.22642e-08	5.03425e-07	predicted gene 14207
ENSMUSG00000020787	P2rx1	12.5292	3.93096	1.97488	0.527133	3.74645	0.000179351	0.0016732	purinergic receptor P2X, ligand-gated ion channel, 1
ENSMUSG00000054675	Tmem119	416.498	3.94831	1.98124	0.248737	7.96518	1.64978e-15	9.19071e-13	transmembrane protein 119
ENSMUSG00000026875	Traf1	13.091	3.99139	1.99689	0.613123	3.25692	0.00112628	0.00770532	TNF receptor-associated factor 1
ENSMUSG00000045761	Togaram2	8.64672	4.05336	2.01912	0.649582	3.10833	0.00188146	0.0117579	TOG array regulator of axonemal microtubules 2
ENSMUSG00000025141	Myadml2	5.17441	4.07112	2.02542	0.679689	2.97993	0.00288316	0.0167508	myeloid-associated differentiation marker-like 2
ENSMUSG00000028871	Rspo1	11.6109	4.12692	2.04506	0.780099	2.62155	0.00875319	0.0419645	R-spondin 1
ENSMUSG00000054626	Xlr	8.46639	4.21019	2.07388	0.556202	3.72865	0.000192508	0.00176719	X-linked lymphocyte-regulated
ENSMUSG00000050335	Lgals3	24.46	4.32683	2.11331	0.522335	4.04589	5.21246e-05	0.000594141	lectin, galactose binding, soluble 3
ENSMUSG00000048163	Selplg	175.737	4.37201	2.1283	0.342002	6.22305	4.87574e-10	3.25315e-08	selectin, platelet (p-selectin) ligand
ENSMUSG00000043832	Clec4a3	17.9227	4.51663	2.17525	0.489576	4.44312	8.86637e-06	0.000133909	C-type lectin domain family 4, member a3
ENSMUSG00000024338	Psmb8	7.35968	4.56358	2.19017	0.645851	3.39113	0.000696044	0.00518192	proteasome (prosome, macropain) subunit, beta type 8 (large multifunctional peptidase 7)
ENSMUSG00000037101	Ttc29	5.10556	4.63872	2.21373	0.802281	2.75929	0.00579271	0.0300229	tetratricopeptide repeat domain 29
ENSMUSG00000031636	Pdlim3	35.7168	4.79199	2.26063	0.822804	2.74747	0.00600578	0.0309218	PDZ and LIM domain 3
ENSMUSG00000024033	Rsph1	14.0592	4.81135	2.26644	0.663258	3.41713	0.00063284	0.00479748	radial spoke head 1 homolog (Chlamydomonas)
ENSMUSG00000034459	Ifit1	11.8798	4.85072	2.2782	0.753032	3.02537	0.00248329	0.0148799	interferon-induced protein with tetratricopeptide repeats 1
ENSMUSG00000070594	Gm4788	10.7919	4.90337	2.29377	0.580623	3.95054	7.7975e-05	0.000830342	predicted gene 4788
ENSMUSG00000035352	Ccl12	26.5048	4.95066	2.30762	0.546261	4.22439	2.39588e-05	0.000306528	chemokine (C-C motif) ligand 12
ENSMUSG00000062488	Ifit3b	14.6817	5.05825	2.33864	0.780854	2.99497	0.00274469	0.0161387	interferon-induced protein with tetratricopeptide repeats 3B
ENSMUSG00000027315	Spint1	40.7209	5.12334	2.35709	0.438678	5.37316	7.73703e-08	2.37196e-06	serine protease inhibitor, Kunitz type 1
ENSMUSG00000079227	Ccr5	113.381	5.16315	2.36825	0.390837	6.05944	1.36595e-09	7.63132e-08	chemokine (C-C motif) receptor 5
ENSMUSG00000114165	NA	3.79065	5.20661	2.38034	0.88292	2.69599	0.00701797	0.0351313	NA
ENSMUSG00000117445	NA	3.78738	5.2318	2.38731	0.810235	2.94644	0.00321455	0.0183912	NA
ENSMUSG00000018381	Abi3	20.0349	5.367	2.42411	0.427826	5.66613	1.46063e-08	5.85994e-07	ABI gene family, member 3
ENSMUSG00000022431	Ribc2	5.86868	5.44052	2.44374	0.755009	3.23671	0.00120916	0.00819757	RIB43A domain with coiled-coils 2
ENSMUSG00000063234	Gpr84	30.2249	5.49415	2.4579	0.427078	5.75514	8.65691e-09	3.69349e-07	G protein-coupled receptor 84
ENSMUSG00000027514	Zbp1	4.81857	5.75057	2.5237	0.929351	2.71555	0.00661649	0.0335177	Z-DNA binding protein 1
ENSMUSG00000079017	Ifi27l2a	4.82555	5.75923	2.52588	0.96312	2.6226	0.00872619	0.0418659	interferon, alpha-inducible protein 27 like 2A
ENSMUSG00000017607	Tns4	4.90462	5.8782	2.55538	0.77123	3.31337	0.000921775	0.00653555	tensin 4
ENSMUSG00000043740	B430306N03Rik	9.77687	5.89542	2.5596	0.82255	3.11178	0.00185963	0.0116626	RIKEN cDNA B430306N03 gene
ENSMUSG00000000682	Cd52	33.1393	6.09709	2.60812	0.459343	5.67793	1.36333e-08	5.52645e-07	CD52 antigen
ENSMUSG00000073409	H2-Q6	4.43035	6.283	2.65145	0.882297	3.00517	0.00265433	0.0157212	histocompatibility 2, Q region locus 6
ENSMUSG00000074896	Ifit3	23.214	6.68321	2.74054	0.705004	3.88727	0.000101379	0.00103167	interferon-induced protein with tetratricopeptide repeats 3
ENSMUSG00000028270	Gbp2	8.90158	7.82181	2.9675	0.880514	3.37019	0.000751156	0.0055289	guanylate binding protein 2
ENSMUSG00000000386	Mx1	5.53616	8.07101	3.01275	1.06205	2.83673	0.00455787	0.0247271	MX dynamin-like GTPase 1
ENSMUSG00000045555	Mettl24	19.1817	8.91846	3.1568	0.761889	4.14338	3.42223e-05	0.000418874	methyltransferase like 24
ENSMUSG00000059089	Fcgr4	17.2218	10.3733	3.3748	0.725953	4.64879	3.33883e-06	5.86491e-05	Fc receptor, IgG, low affinity IV
ENSMUSG00000000244	Tspan32	6.07678	10.9331	3.45062	0.797388	4.32741	1.50873e-05	0.000209375	tetraspanin 32
ENSMUSG00000035042	Ccl5	5.34379	12.1038	3.59739	0.965173	3.7272	0.000193619	0.00177573	chemokine (C-C motif) ligand 5

## Sheet: GSEA |NES >2|
The Gene Set Enrichment Analysis (GSEA) REF 10; NES, Normalized Enrichement Score				enrichmentScore
ONTOLOGY		Description	setSize		NES	pvalue	p.adjust	qvalue	rank	Gene names
CC	GO:0045202	synapse	120	-0.508863	-5.22907	1e-10	4.17e-09	2.82316e-09	341	Dbi/Pld1/Erbb2/Begain/Ablim1/Rapgef4/Lrrc7/Chrm3/Cntn1/Elfn1/Adgrl3/Pde4a/Shisa7/Slc16a7/Prr7/Snph/Syt4/Iqsec3/Nefh/Kcna1/Kcna4/Rnf112/Adora1/Doc2a/Grin3a/Cbarp/Prrt1/Npy1r/Faim2/Dnm1/Ntm/Doc2b/Grm2/Syt1/Adcy1/Syt7/Cacna1e/Mapt/Dlg2/Dmtn/Nrgn/Grin2b/Grin1/Unc5c/Itpr1/Cacna1b/Gucy1b1/Shank1/Kcna6/Gabra1/Tnr/Clstn2/Vwc2l/Chrm1/Ptpro/Cck/Ndrg1/Kctd8/Rims4/Lrfn2/Ptk2b/Tenm2/Gucy1a1/Grm1/Sncb/Lrfn5/Kc…
CC	GO:0097060	synaptic membrane	56	-0.547779	-4.33972	1e-10	4.17e-09	2.82316e-09	310	Lrrc7/Chrm3/Cntn1/Shisa7/Slc16a7/Prr7/Snph/Iqsec3/Kcna1/Adora1/Grin3a/Prrt1/Faim2/Dnm1/Grm2/Syt1/Adcy1/Syt7/Cacna1e/Dlg2/Nrgn/Grin2b/Grin1/Itpr1/Shank1/Gabra1/Clstn2/Chrm1/Ptpro/Kctd8/Rims4/Lrfn2/Tenm2/Grm1/Lrfn5/Kcnma1/Grin2a/Cacng3/Kcnj6/Rph3a/Prkcg/Grip2/Gabra5/P2rx2/Adcy8/Slc6a4
CC	GO:0098978	glutamatergic synapse	52	-0.557605	-4.32573	1e-10	4.17e-09	2.82316e-09	324	Begain/Rapgef4/Lrrc7/Chrm3/Adgrl3/Shisa7/Slc16a7/Prr7/Syt4/Kcna1/Kcna4/Grin3a/Prrt1/Dnm1/Syt1/Adcy1/Syt7/Dlg2/Nrgn/Grin2b/Grin1/Cacna1b/Gucy1b1/Shank1/Tnr/Clstn2/Chrm1/Ptpro/Ndrg1/Rims4/Ptk2b/Tenm2/Gucy1a1/Grm1/Lrfn5/Kcnma1/Caly/Camkv/Mal2/Grin2a/Cacng3/Grip2/P2rx2/Adcy8
CC	GO:0098984	neuron to neuron synapse	46	-0.589865	-4.31302	1e-10	4.17e-09	2.82316e-09	323	Ablim1/Rapgef4/Lrrc7/Chrm3/Shisa7/Slc16a7/Prr7/Iqsec3/Nefh/Kcna4/Rnf112/Adora1/Grin3a/Prrt1/Syt1/Adcy1/Syt7/Mapt/Dlg2/Dmtn/Nrgn/Grin2b/Grin1/Itpr1/Shank1/Tnr/Clstn2/Chrm1/Ptpro/Lrfn2/Ptk2b/Grm1/Lrfn5/Ntsr1/Mal2/Grin2a/Cacng3/Prkcg/P2rx2/Adcy8
CC	GO:0098793	presynapse	53	-0.545208	-4.3082	1e-10	4.17e-09	2.82316e-09	348	Tpbg/Dbi/Begain/Rapgef4/Chrm3/Cntn1/Snph/Syt4/Kcna1/Rnf112/Adora1/Doc2a/Prrt1/Npy1r/Dnm1/Grm2/Syt1/Syt7/Cacna1e/Dlg2/Grin2b/Grin1/Itpr1/Cacna1b/Gucy1b1/Kcna6/Chrm1/Cck/Grm1/Sncb/Kcnma1/Ntsr1/Mal2/Grin2a/Mctp1/Kcnj6/Rph3a/Prkcg/Gabra5/P2rx2/Slc9b2/Ntf3/Adcy8/Nts/Slc6a4
CC	GO:0098794	postsynapse	71	-0.491977	-4.23045	1e-10	4.17e-09	2.82316e-09	334	Erbb2/Begain/Ablim1/Rapgef4/Lrrc7/Chrm3/Cntn1/Shisa7/Slc16a7/Prr7/Syt4/Iqsec3/Nefh/Kcna1/Kcna4/Rnf112/Adora1/Grin3a/Prrt1/Faim2/Grm2/Adcy1/Cacna1e/Mapt/Dlg2/Dmtn/Nrgn/Grin2b/Grin1/Itpr1/Shank1/Gabra1/Clstn2/Chrm1/Ptpro/Kctd8/Lrfn2/Ptk2b/Tenm2/Grm1/Lrfn5/Kcnma1/Caly/Camkv/Ntsr1/Asic2/Grin2a/Cacng3/Rph3a/Prkcg/Grip2/Gabra5/P2rx2/Kcnj2/Adcy8/Slc6a4
BP	GO:0099536	synaptic signaling	88	-0.449522	-4.19476	1e-10	4.17e-09	2.82316e-09	324	Begain/Rapgef4/Chrm3/Pde4a/Shisa7/Prr7/Syt4/Ly6h/Adora1/Doc2a/Grin3a/Prrt1/Dnm1/Doc2b/Grm2/Syt1/Adcy1/Syt7/Cacna1e/Mapt/Dlg2/Nrgn/Grin2b/Grin1/Cacna1g/Cacna1b/Gucy1b1/Shank1/Cx3cl1/Gabra1/Tnr/Clstn2/Chrm1/Hrh2/Rims4/Lrfn2/Ptk2b/Crhr1/Tenm2/Gucy1a1/2610042L04Rik/Grm1/Sncb/Gnal/Kcnma1/Mef2c/Ntsr1/Vgf/Grin2a/Npas4/Mctp1/Cacng3/Rph3a/Ptchd1/Prkcg/Egr3/Grip2/Gabra5/P2rx2/Ntf3/Adcy8/Slc6a4/Rasgrf2
CC	GO:0098794	postsynapse	64	-0.502596	-4.1666	1e-10	4.17e-09	2.82316e-09	335	Anxa3/Begain/Rapgef4/Lrrc7/Chrm3/Elfn1/Thy1/Shisa7/Syt4/Nefh/Kcna1/Kcna4/Adora1/Vstm5/Syt7/Mapt/Dlg2/Nrgn/Grin2b/Grin1/Cacna1g/Unc5c/Itpr1/Cacna1b/Shank1/Gabra1/Chrm1/Ptpro/Cck/Brinp1/Hrh2/Ptk2b/Crhr1/Tenm2/Grm1/Kcnma1/Ntsr1/Asic2/Grin2a/Cacng3/Kcnj6/Rph3a/Prkcg/Grip2/Gabra5/P2rx2/Kcnj2/Ntf3/Ret/Adcy8
BP	GO:0099537	trans-synaptic signaling	85	-0.453242	-4.15018	1e-10	4.17e-09	2.82316e-09	265	Adora1/Doc2a/Grin3a/Prrt1/Dnm1/Doc2b/Grm2/Syt1/Adcy1/Syt7/Cacna1e/Mapt/Dlg2/Nrgn/Grin2b/Grin1/Cacna1g/Cacna1b/Gucy1b1/Shank1/Cx3cl1/Gabra1/Tnr/Clstn2/Chrm1/Hrh2/Rims4/Lrfn2/Ptk2b/Crhr1/Tenm2/Gucy1a1/2610042L04Rik/Grm1/Sncb/Gnal/Kcnma1/Mef2c/Ntsr1/Vgf/Grin2a/Npas4/Mctp1/Cacng3/Rph3a/Ptchd1/Prkcg/Egr3/Grip2/Gabra5/P2rx2/Ntf3/Adcy8/Slc6a4/Rasgrf2
BP	GO:0007268	chemical synaptic transmission	84	-0.448503	-4.07176	1e-10	4.17e-09	2.82316e-09	265	Begain/Rapgef4/Chrm3/Pde4a/Shisa7/Syt4/Adora1/Doc2a/Grin3a/Prrt1/Dnm1/Doc2b/Grm2/Syt1/Adcy1/Syt7/Cacna1e/Mapt/Dlg2/Nrgn/Grin2b/Grin1/Cacna1g/Cacna1b/Gucy1b1/Shank1/Cx3cl1/Gabra1/Tnr/Clstn2/Chrm1/Hrh2/Rims4/Lrfn2/Ptk2b/Crhr1/Gucy1a1/2610042L04Rik/Grm1/Sncb/Gnal/Kcnma1/Mef2c/Ntsr1/Vgf/Grin2a/Npas4/Mctp1/Cacng3/Rph3a/Ptchd1/Prkcg/Egr3/Grip2/Gabra5/P2rx2/Ntf3/Adcy8/Slc6a4/Rasgrf2
BP	GO:0098916	anterograde trans-synaptic signaling	84	-0.448503	-4.07176	1e-10	4.17e-09	2.82316e-09	265	Begain/Rapgef4/Chrm3/Pde4a/Shisa7/Syt4/Adora1/Doc2a/Grin3a/Prrt1/Dnm1/Doc2b/Grm2/Syt1/Adcy1/Syt7/Cacna1e/Mapt/Dlg2/Nrgn/Grin2b/Grin1/Cacna1g/Cacna1b/Gucy1b1/Shank1/Cx3cl1/Gabra1/Tnr/Clstn2/Chrm1/Hrh2/Rims4/Lrfn2/Ptk2b/Crhr1/Gucy1a1/2610042L04Rik/Grm1/Sncb/Gnal/Kcnma1/Mef2c/Ntsr1/Vgf/Grin2a/Npas4/Mctp1/Cacng3/Rph3a/Ptchd1/Prkcg/Egr3/Grip2/Gabra5/P2rx2/Ntf3/Adcy8/Slc6a4/Rasgrf2
CC	GO:0097447	dendritic tree	65	-0.486311	-4.00951	1e-10	4.17e-09	2.82316e-09	335	Anxa3/Begain/Rapgef4/Lrrc7/Chrm3/Elfn1/Thy1/Shisa7/Syt4/Nefh/Kcna1/Kcna4/Adora1/Vstm5/Syt7/Mapt/Dlg2/Nrgn/Grin2b/Grin1/Cacna1g/Unc5c/Itpr1/Cacna1b/Shank1/Gabra1/Chrm1/Ptpro/Cck/Brinp1/Hrh2/Ptk2b/Crhr1/Tenm2/Grm1/Kcnma1/Ntsr1/Asic2/Grin2a/Cacng3/Kcnj6/Rph3a/Prkcg/Grip2/Gabra5/P2rx2/Kcnj2/Ntf3/Ret/Adcy8
CC	GO:0032279	asymmetric synapse	41	-0.569961	-3.97853	1e-10	4.17e-09	2.82316e-09	323	Ablim1/Rapgef4/Lrrc7/Chrm3/Shisa7/Slc16a7/Prr7/Iqsec3/Nefh/Kcna4/Rnf112/Adora1/Grin3a/Prrt1/Adcy1/Mapt/Dlg2/Dmtn/Nrgn/Grin2b/Grin1/Itpr1/Shank1/Clstn2/Chrm1/Ptpro/Lrfn2/Ptk2b/Grm1/Lrfn5/Grin2a/Cacng3/Prkcg/P2rx2/Adcy8
CC	GO:0045211	postsynaptic membrane	43	-0.552828	-3.93501	1e-10	4.17e-09	2.82316e-09	310	Lrrc7/Chrm3/Cntn1/Shisa7/Slc16a7/Prr7/Iqsec3/Kcna1/Adora1/Grin3a/Prrt1/Faim2/Grm2/Adcy1/Cacna1e/Dlg2/Nrgn/Grin2b/Grin1/Shank1/Gabra1/Clstn2/Chrm1/Ptpro/Kctd8/Lrfn2/Tenm2/Grm1/Lrfn5/Kcnma1/Grin2a/Cacng3/Rph3a/Grip2/Gabra5/Slc6a4
CC	GO:0099572	postsynaptic specialization	43	-0.549617	-3.91216	1e-10	4.17e-09	2.82316e-09	323	Ablim1/Rapgef4/Lrrc7/Chrm3/Shisa7/Slc16a7/Prr7/Iqsec3/Nefh/Rnf112/Adora1/Grin3a/Prrt1/Adcy1/Mapt/Dlg2/Dmtn/Nrgn/Grin2b/Grin1/Itpr1/Shank1/Gabra1/Clstn2/Chrm1/Ptpro/Lrfn2/Ptk2b/Grm1/Lrfn5/Grin2a/Cacng3/Prkcg/Gabra5/P2rx2/Adcy8
CC	GO:0014069	postsynaptic density	40	-0.566136	-3.89558	1e-10	4.17e-09	2.82316e-09	323	Ablim1/Rapgef4/Lrrc7/Chrm3/Shisa7/Slc16a7/Prr7/Iqsec3/Nefh/Rnf112/Adora1/Grin3a/Prrt1/Adcy1/Mapt/Dlg2/Dmtn/Nrgn/Grin2b/Grin1/Itpr1/Shank1/Clstn2/Chrm1/Ptpro/Lrfn2/Ptk2b/Grm1/Lrfn5/Grin2a/Cacng3/Prkcg/P2rx2/Adcy8
CC	GO:0034703	cation channel complex	29	-0.647375	-3.88102	1e-10	4.17e-09	2.82316e-09	279	Kcna1/Cacna2d3/Kcna4/Grin3a/Kcnf1/Cacna1e/Grin2b/Grin1/Cacna1g/Cacna1b/Kcna6/Vwc2l/Scn9a/Cacna1i/Kcnq5/Ptk2b/Kcng3/Dpp10/Kcnma1/Grin2a/Kcng2/Cacng3/Kcnj2/Kcns1/Catsperg1/Cacna1f
CC	GO:0036477	somatodendritic compartment	86	-0.424167	-3.87914	1e-10	4.17e-09	2.82316e-09	348	Tpbg/Pycard/Anxa3/Begain/Rapgef4/Lrrc7/Chrm3/Elfn1/Thy1/Shisa7/Snph/Syt4/Nefh/Kcna1/Kcna4/Adora1/Grin3a/Vstm5/Syt7/Cacna1e/Mapt/Dlg2/Nrgn/Grin2b/Grin1/Cacna1g/Unc5c/Itpr1/Cacna1b/Shank1/Cx3cl1/Gabra1/Chrm1/Ptpro/Cck/Brinp1/Hrh2/Ptk2b/Crhr1/Tenm2/Grm1/Sncb/Kcnma1/Eef1a2/Ntsr1/Vgf/Asic2/Grin2a/Cacng3/Kcnj6/Rph3a/Prkcg/Cpne5/Grip2/Gabra5/P2rx2/Kcnj2/Ntf3/Cacna1f/Ret/Adcy8/Nts
CC	GO:0043005	neuron projection	113	-0.385627	-3.87567	1e-10	4.17e-09	2.82316e-09	335	Anxa3/Bag3/Begain/Rapgef4/Lhfpl5/Lrrc7/Chrm3/Cntn1/Elfn1/Adgrl3/Thy1/Shisa7/Prr7/Snph/Syt4/Nefh/Kcna1/Kcna4/Adora1/Doc2a/Grin3a/Cbarp/Npy1r/Dnm1/Vstm5/Ntm/Grm2/Syt1/Syt7/Mapt/Dlg2/Nrgn/Grin2b/Grin1/Cacna1g/Unc5c/Itpr1/Cacna1b/Shank1/Cx3cl1/Kcna6/Gabra1/Chrm1/Ptpro/Cck/Brinp1/Dync1i1/Scn9a/Hrh2/Cacna1i/Ptk2b/Crhr1/Tenm2/Grm1/Sncb/Kcnma1/Caly/Ntsr1/Vgf/Mak/Asic2/Grin2a/Cacng3/Kcnj6/Rph3a/Prkcg/Cpne…
CC	GO:0034702	ion channel complex	33	-0.597668	-3.7793	1e-10	4.17e-09	2.82316e-09	279	Kcna1/Cacna2d3/Kcna4/Grin3a/Kcnf1/Cacna1e/Grin2b/Grin1/Cacna1g/Cacna1b/Kcna6/Gabra1/Vwc2l/Scn9a/Cacna1i/Kcnq5/Ptk2b/Kcng3/Dpp10/Kcnma1/Grin2a/Kcng2/Cacng3/Gabra5/Kcnj2/Kcns1/Catsperg1/Cacna1f
CC	GO:1902495	transmembrane transporter complex	33	-0.597668	-3.7793	1e-10	4.17e-09	2.82316e-09	279	Kcna1/Cacna2d3/Kcna4/Grin3a/Kcnf1/Cacna1e/Grin2b/Grin1/Cacna1g/Cacna1b/Kcna6/Gabra1/Vwc2l/Scn9a/Cacna1i/Kcnq5/Ptk2b/Kcng3/Dpp10/Kcnma1/Grin2a/Kcng2/Cacng3/Gabra5/Kcnj2/Kcns1/Catsperg1/Cacna1f
CC	GO:1990351	transporter complex	33	-0.597668	-3.7793	1e-10	4.17e-09	2.82316e-09	279	Kcna1/Cacna2d3/Kcna4/Grin3a/Kcnf1/Cacna1e/Grin2b/Grin1/Cacna1g/Cacna1b/Kcna6/Gabra1/Vwc2l/Scn9a/Cacna1i/Kcnq5/Ptk2b/Kcng3/Dpp10/Kcnma1/Grin2a/Kcng2/Cacng3/Gabra5/Kcnj2/Kcns1/Catsperg1/Cacna1f
CC	GO:0030424	axon	60	-0.461522	-3.72687	1e-10	4.17e-09	2.82316e-09	348	Tpbg/Anxa3/Rapgef4/Lrrc7/Chrm3/Cntn1/Adgrl3/Thy1/Syt4/Nefh/Kcna1/Kcna4/Adora1/Cbarp/Npy1r/Dnm1/Vstm5/Ntm/Grm2/Syt1/Syt7/Mapt/Dlg2/Nrgn/Grin2b/Grin1/Unc5c/Cacna1b/Kcna6/Chrm1/Cck/Dync1i1/Scn9a/Ptk2b/Grm1/Sncb/Kcnma1/Caly/Ntsr1/Grin2a/Kcnj6/Prkcg/P2rx2/Ntf3/Ret/Adcy8/Nts
CC	GO:0030054	cell junction	165	-0.328079	-3.70652	1e-10	4.17e-09	2.82316e-09	348	Tpbg/Fgfrl1/Dbi/Pld1/Erbb2/Begain/Ablim1/Rapgef4/Lims2/Lrrc7/Chrm3/Cntn1/Elfn1/Adgrl3/Pde4a/Shisa7/Slc16a7/Prr7/Snph/Syt4/Iqsec3/Nefh/Kcna1/Cdh12/Kcna4/Rnf112/Adora1/Doc2a/Grin3a/Cbarp/Prrt1/Pak6/Npy1r/Faim2/Dnm1/Ntm/Doc2b/Grm2/Syt1/Adcy1/Esam/Syt7/Cacna1e/Mapt/Dlg2/Dmtn/Nrgn/Grin2b/Grin1/Unc5c/Itpr1/Cacna1b/Gucy1b1/Shank1/Kcna6/Gabra1/Tnr/Clstn2/Vwc2l/Chrm1/Ptpro/Cck/Ndrg1/Kctd8/Cldn1/Rims4/Lrfn…
MF	GO:0005244	voltage-gated ion channel activity	33	-0.560357	-3.54337	1.49101e-09	5.55134e-08	3.75835e-08	279	Kcna1/Cacna2d3/Kcna4/Grin3a/Kcnf1/Cacna1e/Kcnh3/Kcnt1/Grin2b/Grin1/Cacna1g/Cacna1b/Kcna6/Scn9a/Cacna1i/Kcnq5/Ptk2b/Kcng3/Kcnk3/Kcnma1/Grin2a/Kcng2/Cacng3/Kcnj6/Kcnj2/Kcns1/Cacna1f
MF	GO:0022832	voltage-gated channel activity	33	-0.560357	-3.54337	1.49101e-09	5.55134e-08	3.75835e-08	279	Kcna1/Cacna2d3/Kcna4/Grin3a/Kcnf1/Cacna1e/Kcnh3/Kcnt1/Grin2b/Grin1/Cacna1g/Cacna1b/Kcna6/Scn9a/Cacna1i/Kcnq5/Ptk2b/Kcng3/Kcnk3/Kcnma1/Grin2a/Kcng2/Cacng3/Kcnj6/Kcnj2/Kcns1/Cacna1f
CC	GO:0099240	intrinsic component of synaptic membrane	36	-0.537961	-3.51214	3.48929e-09	1.17341e-07	7.9442e-08	310	Lrrc7/Chrm3/Cntn1/Shisa7/Slc16a7/Kcna1/Grin3a/Prrt1/Grm2/Adcy1/Syt7/Cacna1e/Dlg2/Grin2b/Grin1/Gabra1/Clstn2/Chrm1/Ptpro/Lrfn2/Grm1/Lrfn5/Kcnma1/Grin2a/Cacng3/Kcnj6/Gabra5/P2rx2/Adcy8/Slc6a4
CC	GO:0098936	intrinsic component of postsynaptic membrane	28	-0.583434	-3.4531	1.88477e-08	5.38321e-07	3.64452e-07	310	Lrrc7/Chrm3/Cntn1/Shisa7/Slc16a7/Kcna1/Grin3a/Prrt1/Grm2/Adcy1/Cacna1e/Dlg2/Grin2b/Grin1/Gabra1/Clstn2/Chrm1/Ptpro/Lrfn2/Grm1/Lrfn5/Grin2a/Cacng3/Gabra5/Slc6a4
MF	GO:0022843	voltage-gated cation channel activity	32	-0.553952	-3.41952	4.84535e-09	1.57852e-07	1.06869e-07	279	Kcna1/Cacna2d3/Kcna4/Grin3a/Kcnf1/Cacna1e/Kcnh3/Kcnt1/Grin2b/Grin1/Cacna1g/Cacna1b/Kcna6/Cacna1i/Kcnq5/Ptk2b/Kcng3/Kcnk3/Kcnma1/Grin2a/Kcng2/Cacng3/Kcnj6/Kcnj2/Kcns1/Cacna1f
MF	GO:0046873	metal ion transmembrane transporter activity	41	-0.48247	-3.36781	1.88094e-08	5.38321e-07	3.64452e-07	279	Kcna1/Cacna2d3/Kcna4/Grin3a/Kcnf1/Cacna1e/Kcnh3/Kcnt1/Grin2b/Grin1/Cacna1g/Itpr1/Cacna1b/Kcna6/Scn9a/Cacna1i/Kcnq5/Kcng3/Kcnk3/Kcnma1/Asic2/Grin2a/Kcng2/Cacng3/Kcnj6/Slc9b2/Kcnj2/Kcns1/Cacna1f/Slc6a4
CC	GO:0099146	intrinsic component of postsynaptic density membrane	16	-0.713587	-3.36307	6.83186e-08	1.60345e-06	1.08556e-06	310	Chrm3/Slc16a7/Grin3a/Adcy1/Dlg2/Grin2b/Grin1/Clstn2/Chrm1/Ptpro/Lrfn2/Grm1/Lrfn5/Grin2a/Cacng3
CC	GO:0099699	integral component of synaptic membrane	34	-0.527915	-3.3552	1.36926e-08	4.07844e-07	2.76117e-07	310	Lrrc7/Chrm3/Shisa7/Slc16a7/Kcna1/Grin3a/Prrt1/Grm2/Adcy1/Syt7/Cacna1e/Grin2b/Grin1/Gabra1/Clstn2/Chrm1/Ptpro/Lrfn2/Grm1/Lrfn5/Kcnma1/Grin2a/Cacng3/Kcnj6/Gabra5/P2rx2/Adcy8/Slc6a4
BP	GO:0050804	modulation of chemical synaptic transmission	62	-0.40234	-3.31457	1.01003e-08	3.09693e-07	2.09667e-07	297	Pde4a/Shisa7/Syt4/Adora1/Grin3a/Prrt1/Dnm1/Grm2/Syt1/Adcy1/Syt7/Mapt/Nrgn/Grin2b/Grin1/Cacna1b/Shank1/Tnr/Clstn2/Hrh2/Rims4/Lrfn2/Ptk2b/Crhr1/2610042L04Rik/Grm1/Gnal/Mef2c/Vgf/Grin2a/Npas4/Mctp1/Cacng3/Prkcg/Grip2/P2rx2/Ntf3/Adcy8/Slc6a4/Rasgrf2
BP	GO:0099177	regulation of trans-synaptic signaling	62	-0.40234	-3.31457	1.01003e-08	3.09693e-07	2.09667e-07	297	Pde4a/Shisa7/Syt4/Adora1/Grin3a/Prrt1/Dnm1/Grm2/Syt1/Adcy1/Syt7/Mapt/Nrgn/Grin2b/Grin1/Cacna1b/Shank1/Tnr/Clstn2/Hrh2/Rims4/Lrfn2/Ptk2b/Crhr1/2610042L04Rik/Grm1/Gnal/Mef2c/Vgf/Grin2a/Npas4/Mctp1/Cacng3/Prkcg/Grip2/P2rx2/Ntf3/Adcy8/Slc6a4/Rasgrf2
CC	GO:0098948	intrinsic component of postsynaptic specialization membrane	20	-0.651912	-3.30962	1.64152e-08	4.82051e-07	3.26356e-07	310	Lrrc7/Chrm3/Shisa7/Slc16a7/Grin3a/Adcy1/Dlg2/Grin2b/Grin1/Gabra1/Clstn2/Chrm1/Ptpro/Lrfn2/Grm1/Lrfn5/Grin2a/Cacng3/Gabra5
CC	GO:0099055	integral component of postsynaptic membrane	26	-0.573429	-3.288	1.1805e-07	2.4749e-06	1.67555e-06	310	Lrrc7/Chrm3/Shisa7/Slc16a7/Kcna1/Grin3a/Prrt1/Grm2/Adcy1/Cacna1e/Grin2b/Grin1/Gabra1/Clstn2/Chrm1/Ptpro/Lrfn2/Grm1/Lrfn5/Grin2a/Cacng3/Gabra5/Slc6a4
MF	GO:0005216	ion channel activity	49	-0.435039	-3.27381	6.71666e-08	1.60345e-06	1.08556e-06	279	Kcna1/Tmem63c/Cacna2d3/Kcna4/Grin3a/Kcnf1/Cacna1e/Kcnh3/Kcnt1/Grin2b/Grin1/Cacna1g/Slc26a7/Itpr1/Cacna1b/Kcna6/Gabra1/Scn9a/Cacna1i/Kcnq5/Ptk2b/Kcng3/Kcnk3/Kcnma1/Asic2/Grin2a/Kcng2/Cacng3/Kcnj6/Gabra5/P2rx2/Kcnj2/Kcns1/Cacna1f
CC	GO:0099061	integral component of postsynaptic density membrane	15	-0.712891	-3.25982	1.05868e-07	2.27562e-06	1.54063e-06	310	Chrm3/Slc16a7/Grin3a/Adcy1/Grin2b/Grin1/Clstn2/Chrm1/Ptpro/Lrfn2/Grm1/Lrfn5/Grin2a/Cacng3
MF	GO:0022836	gated channel activity	47	-0.440376	-3.25203	7.38737e-08	1.70819e-06	1.15647e-06	279	Kcna1/Tmem63c/Cacna2d3/Kcna4/Grin3a/Kcnf1/Cacna1e/Kcnh3/Kcnt1/Grin2b/Grin1/Cacna1g/Itpr1/Cacna1b/Kcna6/Gabra1/Scn9a/Cacna1i/Kcnq5/Ptk2b/Kcng3/Kcnk3/Kcnma1/Asic2/Grin2a/Kcng2/Cacng3/Kcnj6/Gabra5/P2rx2/Kcnj2/Kcns1/Cacna1f
MF	GO:0015267	channel activity	52	-0.418213	-3.24438	5.87143e-08	1.45724e-06	9.86576e-07	279	Kcna1/Tmem63c/Cacna2d3/Kcna4/Grin3a/Kcnf1/Cacna1e/Kcnh3/Kcnt1/Grin2b/Grin1/Cacna1g/Slc26a7/Itpr1/Cacna1b/Kcna6/Gabra1/Scn9a/Cacna1i/Kcnq5/Ptk2b/Kcng3/Kcnk3/Kcnma1/Gja4/Asic2/Grin2a/Kcng2/Cacng3/Kcnj6/Gabra5/P2rx2/Kcnj2/Kcns1/Cacna1f
MF	GO:0022803	passive transmembrane transporter activity	52	-0.418213	-3.24438	5.87143e-08	1.45724e-06	9.86576e-07	279	Kcna1/Tmem63c/Cacna2d3/Kcna4/Grin3a/Kcnf1/Cacna1e/Kcnh3/Kcnt1/Grin2b/Grin1/Cacna1g/Slc26a7/Itpr1/Cacna1b/Kcna6/Gabra1/Scn9a/Cacna1i/Kcnq5/Ptk2b/Kcng3/Kcnk3/Kcnma1/Gja4/Asic2/Grin2a/Kcng2/Cacng3/Kcnj6/Gabra5/P2rx2/Kcnj2/Kcns1/Cacna1f
CC	GO:0099060	integral component of postsynaptic specialization membrane	19	-0.648263	-3.23789	1.187e-07	2.4749e-06	1.67555e-06	310	Lrrc7/Chrm3/Shisa7/Slc16a7/Grin3a/Adcy1/Grin2b/Grin1/Gabra1/Clstn2/Chrm1/Ptpro/Lrfn2/Grm1/Lrfn5/Grin2a/Cacng3/Gabra5
CC	GO:0042734	presynaptic membrane	24	-0.579244	-3.21045	1.88448e-07	3.61496e-06	2.44739e-06	308	Chrm3/Cntn1/Snph/Kcna1/Adora1/Dnm1/Grm2/Syt1/Syt7/Cacna1e/Grin2b/Grin1/Chrm1/Grm1/Kcnma1/Grin2a/Kcnj6/Gabra5/P2rx2/Adcy8/Slc6a4
MF	GO:0008324	cation transmembrane transporter activity	52	-0.408809	-3.17142	1.54553e-07	3.04002e-06	2.05814e-06	279	Kcna1/Tmem63c/Cacna2d3/Kcna4/Grin3a/Kcnf1/Cacna1e/Kcnh3/Kcnt1/Grin2b/Grin1/Cacna1g/Itpr1/Cacna1b/Kcna6/Scn9a/Cacna1i/Kcnq5/Ptk2b/Kcng3/Kcnk3/Kcnma1/Slc22a8/Asic2/Grin2a/Kcng2/Cacng3/Kcnj6/P2rx2/Slc9b2/Kcnj2/Kcns1/Cacna1f/Slc6a4
MF	GO:0015318	inorganic molecular entity transmembrane transporter activity	58	-0.394065	-3.15778	6.84446e-08	1.60345e-06	1.08556e-06	279	Kcna1/Tmem63c/Cacna2d3/Kcna4/Grin3a/Kcnf1/Cacna1e/Kcnh3/Kcnt1/Grin2b/Grin1/Cacna1g/Slc26a7/Itpr1/Cacna1b/Kcna6/Gabra1/Scn9a/Cacna1i/Kcnq5/Ptk2b/Kcng3/Kcnk3/Kcnma1/Slc22a8/Asic2/Grin2a/Kcng2/Cacng3/Kcnj6/Gabra5/P2rx2/Slc9b2/Kcnj2/Kcns1/Cacna1f/Slc6a4
CC	GO:0099634	postsynaptic specialization membrane	23	-0.57766	-3.14462	1.11504e-06	1.69698e-05	1.14888e-05	310	Lrrc7/Chrm3/Shisa7/Slc16a7/Grin3a/Prrt1/Adcy1/Dlg2/Grin2b/Grin1/Gabra1/Clstn2/Chrm1/Ptpro/Lrfn2/Grm1/Lrfn5/Grin2a/Cacng3/Gabra5
MF	GO:0005261	cation channel activity	45	-0.428763	-3.11265	3.64478e-07	6.55117e-06	4.43525e-06	279	Kcna1/Tmem63c/Cacna2d3/Kcna4/Grin3a/Kcnf1/Cacna1e/Kcnh3/Kcnt1/Grin2b/Grin1/Cacna1g/Itpr1/Cacna1b/Kcna6/Scn9a/Cacna1i/Kcnq5/Ptk2b/Kcng3/Kcnk3/Kcnma1/Asic2/Grin2a/Kcng2/Cacng3/Kcnj6/P2rx2/Kcnj2/Kcns1/Cacna1f
CC	GO:0008021	synaptic vesicle	19	-0.621071	-3.10208	5.10605e-07	8.58557e-06	5.81257e-06	266	Rnf112/Doc2a/Prrt1/Npy1r/Dnm1/Syt1/Syt7/Dlg2/Grin2b/Grin1/Mal2/Grin2a/Mctp1/Rph3a/Slc9b2/Ntf3
CC	GO:0070382	exocytic vesicle	20	-0.607772	-3.08553	4.07205e-07	7.25661e-06	4.91284e-06	286	Syt4/Rnf112/Doc2a/Prrt1/Npy1r/Dnm1/Syt1/Syt7/Dlg2/Grin2b/Grin1/Mal2/Grin2a/Mctp1/Rph3a/Slc9b2/Ntf3
MF	GO:0022890	inorganic cation transmembrane transporter activity	51	-0.400946	-3.0815	8.24537e-07	1.30239e-05	8.81742e-06	279	Kcna1/Tmem63c/Cacna2d3/Kcna4/Grin3a/Kcnf1/Cacna1e/Kcnh3/Kcnt1/Grin2b/Grin1/Cacna1g/Itpr1/Cacna1b/Kcna6/Scn9a/Cacna1i/Kcnq5/Ptk2b/Kcng3/Kcnk3/Kcnma1/Asic2/Grin2a/Kcng2/Cacng3/Kcnj6/P2rx2/Slc9b2/Kcnj2/Kcns1/Cacna1f/Slc6a4
CC	GO:0044309	neuron spine	24	-0.554842	-3.0752	6.25924e-07	1.04404e-05	7.06833e-06	321	Rapgef4/Lrrc7/Shisa7/Kcna4/Adora1/Nrgn/Grin2b/Grin1/Shank1/Ptpro/Ptk2b/Tenm2/Grm1/Ntsr1/Asic2/Grin2a/Rph3a/Grip2/P2rx2/Kcnj2
CC	GO:0098839	postsynaptic density membrane	19	-0.611902	-3.05628	7.97041e-07	1.27081e-05	8.60358e-06	310	Lrrc7/Chrm3/Slc16a7/Grin3a/Prrt1/Adcy1/Dlg2/Grin2b/Grin1/Clstn2/Chrm1/Ptpro/Lrfn2/Grm1/Lrfn5/Grin2a/Cacng3
CC	GO:0043025	neuronal cell body	64	-0.367895	-3.04991	2.35947e-07	4.47227e-06	3.0278e-06	340	Pycard/Anxa3/Begain/Rapgef4/Thy1/Snph/Syt4/Nefh/Kcna1/Adora1/Grin3a/Syt7/Cacna1e/Mapt/Dlg2/Nrgn/Grin2b/Grin1/Cacna1g/Unc5c/Itpr1/Cacna1b/Cx3cl1/Cck/Brinp1/Ptk2b/Crhr1/Grm1/Sncb/Kcnma1/Eef1a2/Ntsr1/Vgf/Asic2/Kcnj6/Cpne5/Gabra5/P2rx2/Kcnj2/Cacna1f/Ret/Adcy8/Nts
CC	GO:0098685	Schaffer collateral - CA1 synapse	13	-0.724172	-3.02331	4.90843e-07	8.32038e-06	5.63303e-06	297	Slc16a7/Nefh/Adcy1/Itpr1/Cacna1b/Shank1/Tnr/Chrm1/Lrfn2/Grm1/Cacng3/Adcy8
CC	GO:0150034	distal axon	29	-0.502714	-3.01377	1.72513e-06	2.53302e-05	1.7149e-05	348	Tpbg/Rapgef4/Chrm3/Thy1/Kcna1/Adora1/Cbarp/Syt7/Mapt/Grin2b/Grin1/Unc5c/Cacna1b/Kcna6/Chrm1/Cck/Ptk2b/Sncb/Kcnma1/Ntsr1/Grin2a/Prkcg/P2rx2/Nts
CC	GO:0044306	neuron projection terminus	25	-0.526825	-3.00023	2.90757e-06	4.15224e-05	2.81114e-05	348	Tpbg/Rapgef4/Chrm3/Syt4/Kcna1/Adora1/Syt1/Syt7/Grin2b/Grin1/Cacna1b/Kcna6/Chrm1/Cck/Sncb/Kcnma1/Ntsr1/Grin2a/Prkcg/P2rx2/Nts
MF	GO:0015075	ion transmembrane transporter activity	68	-0.353341	-2.98242	7.98446e-07	1.27081e-05	8.60358e-06	291	Slc16a7/Kcna1/Tmem63c/Cacna2d3/Kcna4/Grin3a/Kcnf1/Cacna1e/Kcnh3/Slco3a1/Kcnt1/Grin2b/Grin1/Cacna1g/Slc26a7/Itpr1/Cacna1b/Kcna6/Gabra1/Scn9a/Cacna1i/Kcnq5/Ptk2b/Kcng3/Kcnk3/Slc22a18/Slc22a29/Kcnma1/Slc22a8/Asic2/Grin2a/Kcng2/Cacng3/Kcnj6/Gabra5/P2rx2/Slc9b2/Kcnj2/Kcns1/Cacna1f/Slc6a4
CC	GO:0043197	dendritic spine	23	-0.545631	-2.97026	6.73413e-06	8.94309e-05	6.05462e-05	321	Rapgef4/Lrrc7/Shisa7/Kcna4/Adora1/Nrgn/Grin2b/Grin1/Shank1/Ptpro/Ptk2b/Tenm2/Grm1/Ntsr1/Asic2/Grin2a/Rph3a/P2rx2/Kcnj2
CC	GO:0060076	excitatory synapse	13	-0.70078	-2.92565	1.56653e-06	2.3498e-05	1.59085e-05	321	Elfn1/Shisa7/Slc16a7/Ntm/Syt1/Grin2b/Grin1/Shank1/Grin2a/Cacng3/Kcnj6/Adcy8
CC	GO:0044297	cell body	68	-0.343012	-2.89524	1.68569e-06	2.49267e-05	1.68758e-05	340	Pycard/Anxa3/Begain/Rapgef4/Thy1/Snph/Syt4/Nefh/Kcna1/Rnf112/Adora1/Grin3a/Syt7/Cacna1e/Mapt/Dlg2/Nrgn/Grin2b/Grin1/Cacna1g/Unc5c/Itpr1/Cacna1b/Cx3cl1/Cck/Brinp1/Ptk2b/Crhr1/Grm1/Sncb/Kcnma1/Eef1a2/Ntsr1/Vgf/Asic2/Kcnj6/Cpne5/Gabra5/P2rx2/Kcnj2/Cacna1f/Ret/Adcy8/Nts
BP	GO:0060078	regulation of postsynaptic membrane potential	16	-0.606004	-2.85604	1.70033e-05	0.00018608	0.000125979	204	Grin2b/Grin1/Shank1/Cx3cl1/Gabra1/Ptk2b/Mef2c/Ntsr1/Grin2a/Npas4/Grip2/Gabra5
CC	GO:0042995	cell projection	179	-0.244715	-2.83959	3.68981e-08	9.86315e-07	6.67752e-07	336	Pld1/Anxa3/Erbb2/Bag3/Begain/Ablim1/Rapgef4/Lhfpl5/Lrrc7/Chrm3/Cntn1/Elfn1/Adgrl3/Thy1/Shisa7/Prr7/Snph/Syt4/Nefh/Kcna1/Kcna4/Lmtk3/Rnf112/Adora1/Doc2a/Grin3a/Cbarp/Thsd7a/Npy1r/Dnm1/Vstm5/Ntm/Grm2/Syt1/Kcnf1/Syt7/Mapt/Dlg2/1700001L19Rik/Dmtn/Fgd5/Nrgn/Grin2b/Grin1/Cacna1g/Ppp1r16b/Unc5c/Itpr1/Cacna1b/Shank1/Cx3cl1/Kcna6/Gabra1/Clstn2/Chrm1/Ptpro/Cck/Brinp1/Dync1i1/Kctd8/Osbpl3/Scn9a/Hrh2/Cacna1i…
CC	GO:0120025	plasma membrane bounded cell projection	161	-0.251658	-2.82944	1.09384e-07	2.32721e-06	1.57556e-06	336	Pld1/Anxa3/Erbb2/Bag3/Begain/Ablim1/Rapgef4/Lhfpl5/Lrrc7/Chrm3/Cntn1/Elfn1/Adgrl3/Thy1/Shisa7/Prr7/Snph/Syt4/Nefh/Kcna1/Kcna4/Adora1/Doc2a/Grin3a/Cbarp/Thsd7a/Npy1r/Dnm1/Vstm5/Ntm/Grm2/Syt1/Kcnf1/Syt7/Mapt/Dlg2/1700001L19Rik/Dmtn/Nrgn/Grin2b/Grin1/Cacna1g/Unc5c/Itpr1/Cacna1b/Shank1/Cx3cl1/Kcna6/Gabra1/Chrm1/Ptpro/Cck/Brinp1/Dync1i1/Scn9a/Hrh2/Cacna1i/Ptk2b/Crhr1/Tenm2/Grm1/Sncb/Amn/Kcnma1/Caly/Nt…
BP	GO:0007267	cell-cell signaling	145	-0.257706	-2.8075	1.88984e-07	3.61496e-06	2.44739e-06	297	Pde4a/Thy1/Shisa7/Prr7/Syt4/Gipr/Ly6h/Adora1/Doc2a/Grin3a/Prrt1/Npy1r/Dnm1/Doc2b/Grm2/Syt1/Adcy1/Syt7/Cacna1e/Mapt/Dlg2/Fgf9/Nrgn/Grin2b/Grin1/Cacna1g/Cacna1b/Gucy1b1/Shank1/Cx3cl1/Rspo2/Gabra1/Fgf10/Tnr/Clstn2/Chrm1/Ptpro/Vsnl1/Acvr1c/Hrh2/Rims4/Lrfn2/Sostdc1/Ptk2b/Crhr1/Tenm2/Gucy1a1/2610042L04Rik/Grm1/Sncb/Gnal/Kcnma1/Mef2c/Gja4/Ntsr1/Vgf/Grin2a/Npas4/Mctp1/Cacng3/Rph3a/Ptchd1/Prkcg/Egr3/Grip2…
CC	GO:0043679	axon terminus	23	-0.514421	-2.80036	3.22474e-05	0.000337869	0.000228743	348	Tpbg/Rapgef4/Chrm3/Kcna1/Adora1/Syt7/Grin2b/Grin1/Cacna1b/Kcna6/Chrm1/Cck/Sncb/Kcnma1/Ntsr1/Grin2a/Prkcg/P2rx2/Nts
CC	GO:0030658	transport vesicle membrane	12	-0.678217	-2.74661	1.19633e-05	0.000139928	9.47338e-05	264	Doc2a/Prrt1/Syt1/Dlg2/Nrgn/Grin2b/Grin1/Mal2/Mctp1/Rph3a/Slc9b2
BP	GO:0007611	learning or memory	38	-0.403822	-2.73071	1.53223e-05	0.00017071	0.000115573	292	Shisa7/Syt4/Prrt1/Pak6/Adcy1/Cacna1e/Mapt/Grin2b/Grin1/Shank1/Tnr/Cck/Brinp1/Hrh2/Crhr1/Mef2c/Ntsr1/Grin2a/Npas4/Ptchd1/Gabra5/Ntf3/Adcy8/Nts/Slc6a4
BP	GO:0034765	regulation of ion transmembrane transport	61	-0.334231	-2.71742	5.59864e-06	7.57998e-05	5.13177e-05	279	Kcna1/Cacna2d3/Kcna4/Cbarp/Prrt1/Kcnf1/Cacna1e/Kcnh3/Grin1/Cacna1b/Shank1/Cx3cl1/Kcna6/Scn9a/Kcnq5/Ptk2b/Kcng3/Kcnk3/Dpp10/Kcnma1/Mef2c/Ntsr1/Asic2/Grin2a/Cacng3/Kcnj6/Rph3a/Cabp4/Kcnj2/Kcns1/Dhrs7c/Cacna1f/Stac/Rasgrf2
BP	GO:0050890	cognition	42	-0.384717	-2.69698	1.65643e-05	0.000182733	0.000123713	292	Shisa7/Syt4/Adora1/Prrt1/Pak6/Adcy1/Cacna1e/Mapt/Grin2b/Grin1/Shank1/Tnr/Chrm1/Cck/Brinp1/Hrh2/Crhr1/Mef2c/Ntsr1/Grin2a/Npas4/Ptchd1/Gabra5/Ntf3/Adcy8/Nts/Slc6a4
BP	GO:0048167	regulation of synaptic plasticity	35	-0.408979	-2.65688	4.44155e-05	0.000447374	0.000302879	292	Shisa7/Syt4/Adora1/Prrt1/Grm2/Adcy1/Syt7/Mapt/Nrgn/Grin2b/Grin1/Tnr/Hrh2/Ptk2b/Crhr1/Gnal/Mef2c/Vgf/Grin2a/Npas4/Prkcg/Adcy8/Rasgrf2
MF	GO:0022857	transmembrane transporter activity	81	-0.296164	-2.63954	9.99734e-06	0.000123066	8.33178e-05	279	Kcna1/Tmem63c/Cacna2d3/Kcna4/Grin3a/Slc35f2/Kcnf1/Cacna1e/Kcnh3/Slco3a1/Kcnt1/Grin2b/Grin1/Cacna1g/Slc26a7/Itpr1/Cacna1b/Kcna6/Gabra1/Slc7a14/Scn9a/Cacna1i/Kcnq5/Ptk2b/Kcng3/Kcnk3/Slc22a18/Slc22a29/Kcnma1/Slc22a8/Gja4/Asic2/Grin2a/Kcng2/Cacng3/Kcnj6/Gabra5/P2rx2/Slc9b2/Kcnj2/Kcns1/Cacna1f/Slc6a4
MF	GO:0005215	transporter activity	85	-0.288221	-2.63914	1.04016e-05	0.000126089	8.53645e-05	296	Xkr4/Slc16a7/Kcna1/Tmem63c/Cacna2d3/Kcna4/Grin3a/Slc35f2/Kcnf1/Cacna1e/Kcnh3/Slco3a1/Kcnt1/Grin2b/Grin1/Cacna1g/Slc26a7/Itpr1/Cacna1b/Kcna6/Gabra1/Slc7a14/Osbpl3/Scn9a/Cacna1i/Kcnq5/Ptk2b/Kcng3/Kcnk3/Slc22a18/Slc22a29/Kcnma1/Slc22a8/Gja4/Asic2/Grin2a/Kcng2/Cacng3/Kcnj6/Gabra5/P2rx2/Slc9b2/Kcnj2/Kcns1/Cacna1f/Slc6a4
CC	GO:0098889	intrinsic component of presynaptic membrane	18	-0.538287	-2.62853	7.05778e-05	0.000675022	0.000457001	308	Chrm3/Cntn1/Kcna1/Syt7/Cacna1e/Grin2b/Grin1/Chrm1/Kcnma1/Grin2a/Kcnj6/Gabra5/P2rx2/Adcy8/Slc6a4
CC	GO:0008076	voltage-gated potassium channel complex	12	-0.646503	-2.61817	5.59756e-05	0.000553124	0.000374474	279	Kcna1/Kcna4/Kcnf1/Kcna6/Kcnq5/Kcng3/Dpp10/Kcnma1/Kcng2/Kcnj2/Kcns1
BP	GO:0098655	cation transmembrane transport	81	-0.293487	-2.61569	1.22464e-05	0.000141071	9.5507e-05	279	Kcna1/Cacna2d3/Kcna4/Cbarp/Prrt1/Kcnf1/Cacna1e/Kcnh3/Kcnt1/Grin2b/Grin1/Cacna1g/Itpr1/Cacna1b/Shank1/Cx3cl1/Kcna6/Scn9a/Cacna1i/Kcnq5/Ptk2b/Kcng3/Kcnk3/Dpp10/Kcnma1/Mef2c/Ntsr1/Asic2/Grin2a/Kcng2/Cacng3/Kcnj6/Rph3a/P2rx2/Cabp4/Kcnj2/Kcns1/Dhrs7c/Cacna1f/Slc6a4/Stac/Rasgrf2
BP	GO:0001505	regulation of neurotransmitter levels	19	-0.522244	-2.60846	6.07824e-05	0.000589448	0.000399066	286	Syt4/Doc2a/Grin3a/Doc2b/Syt1/Adcy1/Syt7/Cacna1b/Rims4/Mef2c/Mctp1/Rph3a/Prkcg/P2rx2/Slc6a4
BP	GO:0006836	neurotransmitter transport	19	-0.522244	-2.60846	6.07824e-05	0.000589448	0.000399066	286	Syt4/Doc2a/Grin3a/Doc2b/Syt1/Adcy1/Syt7/Cacna1b/Rims4/Mef2c/Mctp1/Rph3a/Prkcg/P2rx2/Slc6a4
CC	GO:0098686	hippocampal mossy fiber to CA3 synapse	10	-0.698737	-2.57322	7.30096e-05	0.000695092	0.000470588	321	Slc16a7/Syt1/Adcy1/Syt7/Grin2b/Grin1/Tnr/Mal2/Adcy8
BP	GO:0034220	ion transmembrane transport	92	-0.267722	-2.56838	1.35842e-05	0.00015477	0.000104782	232	Thy1/Slc16a7/Kcna1/Cacna2d3/Kcna4/Cbarp/Prrt1/Kcnf1/Cacna1e/Kcnh3/Kcnt1/Grin2b/Grin1/Cacna1g/Itpr1/Cacna1b/Shank1/Cx3cl1/Kcna6/Gabra1/Scn9a/Cacna1i/Kcnq5/Ptk2b/Kcng3/Kcnk3/Grm1/Dpp10/Kcnma1/Mef2c/Ntsr1/Asic2/Grin2a/Kcng2/Cacng3/Kcnj6/Rph3a/Gabra5/P2rx2/Cabp4/Kcnj2/Kcns1/Dhrs7c/Cacna1f/Slc6a4/Stac/Rasgrf2
BP	GO:0008306	associative learning	14	-0.585451	-2.54358	0.000168087	0.00138522	0.000937817	228	Cacna1e/Grin2b/Grin1/Shank1/Tnr/Cck/Hrh2/Crhr1/Grin2a/Gabra5/Nts
BP	GO:2001257	regulation of cation channel activity	28	-0.428025	-2.5333	0.000147727	0.001247	0.000844242	123	Ptk2b/Kcnk3/Mef2c/Ntsr1/Asic2/Grin2a/Cacng3/Rph3a/Cabp4/Kcns1/Cacna1f/Stac/Rasgrf2
MF	GO:0005262	calcium channel activity	14	-0.580161	-2.5206	0.000199692	0.00155939	0.00105574	274	Cacna2d3/Grin3a/Cacna1e/Grin2b/Grin1/Cacna1g/Itpr1/Cacna1b/Cacna1i/Grin2a/Cacng3/Cacna1f
CC	GO:0099056	integral component of presynaptic membrane	17	-0.530274	-2.51959	9.17692e-05	0.000824736	0.00055836	308	Chrm3/Kcna1/Syt7/Cacna1e/Grin2b/Grin1/Chrm1/Kcnma1/Grin2a/Kcnj6/Gabra5/P2rx2/Adcy8/Slc6a4
CC	GO:0030133	transport vesicle	28	-0.424618	-2.51313	0.000173841	0.00140488	0.000951127	345	Fgfrl1/Dbi/Syt4/Rnf112/Doc2a/Prrt1/Npy1r/Dnm1/Syt1/Syt7/Dlg2/Nrgn/Grin2b/Grin1/Dync1i1/Mal2/Grin2a/Mctp1/Rph3a/Slc9b2/Ntf3
BP	GO:0098660	inorganic ion transmembrane transport	74	-0.285768	-2.50276	3.21477e-05	0.000337869	0.000228743	232	Kcnf1/Cacna1e/Kcnh3/Kcnt1/Grin2b/Grin1/Cacna1g/Itpr1/Cacna1b/Cx3cl1/Kcna6/Gabra1/Scn9a/Cacna1i/Kcnq5/Ptk2b/Kcng3/Kcnk3/Dpp10/Kcnma1/Ntsr1/Asic2/Grin2a/Kcng2/Cacng3/Kcnj6/Gabra5/Cabp4/Kcnj2/Kcns1/Dhrs7c/Cacna1f/Slc6a4/Stac
MF	GO:0008022	protein C-terminus binding	17	-0.524622	-2.49274	0.000111384	0.000968422	0.000655637	338	Mki67/Erbb2/Lrrc7/Dnm1/Syt1/Dlg2/Itpr1/Cacna1b/Shank1/Ptk2b/Kcnk3/Hpcal4/Grip2/Adcy8
BP	GO:0099565	chemical synaptic transmission, postsynaptic	14	-0.57153	-2.4831	0.000271523	0.00201468	0.00136397	265	Begain/Adora1/Grin2b/Grin1/Shank1/Cx3cl1/Ptk2b/Mef2c/Ntsr1/Grin2a/Npas4/Grip2
BP	GO:0007613	memory	26	-0.432159	-2.47797	0.000283071	0.00208552	0.00141193	292	Shisa7/Syt4/Pak6/Adcy1/Mapt/Grin2b/Grin1/Shank1/Cck/Brinp1/Hrh2/Crhr1/Grin2a/Npas4/Ptchd1/Ntf3/Adcy8/Slc6a4
BP	GO:0007612	learning	19	-0.495777	-2.47627	0.000201146	0.00156489	0.00105945	257	Pak6/Cacna1e/Grin2b/Grin1/Shank1/Tnr/Cck/Hrh2/Crhr1/Ntsr1/Grin2a/Npas4/Gabra5/Nts
BP	GO:0034762	regulation of transmembrane transport	66	-0.295357	-2.46769	6.07107e-05	0.000589448	0.000399066	279	Kcna1/Cacna2d3/Kcna4/Cbarp/Prrt1/Kcnf1/Cacna1e/Kcnh3/Grin1/Cacna1b/Shank1/Cx3cl1/Kcna6/Scn9a/Kcnq5/Ptk2b/Kcng3/Kcnk3/Dpp10/Kcnma1/Mef2c/Ntsr1/Asic2/Grin2a/Cacng3/Kcnj6/Rph3a/Cabp4/Kcnj2/Kcns1/Dhrs7c/Cacna1f/Stac/Rasgrf2
BP	GO:0007269	neurotransmitter secretion	18	-0.502223	-2.45242	0.000296397	0.00216838	0.00146803	286	Syt4/Doc2a/Grin3a/Doc2b/Syt1/Adcy1/Syt7/Cacna1b/Rims4/Mef2c/Mctp1/Rph3a/Prkcg/P2rx2
BP	GO:0099643	signal release from synapse	18	-0.502223	-2.45242	0.000296397	0.00216838	0.00146803	286	Syt4/Doc2a/Grin3a/Doc2b/Syt1/Adcy1/Syt7/Cacna1b/Rims4/Mef2c/Mctp1/Rph3a/Prkcg/P2rx2
CC	GO:0034705	potassium channel complex	13	-0.586107	-2.44691	0.000124929	0.00107635	0.00072871	279	Kcna1/Kcna4/Kcnf1/Kcna6/Kcnq5/Kcng3/Dpp10/Kcnma1/Kcng2/Kcnj2/Kcns1
CC	GO:0030672	synaptic vesicle membrane	10	-0.663311	-2.44276	0.000194255	0.00153417	0.00103866	264	Doc2a/Prrt1/Syt1/Dlg2/Grin1/Mal2/Mctp1/Rph3a/Slc9b2
CC	GO:0099501	exocytic vesicle membrane	10	-0.663311	-2.44276	0.000194255	0.00153417	0.00103866	264	Doc2a/Prrt1/Syt1/Dlg2/Grin1/Mal2/Mctp1/Rph3a/Slc9b2
MF	GO:0005249	voltage-gated potassium channel activity	18	-0.499378	-2.43853	0.000318979	0.00231732	0.00156887	279	Kcna1/Kcna4/Kcnf1/Kcnh3/Kcnt1/Kcna6/Kcnq5/Kcng3/Kcnk3/Kcnma1/Kcng2/Kcnj6/Kcnj2/Kcns1
MF	GO:0015085	calcium ion transmembrane transporter activity	15	-0.529782	-2.42253	0.000471193	0.00317941	0.00215251	274	Cacna2d3/Grin3a/Cacna1e/Grin2b/Grin1/Cacna1g/Itpr1/Cacna1b/Cacna1i/Grin2a/Cacng3/Cacna1f
BP	GO:0098662	inorganic cation transmembrane transport	70	-0.283528	-2.41532	0.000111473	0.000968422	0.000655637	279	Kcna1/Cacna2d3/Kcna4/Cbarp/Kcnf1/Cacna1e/Kcnh3/Kcnt1/Grin2b/Grin1/Cacna1g/Itpr1/Cacna1b/Cx3cl1/Kcna6/Scn9a/Cacna1i/Kcnq5/Ptk2b/Kcng3/Kcnk3/Dpp10/Kcnma1/Ntsr1/Asic2/Grin2a/Kcng2/Cacng3/Kcnj6/Cabp4/Kcnj2/Kcns1/Dhrs7c/Cacna1f/Slc6a4/Stac
BP	GO:0006813	potassium ion transport	25	-0.422531	-2.40628	0.000462866	0.00316418	0.0021422	279	Cdk2/Nos3/Kcna1/Kcna4/Adora1/Kcnf1/Kcnh3/Kcnt1/Kcna6/Kcnq5/Ptk2b/Kcng3/Kcnk3/Dpp10/Kcnma1/Kcng2/Kcnj6/Kcnj2/Kcns1
MF	GO:0015276	ligand-gated ion channel activity	18	-0.492562	-2.40525	0.000398017	0.0028131	0.00190451	204	Grin2b/Grin1/Itpr1/Gabra1/Ptk2b/Kcnma1/Asic2/Grin2a/Kcnj6/Gabra5/P2rx2/Kcnj2
MF	GO:0022834	ligand-gated channel activity	18	-0.492562	-2.40525	0.000398017	0.0028131	0.00190451	204	Grin2b/Grin1/Itpr1/Gabra1/Ptk2b/Kcnma1/Asic2/Grin2a/Kcnj6/Gabra5/P2rx2/Kcnj2
BP	GO:1902414	protein localization to cell junction	11	-0.615633	-2.40379	0.000206188	0.00159815	0.00108198	227	Mapt/Dlg2/Grin1/Shank1/Cdh5/Asic2/Grin2a/Cacng3/Grip2
BP	GO:0051966	regulation of synaptic transmission, glutamatergic	14	-0.549767	-2.38854	0.000534178	0.00351344	0.00237866	265	Adora1/Grm2/Syt1/Grin2b/Grin1/Tnr/Ptk2b/Grm1/Mef2c/Grin2a/Cacng3
BP	GO:0043269	regulation of ion transport	94	-0.244506	-2.37702	8.41443e-05	0.000776287	0.000525559	308	Chrm3/Cntn1/Thy1/Syt4/Kcna1/Cacna2d3/Kcna4/Adora1/Cbarp/Prrt1/Grm2/Syt1/Kcnf1/Syt7/Cacna1e/Kcnh3/Grin2b/Grin1/Cacna1g/Itpr1/Cacna1b/Shank1/Cx3cl1/Kcna6/Chrm1/Cck/Scn9a/Hrh2/Kcnq5/Ptk2b/Kcng3/Kcnk3/Dpp10/Kcnma1/Mef2c/Ntsr1/Asic2/Grin2a/Cacng3/Kcnj6/Rph3a/Cabp4/Kcnj2/Kcns1/Dhrs7c/Cacna1f/Slc6a4/Stac/Rasgrf2
BP	GO:0007610	behavior	75	-0.268983	-2.36689	8.13764e-05	0.000764278	0.000517429	306	Cntn1/Adgrl3/Shisa7/Syt4/Adora1/Prrt1/Pak6/Npy1r/Grm2/Adcy1/Cacna1e/Mapt/Grin2b/Grin1/Cacna1b/Shank1/Tnr/Cck/Brinp1/Scn9a/Hrh2/Crhr1/Grm1/Npas2/Kcnma1/Mef2c/Ntsr1/Vgf/Grin2a/Npas4/Ptchd1/Prkcg/Gabra5/P2rx2/Hcrtr2/Ntf3/Adcy8/Nts/Slc6a4
BP	GO:0055085	transmembrane transport	117	-0.229582	-2.35592	4.43476e-05	0.000447374	0.000302879	207	Slco3a1/Kcnt1/Grin2b/Grin1/Cacna1g/Slc26a7/Itpr1/Cacna1b/Shank1/Cx3cl1/Kcna6/Gabra1/Slc7a14/Scn9a/Cacna1i/Kcnq5/Ptk2b/Kcng3/Kcnk3/Grm1/Slc22a18/Dpp10/Kcnma1/Slc22a8/Mef2c/Ntsr1/Asic2/Grin2a/Kcng2/Cacng3/Kcnj6/Rph3a/Gabra5/P2rx2/Slc9b2/Cabp4/Kcnj2/Kcns1/Dhrs7c/Cacna1f/Slc6a4/Stac/Rasgrf2
BP	GO:1904062	regulation of cation transmembrane transport	45	-0.32235	-2.34014	0.000299743	0.00218519	0.00147941	123	Ptk2b/Kcnk3/Dpp10/Mef2c/Ntsr1/Asic2/Grin2a/Cacng3/Rph3a/Cabp4/Kcnj2/Kcns1/Dhrs7c/Cacna1f/Stac/Rasgrf2
MF	GO:0005267	potassium channel activity	19	-0.464786	-2.32147	0.000560413	0.00361752	0.00244912	279	Kcna1/Kcna4/Kcnf1/Kcnh3/Kcnt1/Kcna6/Kcnq5/Kcng3/Kcnk3/Kcnma1/Kcng2/Kcnj6/Kcnj2/Kcns1
MF	GO:0015079	potassium ion transmembrane transporter activity	19	-0.464786	-2.32147	0.000560413	0.00361752	0.00244912	279	Kcna1/Kcna4/Kcnf1/Kcnh3/Kcnt1/Kcna6/Kcnq5/Kcng3/Kcnk3/Kcnma1/Kcng2/Kcnj6/Kcnj2/Kcns1
BP	GO:0071805	potassium ion transmembrane transport	21	-0.44202	-2.31362	0.00024197	0.00181477	0.00122863	279	Kcna1/Kcna4/Kcnf1/Kcnh3/Kcnt1/Kcna6/Kcnq5/Kcng3/Kcnk3/Dpp10/Kcnma1/Kcng2/Kcnj6/Kcnj2/Kcns1
CC	GO:0098590	plasma membrane region	119	-0.224177	-2.29519	9.58854e-05	0.000850727	0.000575956	336	Pld1/Erbb2/Nos3/Rapgef4/Lhfpl5/Lrrc7/Chrm3/Cntn1/Thy1/Shisa7/Slc16a7/Prr7/Snph/Iqsec3/Kcna1/Adora1/Grin3a/Prrt1/Faim2/Dnm1/Grm2/Syt1/Adcy1/Syt7/Cacna1e/Mapt/Dlg2/Dmtn/Nrgn/Grin2b/Grin1/Slc26a7/Itpr1/Shank1/Gabra1/Clstn2/Chrm1/Ptpro/Kctd8/Cldn1/Rims4/Lrfn2/Tenm2/Grm1/Slc22a18/Slc22a29/Amn/Lrfn5/Kcnma1/Slc22a8/Cdh15/Grin2a/Cacng3/Kcnj6/Rph3a/Prkcg/Grip2/Gabra5/P2rx2/Slc9b2/Adcy8/Slc6a4
BP	GO:0032412	regulation of ion transmembrane transporter activity	32	-0.371519	-2.29337	0.000412931	0.00288913	0.00195599	123	Ptk2b/Kcnk3/Mef2c/Ntsr1/Asic2/Grin2a/Cacng3/Rph3a/Cabp4/Kcns1/Cacna1f/Stac/Rasgrf2
MF	GO:0030594	neurotransmitter receptor activity	15	-0.499454	-2.28385	0.00125019	0.00716114	0.00484821	308	Chrm3/Adora1/Grin3a/Grin2b/Grin1/Gabra1/Chrm1/Hrh2/Ptk2b/Grm1/Grin2a/Gabra5
BP	GO:0022898	regulation of transmembrane transporter activity	33	-0.360234	-2.27791	0.000439568	0.00303476	0.00205458	123	Ptk2b/Kcnk3/Mef2c/Ntsr1/Asic2/Grin2a/Cacng3/Rph3a/Cabp4/Kcns1/Cacna1f/Stac/Rasgrf2
BP	GO:0032409	regulation of transporter activity	33	-0.360234	-2.27791	0.000439568	0.00303476	0.00205458	123	Ptk2b/Kcnk3/Mef2c/Ntsr1/Asic2/Grin2a/Cacng3/Rph3a/Cabp4/Kcns1/Cacna1f/Stac/Rasgrf2
BP	GO:0017156	calcium-ion regulated exocytosis	13	-0.544834	-2.2746	0.000399649	0.0028151	0.00190587	481	Vamp8/Notch1/Rapgef4/Syt4/Doc2a/Cbarp/Doc2b/Syt1/Syt7/Cacna1g/Cacna1i/Rph3a
BP	GO:0007416	synapse assembly	14	-0.522953	-2.27205	0.00110845	0.0065102	0.00440751	348	Tpbg/Adgrl3/Vstm5/Mapt/Grin1/Gabra1/Clstn2/2610042L04Rik/Lrfn5/Mef2c/Asic2/Npas4
BP	GO:0042391	regulation of membrane potential	48	-0.305317	-2.27089	0.00050835	0.00339715	0.00229992	227	Mapt/Kcnh3/Grin2b/Grin1/Cacna1g/Shank1/Cx3cl1/Gabra1/Cck/Scn9a/Cacna1i/Rims4/Ptk2b/Kcnk3/Kcnma1/Mef2c/Ntsr1/Asic2/Grin2a/Npas4/Grip2/Gabra5/P2rx2/Kcnj2
BP	GO:0050877	nervous system process	113	-0.223969	-2.25097	8.40734e-05	0.000776287	0.000525559	325	Nos3/Begain/Rapgef4/Lhfpl5/Chrm3/Pde4a/Shisa7/Syt4/Kcna1/Lhfpl3/Adora1/Grin3a/Prrt1/Pak6/Npy1r/Otogl/Adcy1/Cacna1e/Mapt/Dlg2/Grin2b/Grin1/Cacna1g/Itpr1/Cacna1b/Shank1/Cx3cl1/Gabra1/Tnr/Chrm1/Cck/Brinp1/Scn9a/Hrh2/Cacna1i/Ptk2b/Crhr1/Grm1/Gnal/Kcnma1/Mef2c/Ntsr1/Asic2/Grin2a/Npas4/Cacng3/Ptchd1/Grip2/Gabra5/P2rx2/Cabp4/Kcnj2/Ntf3/Cacna1f/Adcy8/Nts/Slc6a4/Stac
BP	GO:0051260	protein homooligomerization	17	-0.473268	-2.24873	0.000699583	0.00443353	0.00300157	279	Kcna1/Kcna4/Rnf112/Vstm5/Kcnf1/Mapt/Kcna6/Kctd8/Kcng3/Kcnj2/Kcns1/Adcy8
BP	GO:0060079	excitatory postsynaptic potential	12	-0.54705	-2.21542	0.00151661	0.00825508	0.00558883	324	Begain/Adora1/Grin2b/Grin1/Shank1/Ptk2b/Mef2c/Grin2a/Npas4/Grip2
BP	GO:0017158	regulation of calcium ion-dependent exocytosis	11	-0.565155	-2.2067	0.00102298	0.00611149	0.00413758	286	Syt4/Doc2a/Cbarp/Doc2b/Syt1/Syt7/Cacna1g/Cacna1i/Rph3a
CC	GO:0043195	terminal bouton	12	-0.536123	-2.17116	0.00213236	0.0109306	0.00740021	265	Adora1/Grin2b/Grin1/Cck/Sncb/Kcnma1/Ntsr1/Grin2a/P2rx2
BP	GO:0035249	synaptic transmission, glutamatergic	15	-0.469385	-2.14635	0.00278438	0.0135641	0.0091831	265	Adora1/Grm2/Syt1/Grin2b/Grin1/Tnr/Ptk2b/Grm1/Mef2c/Grin2a/Cacng3
BP	GO:0050808	synapse organization	51	-0.276954	-2.12855	0.00154142	0.00830454	0.00562231	348	Tpbg/Erbb2/Rapgef4/Elfn1/Adgrl3/Shisa7/Iqsec3/Prrt1/Vstm5/Mapt/Grin2b/Grin1/Shank1/Gabra1/Tnr/Clstn2/Ptpro/Ndrg1/Rims4/Lrfn2/2610042L04Rik/Sncb/Lrfn5/Mef2c/Camkv/Asic2/Grin2a/Npas4/Rph3a/Grip2/P2rx2
BP	GO:0034329	cell junction assembly	32	-0.343466	-2.1202	0.00138795	0.00775837	0.00525254	299	Adgrl3/Thy1/Cdh12/Vstm5/Esam/Mapt/Dmtn/Grin1/BC024139/Gabra1/Clstn2/Ptpro/Cldn1/Ptk2b/Cdh5/2610042L04Rik/Lrfn5/Mef2c/Asic2/Npas4
BP	GO:0009416	response to light stimulus	17	-0.442992	-2.10487	0.00174901	0.00930279	0.00629814	228	Cacna1e/Grin1/Cck/Hrh2/Crhr1/Asic2/Grin2a/Cabp4/Cacna1f/Nts
BP	GO:0051259	protein complex oligomerization	25	-0.369173	-2.10242	0.00273976	0.0134094	0.00907838	279	Kcna1/Kcna4/Rnf112/Vstm5/Syt1/Kcnf1/Mapt/Grin2b/Grin1/Kcna6/Kctd8/Cldn1/Kcng3/Kcnj2/Kcns1/Adcy8
BP	GO:0099003	vesicle-mediated transport in synapse	21	-0.40123	-2.10011	0.00122638	0.00706356	0.00478215	502	Pld1/Rapgef4/Syt4/Grin3a/Dnm1/Doc2b/Syt1/Adcy1/Syt7/Rims4/Sncb/Caly/Prkcg/Grip2/P2rx2
BP	GO:0033555	multicellular organismal response to stress	23	-0.383498	-2.08765	0.00513316	0.0226165	0.0153118	228	Cacna1e/Grin2b/Cacna1b/Cck/Brinp1/Scn9a/Crhr1/Npas2/Mef2c/Prkcg/Gabra5/P2rx2/Ret
CC	GO:0099503	secretory vesicle	40	-0.302052	-2.07842	0.00211072	0.0108663	0.00735665	286	Syt4/Rnf112/Doc2a/Cbarp/Prrt1/Npy1r/Dnm1/Syt1/Syt7/Dlg2/Grin2b/Grin1/Itpr1/Fstl4/Vgf/Mal2/Grin2a/Mctp1/Rph3a/Pf4/Slc9b2/Ntf3
BP	GO:0006811	ion transport	146	-0.191847	-2.07838	0.000321543	0.00232783	0.00157598	308	Chrm3/Cntn1/Klhl3/Thy1/Slc16a7/Syt4/Kcna1/Tmem63c/Cacna2d3/Kcna4/Adora1/Grin3a/Cbarp/Prrt1/Grm2/Syt1/Kcnf1/Syt7/Cacna1e/Kcnh3/Slco3a1/Kcnt1/Grin2b/Grin1/Cacna1g/Slc26a7/Itpr1/Cacna1b/Shank1/Cx3cl1/Kcna6/Gabra1/Chrm1/Cck/Scn9a/Hrh2/Cacna1i/Kcnq5/Ptk2b/Kcng3/Kcnk3/Grm1/Slc22a18/Dpp10/Slc22a29/Kcnma1/Slc22a8/Mef2c/Gja4/Ntsr1/Asic2/Grin2a/Kcng2/Cacng3/Kcnj6/Rph3a/Gabra5/P2rx2/Slc9b2/Cabp4/Kcnj2/Kcns1…
BP	GO:0050806	positive regulation of synaptic transmission	31	-0.329969	-2.01653	0.00327416	0.0155504	0.0105279	265	Shisa7/Adora1/Prrt1/Syt1/Adcy1/Nrgn/Grin2b/Grin1/Cacna1b/Tnr/Clstn2/Ptk2b/Crhr1/Grin2a/Cacng3/Prkcg/Adcy8/Rasgrf2
BP	GO:0050805	negative regulation of synaptic transmission	15	-0.440794	-2.01561	0.00650619	0.0276717	0.0187342	321	Rapgef4/Syt4/Adora1/Prrt1/Grm2/Mapt/Tnr/Ptk2b/Gnal/Adcy8/Slc6a4
BP	GO:0006812	cation transport	115	-0.198763	-2.01475	0.00119261	0.00688804	0.00466332	298	Klhl3/Thy1/Syt4/Kcna1/Tmem63c/Cacna2d3/Kcna4/Adora1/Grin3a/Cbarp/Prrt1/Grm2/Syt1/Kcnf1/Syt7/Cacna1e/Kcnh3/Kcnt1/Grin2b/Grin1/Cacna1g/Itpr1/Cacna1b/Shank1/Cx3cl1/Kcna6/Scn9a/Cacna1i/Kcnq5/Ptk2b/Kcng3/Kcnk3/Dpp10/Kcnma1/Mef2c/Gja4/Ntsr1/Asic2/Grin2a/Kcng2/Cacng3/Kcnj6/Rph3a/P2rx2/Slc9b2/Cabp4/Kcnj2/Kcns1/Dhrs7c/Cacna1f/Slc6a4/Stac/Rasgrf2
BP	GO:0034330	cell junction organization	71	-0.23273	-2.00122	0.0017913	0.00950345	0.00643399	321	Rapgef4/Lims2/Elfn1/Adgrl3/Thy1/Shisa7/Iqsec3/Cdh12/Prrt1/Vstm5/Esam/Mapt/Dmtn/Grin2b/Grin1/Shank1/BC024139/Gabra1/Tnr/Clstn2/Ptpro/Ndrg1/Cldn1/Rims4/Lrfn2/Ptk2b/Cdh5/2610042L04Rik/Sncb/Lrfn5/Mef2c/Camkv/Asic2/Grin2a/Npas4/Rph3a/Grip2/P2rx2
BP	GO:0002520	immune system development	101	0.297153	2.3508	2.96589e-05	0.000317123	0.000214697	256	Ccl5/Selplg/Il1rl2/Cd74/Nckap1l/Ptprc/Slamf9/Pld4/Clec5a/Mertk/Dock2/Csf1r/Ighm/Laptm5/Hcls1/Vav1/Trem2/C1qc/Csf3r/H4c16/Herc6/Nfam1/Inpp5d/Sash3/Prdm1/Ptpn6/Ikzf1/Il4ra/Tlr2/Icosl/Cd86/Tgfb1/Irf8/Hhex/Plcg2/Fcer1g/Tyrobp/Isg15/Foxj1/Tnfrsf13b/Syk/Nlrp3/Batf3/Spi1/Mr1
BP	GO:0080134	regulation of response to stress	112	0.287552	2.36171	4.89037e-05	0.000487867	0.000330294	276	Ccl5/Tspan32/Zbp1/Ccr5/Cfhr4/Traf1/Il1rl2/Sting1/Cd74/Was/Trpv4/Cnr2/Crh/Cfh/Cx3cr1/Ctss/Hpse/Fcgr1/Vav1/Pik3ap1/Trim30a/Trem2/Fcgr3/Oas1a/Osm/Tnfrsf1b/Tlr2/Myo1f/Lacc1/Parp9/Pla2g4a/Tlr6/Ifi35/Ncf1/Casp1/Lilra5/Plcg2/Fcer1g/Tyrobp/Isg15/Hk3/Edar/Syk/Cd37/Nlrp3/Spi1/Pik3cg/Irf7/Hgf/Tnf
BP	GO:0050866	negative regulation of cell activation	35	0.41536	2.3654	0.000270347	0.00201312	0.00136291	317	Tspan32/Lgals3/Cd74/Nckap1l/Cnr2/Mertk/Laptm5/Trem2/Inpp5d/Ptpn6/Il4ra/Cd86/Tgfb1/Cd84/Tyrobp/Foxj1/Tnfrsf13b/Cd37/Spi1/Hfe/Samsn1/Cd300a
BP	GO:0002263	cell activation involved in immune response	50	0.372434	2.36571	0.000135331	0.00115641	0.00078291	323	Lgals3/Itgb2/Cd74/Nckap1l/Ptprc/Apbb1ip/Icam1/Dock2/Trem2/Ptafr/Ptpn6/Cd180/Il4ra/Slc11a1/Myo1f/Icosl/Tgfb1/Irf8/Ifi35/Plcg2/Cd84/Fcer1g/Tyrobp/Syk/Nlrp3/Spi1/Il6ra/Fes/Cd300a/Rac2
BP	GO:0002366	leukocyte activation involved in immune response	50	0.372434	2.36571	0.000135331	0.00115641	0.00078291	323	Lgals3/Itgb2/Cd74/Nckap1l/Ptprc/Apbb1ip/Icam1/Dock2/Trem2/Ptafr/Ptpn6/Cd180/Il4ra/Slc11a1/Myo1f/Icosl/Tgfb1/Irf8/Ifi35/Plcg2/Cd84/Fcer1g/Tyrobp/Syk/Nlrp3/Spi1/Il6ra/Fes/Cd300a/Rac2
BP	GO:0002690	positive regulation of leukocyte chemotaxis	17	0.547372	2.36815	0.000188825	0.00151423	0.00102516	156	Ccl5/Cd74/Nckap1l/C5ar1/Trpv4/Cx3cr1/Cxcr2/Csf1r/Dapk2/Aif1
BP	GO:0043410	positive regulation of MAPK cascade	59	0.354382	2.37588	5.49245e-05	0.000545322	0.000369192	276	Ccl5/Ccl12/Traf1/Pik3r5/Cd74/Ptprc/Trpv4/Ccl9/Icam1/Csf1r/Fgd2/Ighm/Laptm5/Trim30a/Trem2/Ccl4/Osm/Tlr2/Iqgap3/Tgfb1/Tlr6/Lilra5/Plcg2/Cd84/Edar/Syk/Spi1/Pik3cg/Il6ra/Hgf/Tnf
BP	GO:0098609	cell-cell adhesion	85	0.312411	2.37691	8.55931e-05	0.000786175	0.000532253	289	Ccl5/Tspan32/Ccr5/Selplg/Lgals3/Il1rl2/Itgb2/Gcnt1/Cd74/Nckap1l/Ptprc/Trpv4/Cyp1b1/Cfh/Cx3cr1/Icam1/Rasal3/Laptm5/Mag/Ptafr/F11r/Sash3/Ptpn6/Aif1/Il4ra/Dock8/Itgae/Icosl/Cd86/Tgfb1/Itgb5/Foxj1/Syk/Cd37/Nlrp3/Spi1/Il6ra/Tnf/Hfe/Plek/Fermt3
BP	GO:0006956	complement activation	10	0.67761	2.38305	0.00015956	0.00133073	0.000900924	128	Cfhr4/Cfh/Ighm/C1qb/Trem2/C1qc/C1qa
MF	GO:0019955	cytokine binding	17	0.551083	2.38421	0.000171915	0.00140017	0.000947936	154	Gbp2/Ccr5/Cd74/Cx3cr1/Cxcr2/Csf1r/Il10ra/Csf3r/Tmc8/Tnfrsf1b
BP	GO:0051240	positive regulation of multicellular organismal process	166	0.26028	2.3862	7.34722e-06	9.63457e-05	6.52276e-05	276	Ccl5/Ccr5/Spint1/Lgals3/Tmem119/Il1rl2/Itgb2/Sting1/Cd74/Nckap1l/C5ar1/Ptprc/Trpv4/Crh/Cyp1b1/Cx3cr1/Ticam2/Cxcr2/Icam1/Clec5a/Hpse/Csf1r/Ptgs1/Laptm5/Fcgr1/Hcls1/Mag/Tlr1/Cysltr1/Trem2/Ccl4/Ptafr/Nfam1/Fcgr3/Inpp5d/Oas1a/Osm/Sash3/Unc93b1/Tnfrsf1b/Ikzf1/Aif1/Il4ra/Tlr2/Slc11a1/Icosl/Lacc1/Iqgap3/Tgfb1/Tlr6/Irf8/Casp1/Lilra5/Plcg2/Cd84/Fcer1g/Tyrobp/Isg15/Rassf10/P2ry2/Foxj1/Chodl/Tlr7/Syk/Nlrp3/…
BP	GO:0070665	positive regulation of leukocyte proliferation	23	0.495166	2.39873	0.000197112	0.00155086	0.00104996	184	Ccl5/Csf2rb2/Cd74/Nckap1l/Ptprc/Csf2rb/Rasal3/Csf1r/Ighm/Sash3/Aif1/Icosl/Cd86
BP	GO:2000107	negative regulation of leukocyte apoptotic process	12	0.637073	2.40096	8.84868e-05	0.000809188	0.000547834	218	Ccl5/Ccr5/Bcl2a1a/Cd74/Cxcr2/Mertk/Hcls1/Dock8/Fcer1g
BP	GO:0002221	pattern recognition receptor signaling pathway	30	0.449905	2.40806	0.000140478	0.0011955	0.00080937	266	Pik3ap1/Tlr1/Trim30a/Trem2/Oas1a/Unc93b1/Cd180/Ddx60/Tlr2/Tlr13/Cd86/Lacc1/Tlr6/Ifi35/Casp1/Plcg2/Tlr7/Nlrp3/Irf7
BP	GO:0036230	granulocyte activation	13	0.611326	2.40928	0.000164866	0.00136407	0.000923495	255	Ccl5/Fcgr4/Itgb2/Cxcr2/Ptafr/Myo1f/Fcer1g/Tyrobp/Syk/Spi1
BP	GO:0042119	neutrophil activation	13	0.611326	2.40928	0.000164866	0.00136407	0.000923495	255	Ccl5/Fcgr4/Itgb2/Cxcr2/Ptafr/Myo1f/Fcer1g/Tyrobp/Syk/Spi1
BP	GO:0071622	regulation of granulocyte chemotaxis	12	0.639489	2.41007	8.3805e-05	0.000776287	0.000525559	140	Ccl5/Cd74/Nckap1l/C5ar1/Trpv4/Cxcr2/Csf1r/Dapk2
BP	GO:0032642	regulation of chemokine production	23	0.498776	2.41622	0.000171395	0.00140017	0.000947936	276	Ccl5/Cd74/Trpv4/Ticam2/Csf1r/Trem2/Oas1a/Aif1/Il4ra/Tlr2/Cd84/P2ry2/Tlr7/Syk/Il6ra/Tnf
BP	GO:0002526	acute inflammatory response	14	0.601155	2.41667	0.000173365	0.00140488	0.000951127	276	Ccl5/Ccr5/Cxcr2/Icam1/Hpse/Fcgr1/Fcgr3/Fcer1g/Nlrp3/Pik3cg/Tnf
BP	GO:0000278	mitotic cell cycle	96	0.310966	2.432	1.31851e-05	0.00015105	0.000102263	665	Ccl12/Togaram2/Ankfn1/Ptpn6/Aif1/Iqgap3/Tgfb1/Ect2/Kifc1/Cdca2/Tnf/Bub1b/Kif4/Insc/Espl1/Spc25/Sgo1/Kif11/Fancd2/Spag5/Ccnb1/Pbk/Anln/Ccna2/Bub1/Cdc6/Ddr2/Ndc80/Kif20a/Ncapg/Tpx2/Nek2/Kif2c/Stil/Ccnb2/Aurkb/Camk2d/Foxm1/Cdca5/Spc24/Kif18b/Cep55/Cdc20/Map3k20/Snx33/Brca1/Ticrr/Cdc25c/Plk1/Ccdc8/Nuf2/Cdk1/Afap1l2/Ska1/Ncaph/Mybl2/Kif22/Usp44/Lgmn/Fgfr3/Slc9a3r1/Tacc3/Nfatc1/Kank2/Ttk/Psrc1/Esco2/E2…
BP	GO:0001818	negative regulation of cytokine production	38	0.416801	2.43778	8.05679e-05	0.000760109	0.000514606	281	Clec4a3/Nckap1l/Ptprc/Cx3cr1/Mertk/Laptm5/Trim30a/Trem2/Inpp5d/Oas1a/Ptpn6/Tlr2/Slc11a1/Tgfb1/Tlr6/Lilra5/Cd84/Tyrobp/Foxj1/Nlrp3/Hgf/Tnf/Hfe
BP	GO:1903706	regulation of hemopoiesis	47	0.392711	2.43898	4.26583e-05	0.000435993	0.000295174	296	Ccl5/Il1rl2/Cd74/Nckap1l/Ptprc/Csf1r/Hcls1/Trem2/C1qc/Csf3r/H4c16/Nfam1/Inpp5d/Sash3/Prdm1/Ptpn6/Ikzf1/Il4ra/Tgfb1/Tyrobp/Isg15/Foxj1/Syk/Nlrp3/Spi1/Tnf/Fes/Casp8
BP	GO:0002824	positive regulation of adaptive immune response based on somatic recombination of immune receptors built from immunoglobulin superfamily domains	17	0.564484	2.44219	9.6762e-05	0.000854867	0.000578759	276	H2-Q6/Ptprc/Fcgr1/Trem2/Fcgr3/Sash3/Slc11a1/Pla2g4a/Tgfb1/Fcer1g/Nlrp3/Mr1/Tnf
BP	GO:0001959	regulation of cytokine-mediated signaling pathway	18	0.551452	2.44231	0.000102569	0.000898557	0.000608338	266	Zbp1/Sting1/Cd74/Ptprc/Ticam2/Laptm5/Trem2/Oas1a/Parp9/Casp1/Isg15/Syk/Irf7
BP	GO:0030155	regulation of cell adhesion	78	0.330243	2.44286	3.89902e-05	0.000404451	0.00027382	335	Ccl5/Tspan32/Ccr5/Lgals3/Il1rl2/Itgb2/Gcnt1/Cd74/Nckap1l/Ptprc/Trpv4/Cyp1b1/Apbb1ip/Icam1/Hpse/Rasal3/Laptm5/Vav1/Ptafr/F11r/Sash3/Ptpn6/Aif1/Il4ra/Myo1f/Dock8/Icosl/Cd86/Tgfb1/Foxj1/Syk/Cd37/Nlrp3/Spi1/Il6ra/Tnf/Hfe/Fes/Fermt3/Cd300a/Rac2/Lamb2/Tgfbr2
BP	GO:0002757	immune response-activating signal transduction	28	0.468367	2.44758	0.000100472	0.0008839	0.000598415	248	Lgals3/Nckap1l/C5ar1/Myo1g/Ptprc/Ighm/Laptm5/Blnk/Nfam1/Ptpn6/Tlr2/Icosl/Themis2/Plcg2/Fcer1g/Tyrobp/Klhl6/Syk
BP	GO:0060759	regulation of response to cytokine stimulus	20	0.531098	2.45829	9.44057e-05	0.00084479	0.000571936	266	Zbp1/Sting1/Cd74/Ptprc/Ticam2/Laptm5/Trem2/Oas1a/Tlr2/Parp9/Casp1/Isg15/Syk/Irf7
BP	GO:1902107	positive regulation of leukocyte differentiation	27	0.483293	2.45925	0.000213112	0.00162761	0.00110192	296	Ccl5/Il1rl2/Cd74/Nckap1l/Ptprc/Csf1r/Hcls1/Trem2/Inpp5d/Sash3/Ikzf1/Il4ra/Tgfb1/Tyrobp/Syk/Nlrp3/Tnf/Fes/Casp8
BP	GO:1903708	positive regulation of hemopoiesis	27	0.483293	2.45925	0.000213112	0.00162761	0.00110192	296	Ccl5/Il1rl2/Cd74/Nckap1l/Ptprc/Csf1r/Hcls1/Trem2/Inpp5d/Sash3/Ikzf1/Il4ra/Tgfb1/Tyrobp/Syk/Nlrp3/Tnf/Fes/Casp8
BP	GO:0002821	positive regulation of adaptive immune response	19	0.546687	2.4607	8.92303e-05	0.000812425	0.000550025	276	H2-Q6/Cd74/Ptprc/Fcgr1/Trem2/Fcgr3/Sash3/Slc11a1/Pla2g4a/Tgfb1/Fcer1g/Nlrp3/Mr1/Tnf
CC	GO:0005615	extracellular space	109	0.305401	2.47495	4.45686e-06	6.19504e-05	4.19414e-05	281	Ccl5/Fcgr4/H2-Q6/Ccl12/Cfhr4/Lgals3/Rspo1/Gcnt1/Cd74/Ccl9/Crh/Prelp/Cfh/Col22a1/Ctss/Icam1/Mertk/Lyz1/Hpse/Ighm/C1qb/C1qc/Ccl4/Olfml1/C1qa/Osm/Cd180/Olfml3/Lgals3bp/Il4ra/Apoc1/Islr/Cd86/Tgfb1/Ifi35/Col2a1/Casp1/Cpa4/Lyz2/Lilra5/Col17a1/Col4a5/Tac2/Mr1/Il6ra/Hgf/Tnf/Col4a6/Prss23/Spock3/Hfe
BP	GO:0030097	hemopoiesis	93	0.320961	2.47534	7.93504e-06	0.000102761	6.95711e-05	296	Ccl5/Selplg/Il1rl2/Cd74/Nckap1l/Ptprc/Slamf9/Pld4/Clec5a/Mertk/Dock2/Csf1r/Ighm/Laptm5/Hcls1/Vav1/Trem2/C1qc/Csf3r/H4c16/Herc6/Nfam1/Inpp5d/Sash3/Prdm1/Ptpn6/Ikzf1/Il4ra/Tlr2/Tgfb1/Irf8/Hhex/Plcg2/Fcer1g/Tyrobp/Isg15/Foxj1/Tnfrsf13b/Syk/Nlrp3/Batf3/Spi1/Mr1/Il6ra/Tnf/Fes/Casp8
BP	GO:1905517	macrophage migration	13	0.62908	2.47925	7.83617e-05	0.000742655	0.00050279	119	Ccl5/Ccl12/Lgals3/C5ar1/Trpv4/Cx3cr1/Csf1r/Trem2
BP	GO:0002367	cytokine production involved in immune response	26	0.48902	2.48373	9.12935e-05	0.000824012	0.00055787	281	Cd74/Slamf9/Laptm5/Sash3/Tnfrsf1b/Tlr2/Slc11a1/Lacc1/Tgfb1/Casp1/Plcg2/Fcer1g/Tlr7/Syk/Nlrp3/Mr1/Tnf/Hfe
BP	GO:0045123	cellular extravasation	12	0.659142	2.48413	4.54236e-05	0.000455328	0.000308264	127	Ccl5/Selplg/Itgb2/Gcnt1/Cx3cr1/Icam1/Ptafr/F11r
BP	GO:0002429	immune response-activating cell surface receptor signaling pathway	27	0.488522	2.48587	0.000158594	0.00132799	0.000899069	248	Lgals3/Nckap1l/C5ar1/Myo1g/Ptprc/Ighm/Laptm5/Blnk/Nfam1/Ptpn6/Tlr2/Icosl/Themis2/Plcg2/Fcer1g/Tyrobp/Klhl6/Syk
BP	GO:0002768	immune response-regulating cell surface receptor signaling pathway	27	0.488522	2.48587	0.000158594	0.00132799	0.000899069	248	Lgals3/Nckap1l/C5ar1/Myo1g/Ptprc/Ighm/Laptm5/Blnk/Nfam1/Ptpn6/Tlr2/Icosl/Themis2/Plcg2/Fcer1g/Tyrobp/Klhl6/Syk
BP	GO:0045639	positive regulation of myeloid cell differentiation	17	0.576927	2.49602	6.68391e-05	0.00064221	0.000434787	296	Ccl5/Cd74/Nckap1l/Csf1r/Hcls1/Trem2/Inpp5d/Ikzf1/Tgfb1/Tyrobp/Isg15/Tnf/Fes/Casp8
BP	GO:1902105	regulation of leukocyte differentiation	38	0.427648	2.50123	4.3087e-05	0.000438227	0.000296687	296	Ccl5/Il1rl2/Cd74/Nckap1l/Ptprc/Csf1r/Hcls1/Trem2/C1qc/Nfam1/Inpp5d/Sash3/Prdm1/Ptpn6/Ikzf1/Il4ra/Tgfb1/Tyrobp/Foxj1/Syk/Nlrp3/Tnf/Fes/Casp8
BP	GO:1903047	mitotic cell cycle process	86	0.328677	2.5104	1.40239e-05	0.000157745	0.000106796	703	Ccl12/Togaram2/Ankfn1/Ptpn6/Aif1/Iqgap3/Tgfb1/Ect2/Kifc1/Cdca2/Bub1b/Kif4/Insc/Espl1/Spc25/Sgo1/Kif11/Fancd2/Spag5/Ccnb1/Pbk/Anln/Ccna2/Bub1/Cdc6/Ddr2/Ndc80/Kif20a/Ncapg/Tpx2/Nek2/Kif2c/Stil/Ccnb2/Aurkb/Camk2d/Foxm1/Cdca5/Spc24/Kif18b/Cep55/Cdc20/Map3k20/Snx33/Brca1/Ticrr/Cdc25c/Plk1/Ccdc8/Nuf2/Cdk1/Ncaph/Mybl2/Kif22/Usp44/Fgfr3/Tacc3/Nfatc1/Kank2/Ttk/Psrc1/Esco2/Mcm3/Kif23/Dlgap5/Cdkn2c/Ccne2/Nu…
BP	GO:0032602	chemokine production	24	0.511096	2.53112	3.05877e-05	0.000325384	0.00022029	276	Ccl5/Cd74/Trpv4/Slamf9/Ticam2/Csf1r/Trem2/Oas1a/Aif1/Il4ra/Tlr2/Cd84/P2ry2/Tlr7/Syk/Il6ra/Tnf
BP	GO:0042113	B cell activation	40	0.428802	2.53644	3.21374e-05	0.000337869	0.000228743	255	Cd74/Nckap1l/Ptprc/Ighm/Laptm5/Blnk/Nfam1/Inpp5d/Sash3/Ptpn6/Cd180/Ikzf1/Icosl/Themis2/Cd86/Tgfb1/Irf8/Hhex/Plcg2/Tyrobp/Foxj1/Tnfrsf13b/Syk/Spi1
BP	GO:0002700	regulation of production of molecular mediator of immune response	29	0.486537	2.57107	3.6219e-05	0.000377583	0.00025563	281	Cd74/Ptprc/Ighm/Laptm5/Sash3/Tnfrsf1b/Il4ra/Tlr2/Cd86/Lacc1/Tgfb1/Casp1/Plcg2/Fcer1g/Tlr7/Syk/Cd37/Nlrp3/Tnf/Hfe
BP	GO:0006935	chemotaxis	71	0.360732	2.57517	1.40722e-05	0.000157745	0.000106796	140	Ccl5/Ccr5/Ccl12/Lgals3/Itgb2/Cd74/Nckap1l/C5ar1/Trpv4/Ccl9/Cnr2/Bin2/Slamf9/Cx3cr1/Cxcr2/Dock2/Csf1r/Vav1/Isl2/Cysltr1/Trem2/Ccl4/Ptafr/Csf3r/Fcgr3/Lsp1/Dapk2
BP	GO:0042330	taxis	71	0.360732	2.57517	1.40722e-05	0.000157745	0.000106796	140	Ccl5/Ccr5/Ccl12/Lgals3/Itgb2/Cd74/Nckap1l/C5ar1/Trpv4/Ccl9/Cnr2/Bin2/Slamf9/Cx3cr1/Cxcr2/Dock2/Csf1r/Vav1/Isl2/Cysltr1/Trem2/Ccl4/Ptafr/Csf3r/Fcgr3/Lsp1/Dapk2
BP	GO:0032680	regulation of tumor necrosis factor production	35	0.453473	2.58244	2.3966e-05	0.000257572	0.000174381	248	Ccr5/Clec4a3/Ptprc/Cx3cr1/Tlr1/Trim30a/Trem2/Ccl4/Ptafr/Fcgr3/Oas1a/Sash3/Ptpn6/Tlr2/Tlr6/Lilra5/Plcg2/Cd84/Fcer1g/Tyrobp/Syk
BP	GO:1903555	regulation of tumor necrosis factor superfamily cytokine production	35	0.453473	2.58244	2.3966e-05	0.000257572	0.000174381	248	Ccr5/Clec4a3/Ptprc/Cx3cr1/Tlr1/Trim30a/Trem2/Ccl4/Ptafr/Fcgr3/Oas1a/Sash3/Ptpn6/Tlr2/Tlr6/Lilra5/Plcg2/Cd84/Fcer1g/Tyrobp/Syk
BP	GO:0002521	leukocyte differentiation	70	0.364283	2.59707	1.14381e-05	0.000134737	9.12192e-05	296	Ccl5/Il1rl2/Cd74/Nckap1l/Ptprc/Slamf9/Mertk/Dock2/Csf1r/Ighm/Laptm5/Hcls1/Vav1/Trem2/C1qc/Nfam1/Inpp5d/Sash3/Prdm1/Ptpn6/Ikzf1/Il4ra/Tlr2/Tgfb1/Irf8/Hhex/Plcg2/Fcer1g/Tyrobp/Foxj1/Syk/Nlrp3/Batf3/Spi1/Mr1/Il6ra/Tnf/Fes/Casp8
BP	GO:0050727	regulation of inflammatory response	53	0.406727	2.61003	4.64178e-06	6.40934e-05	4.33923e-05	276	Ccl5/Zbp1/Ccr5/Il1rl2/Sting1/Trpv4/Cnr2/Cx3cr1/Ctss/Hpse/Fcgr1/Pik3ap1/Trem2/Fcgr3/Osm/Tnfrsf1b/Tlr2/Lacc1/Pla2g4a/Tlr6/Ifi35/Ncf1/Casp1/Lilra5/Plcg2/Fcer1g/Nlrp3/Pik3cg/Hgf/Tnf
BP	GO:0002833	positive regulation of response to biotic stimulus	24	0.529104	2.62031	1.11092e-05	0.000133802	9.05859e-05	266	Zbp1/Sting1/Cd74/Ly86/Vav1/Trim30a/Cd180/Ddx60/Tlr2/Parp9/Ifi35/Plcg2/Tyrobp/Syk/Spi1/Mr1/Irf7
BP	GO:0002702	positive regulation of production of molecular mediator of immune response	22	0.547968	2.62896	2.33322e-05	0.000253373	0.000171538	252	Cd74/Ptprc/Laptm5/Sash3/Il4ra/Tlr2/Cd86/Lacc1/Tgfb1/Casp1/Plcg2/Fcer1g/Tlr7/Syk/Cd37/Nlrp3
BP	GO:0002706	regulation of lymphocyte mediated immunity	25	0.528645	2.63158	8.73313e-06	0.000111028	7.51677e-05	281	H2-Q6/Was/Nckap1l/Ptprc/Fcgr1/Vav1/Trem2/Fcgr3/Sash3/Ptpn6/Tnfrsf1b/Tgfb1/Fcer1g/Foxj1/Nlrp3/Mr1/Tnf/Hfe
BP	GO:0042742	defense response to bacterium	38	0.450619	2.63558	8.3313e-06	0.000106569	7.2149e-05	276	Gbp2/C5ar1/Slamf9/Lyz1/Ighm/Fcgr1/Trem2/Oas1a/Irgm2/Tlr2/Slc11a1/Myo1f/Irf8/Ncf1/Casp1/Gbp3/Lyz2/Fcer1g/Isg15/Syk/Mpeg1/Nlrp3/Mr1/Tnf
BP	GO:0032496	response to lipopolysaccharide	38	0.450664	2.63584	8.3313e-06	0.000106569	7.2149e-05	276	Ccl5/Fcgr4/Gbp2/Ccl12/Ly86/Cnr2/Cfh/Cx3cr1/Trim30a/Trem2/Ptafr/Cd180/Tnfrsf1b/Slc11a1/Cd86/Tgfb1/Irf8/Casp1/Plcg2/Cd84/Nlrp3/Spi1/Tnf
CC	GO:0098552	side of membrane	78	0.356336	2.63587	4.359e-06	6.1323e-05	4.15167e-05	287	Fcgr4/H2-Q6/Ccr5/Clec4a3/Lgals3/Traf1/P2rx1/Itgb2/Csf2rb2/Cd74/Ptprc/Cnr2/Csf2rb/Slamf9/Cfh/Cx3cr1/Gna15/Cxcr2/Icam1/Rasal3/Ighm/Fcgr1/Csf3r/Fcgr3/Il4ra/Tlr2/Itgae/Cd48/Icosl/Cd86/Adgre1/Cd84/Fcer1g/Tnfrsf13b/Syk/Mr1/Il21r/Il6ra/Tnf/Hfe/Fes
BP	GO:0002705	positive regulation of leukocyte mediated immunity	23	0.544427	2.63736	1.70462e-05	0.00018608	0.000125979	276	H2-Q6/Itgb2/Ptprc/Fcgr1/Vav1/Trem2/Ptafr/Fcgr3/Sash3/Tgfb1/Plcg2/Fcer1g/Tyrobp/Nlrp3/Spi1/Mr1/Tnf
BP	GO:0006950	response to stress	300	0.254704	2.64057	5.94079e-08	1.45724e-06	9.86576e-07	256	Ccl5/Tspan32/Mx1/Gbp2/Ifit3/Zbp1/Abi3/Ccr5/Ifit3b/Ccl12/Cfhr4/Ifit1/Clec4a3/Lgals3/Traf1/P2rx1/Rab20/Bcl2a1a/Il1rl2/Itgb2/Sting1/Cd74/Was/C5ar1/Ptprc/Trpv4/Ccl9/Ly86/Cnr2/Crh/Prelp/Cyp1b1/Slamf9/Cfh/Cx3cr1/Pld4/Ticam2/Cxcr2/Ctss/Icam1/Clec5a/Mertk/Lyz1/Hpse/Csf1r/Ighm/Ptgs1/Laptm5/Fcgr1/Mag/Vav1/Pik3ap1/Tlr1/Cysltr1/Ankfn1/Trim30a/C1qb/Trem2/C1qc/Ccl4/Ptafr/F11r/C1qa/Herc6/Fcgr3/Oas1a/Lsp1/Osm/Un…
BP	GO:1903039	positive regulation of leukocyte cell-cell adhesion	30	0.494621	2.6474	1.13512e-05	0.000134473	9.10404e-05	276	Ccl5/Il1rl2/Itgb2/Gcnt1/Cd74/Nckap1l/Ptprc/Icam1/Rasal3/Ptafr/Sash3/Aif1/Il4ra/Dock8/Icosl/Cd86/Tgfb1/Syk/Nlrp3/Tnf
BP	GO:0071674	mononuclear cell migration	30	0.494729	2.64798	1.13512e-05	0.000134473	9.10404e-05	195	Ccl5/Ccl12/Lgals3/Asb2/C5ar1/Myo1g/Trpv4/Ccl9/Slamf9/Cx3cr1/Icam1/Csf1r/Ccl4/F11r/Aif1/Dock8/Tgfb1
BP	GO:0002440	production of molecular mediator of immune response	37	0.454631	2.65082	9.33533e-06	0.000117965	7.98639e-05	281	Cd74/Ptprc/Slamf9/Ighm/Laptm5/Sash3/Tnfrsf1b/Il4ra/Tlr2/Slc11a1/Icosl/Cd86/Lacc1/Tgfb1/Casp1/Plcg2/Fcer1g/Tlr7/Syk/Cd37/Nlrp3/Mr1/Tnf/Hfe
BP	GO:0001906	cell killing	26	0.523369	2.65819	1.53925e-05	0.00017071	0.000115573	256	H2-Q6/Ccl12/Lgals3/Nckap1l/Ptprc/Cfh/Cx3cr1/Lyz1/Fcgr1/Vav1/Fcgr3/Ptpn6/Ncf1/Lyz2/Tyrobp/Syk/Spi1/Mr1
BP	GO:0045088	regulation of innate immune response	30	0.49698	2.66002	1.03632e-05	0.000126089	8.53645e-05	296	Zbp1/Cfhr4/Sting1/Cd74/Cfh/Vav1/Trim30a/Trem2/Oas1a/Tlr2/Myo1f/Parp9/Ifi35/Ncf1/Plcg2/Tyrobp/Isg15/Syk/Spi1/Irf7/Casp8
BP	GO:0051249	regulation of lymphocyte activation	57	0.403591	2.66312	5.81892e-06	7.82739e-05	5.29927e-05	353	Ccl5/Tspan32/Lgals3/Il1rl2/Cd74/Nckap1l/Ptprc/Mertk/Rasal3/Ighm/Laptm5/Nfam1/Inpp5d/Sash3/Prdm1/Ptpn6/Tnfrsf1b/Aif1/Il4ra/Dock8/Icosl/Themis2/Cd86/Tgfb1/Tyrobp/Foxj1/Tnfrsf13b/Syk/Cd37/Nlrp3/Hfe/Samsn1/Cd300a/Rac2/Tgfbr2/Fancd2/Stat6
BP	GO:0071222	cellular response to lipopolysaccharide	30	0.497935	2.66514	1.00342e-05	0.000123066	8.33178e-05	276	Ccl5/Fcgr4/Gbp2/Ccl12/Ly86/Cfh/Cx3cr1/Trim30a/Trem2/Cd180/Tnfrsf1b/Cd86/Tgfb1/Irf8/Casp1/Plcg2/Cd84/Nlrp3/Spi1/Tnf
CC	GO:0009986	cell surface	107	0.33054	2.66579	4.54749e-07	7.83597e-06	5.30508e-06	221	Tspan32/Fcgr4/H2-Q6/B430306N03Rik/Ccr5/Clec4a3/Lgals3/P2rx1/Itgb2/Csf2rb2/Siglech/Cd74/C5ar1/Ptprc/Trpv4/Csf2rb/Slamf9/Cfh/Cx3cr1/Cxcr2/Ctss/Icam1/Clec5a/Csf1r/Ighm/Fcgr1/Kcne1/Csf3r/Nfam1/Fcgr3/Il4ra/Tlr2/Itgae/Cd53/Cd48/Icosl/Cd86/Fcrls/Tgfb1/Itgb5/Adgre1/Lilra5/Cd84/Fcer1g/Tyrobp
BP	GO:0022409	positive regulation of cell-cell adhesion	37	0.45851	2.67344	7.12019e-06	9.39595e-05	6.36121e-05	276	Ccl5/Ccr5/Il1rl2/Itgb2/Gcnt1/Cd74/Nckap1l/Ptprc/Icam1/Rasal3/Ptafr/F11r/Sash3/Aif1/Il4ra/Dock8/Icosl/Cd86/Tgfb1/Syk/Nlrp3/Il6ra/Tnf
MF	GO:0004896	cytokine receptor activity	14	0.665376	2.67485	7.55607e-06	9.84651e-05	6.66625e-05	310	Ccr5/Il1rl2/Csf2rb2/Cd74/Csf2rb/Cx3cr1/Cxcr2/Il10ra/Csf3r/Il4ra/Il21r/Il6ra/Ifngr1
BP	GO:0044403	biological process involved in symbiotic interaction	15	0.648594	2.67835	9.82721e-06	0.000122693	8.30651e-05	206	Ccl5/Gbp2/Spint1/Ccl12/Cd74/Cx3cr1/Icam1/Csf1r/Trim30a/Ncf1/Gbp3
BP	GO:0022402	cell cycle process	108	0.33211	2.6815	4.46211e-07	7.75292e-06	5.24885e-06	703	Ccl12/Rspo1/Togaram2/Ptprc/Ankfn1/Tesmin/Osm/Ptpn6/Aif1/Iqgap3/Tgfb1/Plcg2/Ect2/Kifc1/Cdca2/Fes/Bub1b/Kif4/Insc/Espl1/Spc25/Sgo1/Kif11/Fancd2/Spag5/Ccnb1/Pbk/Anln/Ccna2/Bub1/Cdc6/Ddr2/Ndc80/Kif20a/Ncapg/Tpx2/Nek2/Kif2c/Stil/Ccnb2/Aurkb/Camk2d/Foxm1/Cdca5/Spc24/Kif18b/Cep55/Rad54b/Cdc20/Map3k20/Snx33/Brca1/Ticrr/Top2a/Cdc25c/Plk1/Ccdc8/Nuf2/Cdk1/Aspm/Ncaph/Mybl2/Kif22/Usp44/Ankle1/Phgdh/Fgfr3/Tacc…
BP	GO:0010628	positive regulation of gene expression	120	0.320291	2.68574	1.04676e-06	1.61666e-05	1.09451e-05	281	Ccl5/Ccr5/Tmem119/Il1rl2/Sting1/Cd74/C5ar1/Ptprc/Trpv4/Crh/Cyp1b1/Ticam2/Clec5a/Hpse/Csf1r/Laptm5/Tlr1/Trem2/Ccl4/Blnk/Ptafr/Nfam1/Fcgr3/Oas1a/Osm/Sash3/Unc93b1/Prdm1/Ikzf1/Aif1/Il4ra/Tlr2/Slc11a1/Icosl/Cd86/Lacc1/Iqgap3/Tgfb1/Tlr6/Irf8/Casp1/Lilra5/Plcg2/Cd84/Fcer1g/Tyrobp/Isg15/Edar/P2ry2/Tlr7/Syk/Cd37/Nlrp3/Spi1/Tent5c/Irf7/Il6ra/Hgf/Tnf/Hfe
BP	GO:0032755	positive regulation of interleukin-6 production	29	0.508522	2.68724	1.11662e-05	0.000133802	9.05859e-05	276	Ccr5/Il1rl2/Cd74/Trpv4/Ticam2/Laptm5/Tlr1/Ptafr/Unc93b1/Aif1/Tlr2/Tlr6/Lilra5/Plcg2/Fcer1g/Tyrobp/Tlr7/Syk/Il6ra/Tnf
BP	GO:0032640	tumor necrosis factor production	36	0.465114	2.69075	1.20802e-05	0.000139928	9.47338e-05	248	Ccr5/Clec4a3/Ptprc/Slamf9/Cx3cr1/Tlr1/Trim30a/Trem2/Ccl4/Ptafr/Fcgr3/Oas1a/Sash3/Ptpn6/Tlr2/Tlr6/Lilra5/Plcg2/Cd84/Fcer1g/Tyrobp/Syk
BP	GO:0071706	tumor necrosis factor superfamily cytokine production	36	0.465114	2.69075	1.20802e-05	0.000139928	9.47338e-05	248	Ccr5/Clec4a3/Ptprc/Slamf9/Cx3cr1/Tlr1/Trim30a/Trem2/Ccl4/Ptafr/Fcgr3/Oas1a/Sash3/Ptpn6/Tlr2/Tlr6/Lilra5/Plcg2/Cd84/Fcer1g/Tyrobp/Syk
BP	GO:0050670	regulation of lymphocyte proliferation	37	0.464615	2.70904	4.38232e-06	6.1323e-05	4.15167e-05	249	Ccl5/Tspan32/Lgals3/Cd74/Nckap1l/Ptprc/Rasal3/Ighm/Laptm5/Inpp5d/Sash3/Ptpn6/Tnfrsf1b/Aif1/Icosl/Cd86/Tgfb1/Tyrobp/Foxj1/Tnfrsf13b/Syk/Cd37
BP	GO:0071346	cellular response to interferon-gamma	16	0.644914	2.71732	6.243e-06	8.34401e-05	5.64903e-05	206	Ccl5/Gbp2/Ccl12/Rab20/Was/Ccl9/Ccl4/Tlr2/Parp9/Irf8/Casp1/Gbp3
BP	GO:0050863	regulation of T cell activation	40	0.45939	2.71737	4.70207e-06	6.44988e-05	4.36667e-05	345	Ccl5/Tspan32/Lgals3/Il1rl2/Cd74/Nckap1l/Ptprc/Rasal3/Laptm5/Sash3/Prdm1/Ptpn6/Tnfrsf1b/Aif1/Il4ra/Dock8/Icosl/Cd86/Tgfb1/Foxj1/Syk/Cd37/Nlrp3/Hfe/Cd300a/Rac2/Tgfbr2/Fancd2
BP	GO:0042129	regulation of T cell proliferation	25	0.547868	2.72727	2.65759e-06	3.82143e-05	2.58717e-05	249	Ccl5/Tspan32/Lgals3/Nckap1l/Ptprc/Rasal3/Laptm5/Sash3/Ptpn6/Tnfrsf1b/Aif1/Icosl/Cd86/Tgfb1/Foxj1/Syk/Cd37
BP	GO:0002822	regulation of adaptive immune response based on somatic recombination of immune receptors built from immunoglobulin superfamily domains	27	0.536931	2.73219	9.94088e-06	0.000123066	8.33178e-05	281	H2-Q6/Was/Nckap1l/Ptprc/Fcgr1/Trem2/Fcgr3/Sash3/Ptpn6/Tnfrsf1b/Il4ra/Slc11a1/Pla2g4a/Tgfb1/Fcer1g/Foxj1/Nlrp3/Mr1/Tnf/Hfe
BP	GO:0060326	cell chemotaxis	47	0.440107	2.73333	1.09149e-06	1.67336e-05	1.13289e-05	156	Ccl5/Ccr5/Ccl12/Lgals3/Itgb2/Cd74/Nckap1l/C5ar1/Trpv4/Ccl9/Cnr2/Bin2/Slamf9/Cx3cr1/Cxcr2/Csf1r/Vav1/Ccl4/Csf3r/Fcgr3/Dapk2/Aif1
BP	GO:0048584	positive regulation of response to stimulus	212	0.281161	2.73837	5.45814e-08	1.40497e-06	9.51185e-07	276	Ccl5/H2-Q6/Zbp1/Ccr5/Ccl12/Cfhr4/Lgals3/Rspo1/Traf1/Pik3r5/Itgb2/Sting1/Cd74/Was/Nckap1l/C5ar1/Myo1g/Ptprc/Trpv4/Ccl9/Ly86/Crh/Cyp1b1/Cfh/Cx3cr1/Ticam2/Cxcr2/Ctss/Icam1/Hpse/Dock2/Csf1r/Fgd2/Ighm/Laptm5/Fcgr1/Hcls1/Vav1/Pik3ap1/Il10ra/Tlr1/Trim30a/C1qb/Trem2/C1qc/Ccl4/Blnk/Ptafr/F11r/C1qa/Nfam1/Fcgr3/Osm/Sash3/Dapk2/Ptpn6/Cd180/Ddx60/Aif1/Il4ra/Tlr2/Slc11a1/Icosl/Themis2/Cd86/Iqgap3/Parp9/Pla2g4a…
BP	GO:0002703	regulation of leukocyte mediated immunity	46	0.443071	2.73849	2.58138e-06	3.73762e-05	2.53043e-05	323	H2-Q6/Itgb2/Was/Nckap1l/Ptprc/Cx3cr1/Fcgr1/Vav1/Trem2/Ptafr/Fcgr3/Sash3/Ptpn6/Tnfrsf1b/Il4ra/Tlr2/Tgfb1/Plcg2/Cd84/Fcer1g/Tyrobp/Foxj1/Syk/Nlrp3/Spi1/Mr1/Tnf/Hfe/Fes/Cd300a/Rac2
BP	GO:0002237	response to molecule of bacterial origin	45	0.446228	2.73972	3.27767e-06	4.64895e-05	3.14741e-05	255	Ccl5/Fcgr4/Gbp2/Ccl12/C5ar1/Ly86/Cnr2/Cfh/Cx3cr1/Tlr1/Trim30a/Trem2/Ptafr/Cd180/Tnfrsf1b/Tlr2/Slc11a1/Cd86/Tgfb1/Tlr6/Irf8/Casp1/Plcg2/Cd84/Nlrp3/Spi1
BP	GO:0050729	positive regulation of inflammatory response	29	0.521251	2.75451	4.89884e-06	6.67587e-05	4.51967e-05	276	Ccl5/Zbp1/Ccr5/Trpv4/Ctss/Fcgr1/Trem2/Fcgr3/Osm/Tlr2/Pla2g4a/Tlr6/Ifi35/Casp1/Lilra5/Plcg2/Fcer1g/Nlrp3/Pik3cg/Tnf
BP	GO:0050865	regulation of cell activation	86	0.362502	2.76875	7.76419e-07	1.25491e-05	8.49595e-06	353	Ccl5/Tspan32/Lgals3/Il1rl2/Itgb2/Cd74/Nckap1l/Ptprc/Cnr2/Mertk/Rasal3/Ighm/Laptm5/Trem2/Ptafr/F11r/Nfam1/Inpp5d/Sash3/Prdm1/Ptpn6/Tnfrsf1b/Aif1/Il4ra/Dock8/Icosl/Themis2/Cd86/Pla2g4a/Tgfb1/Tlr6/Lilra5/Cd84/Fcer1g/Tyrobp/Foxj1/Tnfrsf13b/Syk/Cd37/Nlrp3/Spi1/Il6ra/Hfe/Plek/Fes/Samsn1/Cd300a/Rac2/Tgfbr2/Fancd2/Cd33/Stat6
BP	GO:0032944	regulation of mononuclear cell proliferation	38	0.474388	2.7746	1.5895e-06	2.36723e-05	1.60265e-05	249	Ccl5/Tspan32/Lgals3/Cd74/Nckap1l/Ptprc/Rasal3/Csf1r/Ighm/Laptm5/Inpp5d/Sash3/Ptpn6/Tnfrsf1b/Aif1/Icosl/Cd86/Tgfb1/Tyrobp/Foxj1/Tnfrsf13b/Syk/Cd37
BP	GO:0022407	regulation of cell-cell adhesion	56	0.425248	2.78892	3.1583e-07	5.77636e-06	3.91069e-06	289	Ccl5/Tspan32/Ccr5/Lgals3/Il1rl2/Itgb2/Gcnt1/Cd74/Nckap1l/Ptprc/Trpv4/Icam1/Rasal3/Laptm5/Ptafr/F11r/Sash3/Ptpn6/Aif1/Il4ra/Dock8/Icosl/Cd86/Tgfb1/Foxj1/Syk/Cd37/Nlrp3/Spi1/Il6ra/Tnf/Hfe/Fermt3
BP	GO:0002694	regulation of leukocyte activation	77	0.379039	2.78979	1.76321e-07	3.43579e-06	2.32609e-06	353	Ccl5/Tspan32/Lgals3/Il1rl2/Itgb2/Cd74/Nckap1l/Ptprc/Cnr2/Mertk/Rasal3/Ighm/Laptm5/Trem2/Ptafr/Nfam1/Inpp5d/Sash3/Prdm1/Ptpn6/Tnfrsf1b/Aif1/Il4ra/Dock8/Icosl/Themis2/Cd86/Pla2g4a/Tgfb1/Tlr6/Cd84/Fcer1g/Tyrobp/Foxj1/Tnfrsf13b/Syk/Cd37/Nlrp3/Spi1/Hfe/Fes/Samsn1/Cd300a/Rac2/Tgfbr2/Fancd2/Cd33/Stat6
BP	GO:0007049		139	0.319604	2.80908	9.76012e-08	2.11978e-06	1.43512e-06	703	Ccl12/Rsph1/Xlr/Rspo1/Togaram2/Ptprc/Ankfn1/Tesmin/Osm/Ptpn6/Ikzf1/Aif1/Iqgap3/Ercc6l/Tgfb1/Hhex/Plcg2/Ect2/Kctd11/Kifc1/Cdca2/Tnf/Fes/Bub1b/Fanci/Kif4/Insc/Espl1/Spc25/Sgo1/Nr2e1/Kif11/Fancd2/Spag5/Ccnb1/Pbk/Anln/Ccna2/Bub1/Cdc6/Ddr2/Ndc80/Kif20a/Ncapg/Tpx2/Nek2/Kif2c/Stil/Lfng/Melk/Ccnb2/Aurkb/Camk2d/Foxm1/Cdca5/Spc24/Kif18b/Cep55/Rad54b/Cdc20/Map3k20/Snx33/Brca1/Ticrr/Top2a/Cdc25c/Plk1/Pimreg/…
BP	GO:0071219	cellular response to molecule of bacterial origin	34	0.505482	2.83613	4.39006e-07	7.69183e-06	5.20749e-06	276	Ccl5/Fcgr4/Gbp2/Ccl12/Ly86/Cfh/Cx3cr1/Tlr1/Trim30a/Trem2/Cd180/Tnfrsf1b/Tlr2/Cd86/Tgfb1/Tlr6/Irf8/Casp1/Plcg2/Cd84/Nlrp3/Spi1/Tnf
BP	GO:0002685	regulation of leukocyte migration	35	0.500848	2.85223	1.26096e-06	1.90514e-05	1.28981e-05	195	Ccl5/Ccl12/Lgals3/Gcnt1/Cd74/Nckap1l/C5ar1/Trpv4/Cx3cr1/Cxcr2/Icam1/Csf1r/Trem2/Ptafr/Dapk2/Aif1/Tlr2/Myo1f/Dock8/Tgfb1
BP	GO:0030595	leukocyte chemotaxis	38	0.48957	2.86339	7.12418e-07	1.1696e-05	7.91838e-06	156	Ccl5/Ccl12/Lgals3/Itgb2/Cd74/Nckap1l/C5ar1/Trpv4/Ccl9/Cnr2/Slamf9/Cx3cr1/Cxcr2/Csf1r/Vav1/Ccl4/Csf3r/Fcgr3/Dapk2/Aif1
BP	GO:0019882	antigen processing and presentation	25	0.577877	2.87665	3.5792e-07	6.48924e-06	4.39332e-06	285	Fcgr4/H2-Q6/Psmb8/Clec4a3/Cd74/Was/Ctss/Icam1/Wdfy4/Ighm/Fcgr1/Trem2/Fcgr3/Unc93b1/Slc11a1/Fcer1g/Mr1/Hfe/Psmb9
BP	GO:0071216	cellular response to biotic stimulus	36	0.497697	2.87925	1.876e-06	2.73528e-05	1.85183e-05	276	Ccl5/Fcgr4/Gbp2/Ccl12/Ly86/Cfh/Cx3cr1/Tlr1/Trim30a/Trem2/Cd180/Tnfrsf1b/Tlr2/Cd86/Tgfb1/Tlr6/Irf8/Casp1/Plcg2/Cd84/Syk/Nlrp3/Spi1/Tnf
BP	GO:0034341	response to interferon-gamma	21	0.617147	2.8863	7.25204e-07	1.18129e-05	7.99753e-06	206	Ccl5/Gbp2/Ccl12/Rab20/Cd74/Was/Ccl9/Ccl4/Irgm2/Tlr2/Slc11a1/Parp9/Irf8/Casp1/Gbp3
MF	GO:0140375	immune receptor activity	23	0.596124	2.8878	1.00309e-06	1.56078e-05	1.05667e-05	272	Fcgr4/Ccr5/Il1rl2/Csf2rb2/Cd74/C5ar1/Csf2rb/Cx3cr1/Cxcr2/Fcgr1/Il10ra/Csf3r/Fcgr3/Il4ra/Lilra5/Fcer1g/Il21r/Il6ra
BP	GO:0046651	lymphocyte proliferation	45	0.470597	2.88934	6.40007e-07	1.05906e-05	7.17e-06	249	Ccl5/Tspan32/Lgals3/Itgb2/Cd74/Nckap1l/Ptprc/Dock2/Rasal3/Ighm/Laptm5/Inpp5d/Sash3/Ptpn6/Cd180/Tnfrsf1b/Aif1/Slc11a1/Dock8/Icosl/Cd86/Tgfb1/Tyrobp/Foxj1/Tnfrsf13b/Syk/Cd37
BP	GO:0042098	T cell proliferation	32	0.527342	2.89758	9.75743e-07	1.52964e-05	1.03559e-05	249	Ccl5/Tspan32/Lgals3/Itgb2/Nckap1l/Ptprc/Dock2/Rasal3/Laptm5/Sash3/Ptpn6/Tnfrsf1b/Aif1/Slc11a1/Dock8/Icosl/Cd86/Tgfb1/Foxj1/Syk/Cd37
BP	GO:0031349	positive regulation of defense response	47	0.467881	2.90583	1.31215e-07	2.6822e-06	1.81589e-06	276	Ccl5/Zbp1/Ccr5/Sting1/Cd74/Trpv4/Crh/Ctss/Fcgr1/Vav1/Trim30a/Trem2/Fcgr3/Osm/Tlr2/Parp9/Pla2g4a/Tlr6/Ifi35/Casp1/Lilra5/Plcg2/Fcer1g/Tyrobp/Syk/Nlrp3/Spi1/Pik3cg/Irf7/Tnf
BP	GO:0002699	positive regulation of immune effector process	47	0.468382	2.90894	1.26385e-07	2.60904e-06	1.76637e-06	323	H2-Q6/Itgb2/Cd74/Ptprc/Laptm5/Fcgr1/Vav1/Trem2/Ptafr/Fcgr3/Sash3/Ptpn6/Ddx60/Il4ra/Tlr2/Cd86/Lacc1/Tgfb1/Casp1/Plcg2/Cd84/Fcer1g/Tyrobp/Tlr7/Syk/Cd37/Nlrp3/Spi1/Mr1/Tnf/Fes/Cd300a/Rac2
BP	GO:0030593	neutrophil chemotaxis	21	0.622925	2.91332	4.77654e-07	8.16319e-06	5.52661e-06	140	Ccl5/Ccl12/Lgals3/Itgb2/Cd74/Nckap1l/C5ar1/Ccl9/Cxcr2/Vav1/Ccl4/Csf3r/Fcgr3/Dapk2
CC	GO:0009897	external side of plasma membrane	59	0.435417	2.91916	1.35524e-07	2.74337e-06	1.85731e-06	281	Fcgr4/H2-Q6/Ccr5/Clec4a3/Lgals3/P2rx1/Itgb2/Csf2rb2/Cd74/Ptprc/Csf2rb/Slamf9/Cfh/Cx3cr1/Cxcr2/Icam1/Ighm/Fcgr1/Csf3r/Fcgr3/Il4ra/Tlr2/Itgae/Cd48/Icosl/Cd86/Adgre1/Cd84/Fcer1g/Tnfrsf13b/Mr1/Il21r/Il6ra/Tnf/Hfe
BP	GO:0051607	defense response to virus	34	0.521883	2.92815	9.74057e-08	2.11978e-06	1.43512e-06	310	Ccl5/Tspan32/Mx1/Ifit3/Zbp1/Ifit3b/Ifit1/Sting1/Ptprc/Ticam2/Trim30a/Oas1a/Unc93b1/Ddx60/Cd86/Parp9/Casp1/Isg15/Tlr7/Cd37/Nlrp3/Irf7/Irf5/Ifngr1
BP	GO:0140546	defense response to symbiont	34	0.521883	2.92815	9.74057e-08	2.11978e-06	1.43512e-06	310	Ccl5/Tspan32/Mx1/Ifit3/Zbp1/Ifit3b/Ifit1/Sting1/Ptprc/Ticam2/Trim30a/Oas1a/Unc93b1/Ddx60/Cd86/Parp9/Casp1/Isg15/Tlr7/Cd37/Nlrp3/Irf7/Irf5/Ifngr1
BP	GO:0032101	regulation of response to external stimulus	113	0.357201	2.93795	4.19379e-08	1.10684e-06	7.49349e-07	276	Ccl5/Tspan32/Zbp1/Ccr5/Ccl12/Cfhr4/Il1rl2/Sting1/Cd74/Nckap1l/C5ar1/Trpv4/Ly86/Cnr2/Cfh/Cx3cr1/Cxcr2/Ctss/Hpse/Csf1r/Fcgr1/Vav1/Pik3ap1/Trim30a/Trem2/Fcgr3/Oas1a/Osm/Dapk2/Cd180/Ddx60/Tnfrsf1b/Aif1/Tlr2/Myo1f/Lacc1/Parp9/Pla2g4a/Tgfb1/Tlr6/Ifi35/Ncf1/Casp1/Lilra5/Plcg2/Cd84/Fcer1g/Tyrobp/Isg15/Syk/Cd37/Nlrp3/Spi1/Pik3cg/Irf7/Hgf/Tnf
BP	GO:1903037	regulation of leukocyte cell-cell adhesion	41	0.492632	2.93805	2.62099e-07	4.9232e-06	3.33309e-06	281	Ccl5/Tspan32/Lgals3/Il1rl2/Itgb2/Gcnt1/Cd74/Nckap1l/Ptprc/Icam1/Rasal3/Laptm5/Ptafr/Sash3/Ptpn6/Aif1/Il4ra/Dock8/Icosl/Cd86/Tgfb1/Foxj1/Syk/Cd37/Nlrp3/Tnf/Hfe
BP	GO:0002819	regulation of adaptive immune response	32	0.538428	2.95849	4.32634e-07	7.64443e-06	5.1754e-06	291	H2-Q6/Cd74/Was/Nckap1l/Ptprc/Fcgr1/Trem2/Fcgr3/Sash3/Ptpn6/Tnfrsf1b/Il4ra/Slc11a1/Cd48/Pla2g4a/Tgfb1/Fcer1g/Foxj1/Nlrp3/Mr1/Irf7/Tnf/Hfe/Samsn1
BP	GO:0032943	mononuclear cell proliferation	46	0.478815	2.95941	1.38719e-07	2.75456e-06	1.86488e-06	249	Ccl5/Tspan32/Lgals3/Itgb2/Cd74/Nckap1l/Ptprc/Dock2/Rasal3/Csf1r/Ighm/Laptm5/Inpp5d/Sash3/Ptpn6/Cd180/Tnfrsf1b/Aif1/Slc11a1/Dock8/Icosl/Cd86/Tgfb1/Tyrobp/Foxj1/Tnfrsf13b/Syk/Cd37
BP	GO:0097529	myeloid leukocyte migration	37	0.507622	2.9598	3.13577e-07	5.77636e-06	3.91069e-06	169	Ccl5/Ccl12/Lgals3/Itgb2/Cd74/Nckap1l/C5ar1/Trpv4/Ccl9/Cx3cr1/Cxcr2/Csf1r/Vav1/Trem2/Ccl4/Csf3r/Fcgr3/Dapk2/Aif1/Tlr2/Myo1f
BP	GO:1990266	neutrophil migration	23	0.615573	2.98202	3.03114e-07	5.64279e-06	3.82026e-06	169	Ccl5/Ccl12/Lgals3/Itgb2/Cd74/Nckap1l/C5ar1/Ccl9/Cxcr2/Vav1/Ccl4/Csf3r/Fcgr3/Dapk2/Tlr2/Myo1f
BP	GO:0002764	immune response-regulating signaling pathway	55	0.459372	2.99314	5.86969e-08	1.45724e-06	9.86576e-07	266	Lgals3/Nckap1l/C5ar1/Myo1g/Ptprc/Ighm/Laptm5/Pik3ap1/Tlr1/Trim30a/Trem2/Blnk/Nfam1/Oas1a/Unc93b1/Ptpn6/Cd180/Ddx60/Tlr2/Tlr13/Icosl/Themis2/Cd86/Lacc1/Tlr6/Ifi35/Casp1/Plcg2/Fcer1g/Tyrobp/Klhl6/Tlr7/Syk/Nlrp3/Irf7
BP	GO:0070663	regulation of leukocyte proliferation	43	0.497851	2.99808	4.35905e-08	1.13608e-06	7.69143e-07	249	Ccl5/Tspan32/Ccl12/Lgals3/Csf2rb2/Cd74/Nckap1l/Ptprc/Csf2rb/Rasal3/Csf1r/Ighm/Laptm5/Inpp5d/Sash3/Ptpn6/Tnfrsf1b/Aif1/Icosl/Cd86/Tgfb1/Hhex/Tyrobp/Foxj1/Tnfrsf13b/Syk/Cd37
BP	GO:0002687	positive regulation of leukocyte migration	29	0.572066	3.02304	1.37682e-07	2.75456e-06	1.86488e-06	195	Ccl5/Ccl12/Lgals3/Cd74/Nckap1l/C5ar1/Trpv4/Cx3cr1/Cxcr2/Icam1/Csf1r/Trem2/Ptafr/Dapk2/Aif1/Tlr2/Myo1f/Dock8/Tgfb1
BP	GO:0002253	activation of immune response	41	0.507317	3.02563	7.45541e-08	1.70819e-06	1.15647e-06	248	Zbp1/Cfhr4/Lgals3/Sting1/Nckap1l/C5ar1/Myo1g/Ptprc/Cfh/Ighm/Laptm5/Trim30a/C1qb/Trem2/C1qc/Blnk/C1qa/Nfam1/Ptpn6/Tlr2/Icosl/Themis2/Plcg2/Fcer1g/Tyrobp/Klhl6/Syk
BP	GO:0002274	myeloid leukocyte activation	59	0.452957	3.03675	1.95865e-08	5.45478e-07	3.69297e-07	346	Ccl5/Tspan32/Fcgr4/Itgb2/C5ar1/Cnr2/Cx3cr1/Cxcr2/Dock2/Tlr1/Trem2/Ptafr/C1qa/Fcgr3/Ptpn6/Aif1/Il4ra/Tlr2/Slc11a1/Myo1f/Cd48/Pla2g4a/Tgfb1/Tlr6/Ifi35/Casp1/Plcg2/Cd84/Fcer1g/Tyrobp/Syk/Cd37/Batf3/Spi1/Tnf/Fes/Ifngr1/Cd300a/Rac2/Tgfbr2/Cd33
BP	GO:0016064	immunoglobulin mediated immune response	28	0.586576	3.06531	8.18377e-08	1.83475e-06	1.24216e-06	276	Csf2rb2/Cd74/Ptprc/Csf2rb/Cfh/Ighm/Fcgr1/C1qb/Trem2/C1qc/C1qa/Fcgr3/Inpp5d/Ptpn6/Il4ra/Icosl/Tgfb1/Fcer1g/Foxj1/Irf7/Il21r/Tnf
BP	GO:0019724	B cell mediated immunity	28	0.586576	3.06531	8.18377e-08	1.83475e-06	1.24216e-06	276	Csf2rb2/Cd74/Ptprc/Csf2rb/Cfh/Ighm/Fcgr1/C1qb/Trem2/C1qc/C1qa/Fcgr3/Inpp5d/Ptpn6/Il4ra/Icosl/Tgfb1/Fcer1g/Foxj1/Irf7/Il21r/Tnf
BP	GO:0097530	granulocyte migration	26	0.613598	3.11646	6.3543e-08	1.54055e-06	1.04298e-06	169	Ccl5/Ccl12/Lgals3/Itgb2/Cd74/Nckap1l/C5ar1/Trpv4/Ccl9/Cxcr2/Csf1r/Vav1/Ccl4/Csf3r/Fcgr3/Dapk2/Tlr2/Myo1f
BP	GO:0031347	regulation of defense response	81	0.415036	3.11862	6.10707e-09	1.92928e-07	1.30615e-07	276	Ccl5/Tspan32/Zbp1/Ccr5/Cfhr4/Il1rl2/Sting1/Cd74/Trpv4/Cnr2/Crh/Cfh/Cx3cr1/Ctss/Hpse/Fcgr1/Vav1/Pik3ap1/Trim30a/Trem2/Fcgr3/Oas1a/Osm/Tnfrsf1b/Tlr2/Myo1f/Lacc1/Parp9/Pla2g4a/Tlr6/Ifi35/Ncf1/Casp1/Lilra5/Plcg2/Fcer1g/Tyrobp/Isg15/Syk/Cd37/Nlrp3/Spi1/Pik3cg/Irf7/Hgf/Tnf
BP	GO:0071621	granulocyte chemotaxis	23	0.646903	3.13379	3.26932e-08	8.85263e-07	5.99338e-07	140	Ccl5/Ccl12/Lgals3/Itgb2/Cd74/Nckap1l/C5ar1/Trpv4/Ccl9/Cxcr2/Csf1r/Vav1/Ccl4/Csf3r/Fcgr3/Dapk2
BP	GO:0002831	regulation of response to biotic stimulus	41	0.528227	3.15034	1.08741e-08	3.28585e-07	2.22458e-07	266	Ccl5/Tspan32/Zbp1/Cfhr4/Sting1/Cd74/Ly86/Cfh/Vav1/Trim30a/Trem2/Oas1a/Cd180/Ddx60/Tlr2/Myo1f/Parp9/Ifi35/Ncf1/Plcg2/Cd84/Tyrobp/Isg15/Syk/Cd37/Spi1/Mr1/Irf7
BP	GO:0032635	interleukin-6 production	39	0.535862	3.15568	1.98831e-08	5.45478e-07	3.69297e-07	276	Ccr5/Il1rl2/Cd74/Nckap1l/Trpv4/Ticam2/Laptm5/Tlr1/Trim30a/Trem2/Ptafr/Inpp5d/Unc93b1/Ptpn6/Aif1/Tlr2/Tlr6/Lilra5/Plcg2/Cd84/Fcer1g/Tyrobp/Foxj1/Tlr7/Syk/Il6ra/Hgf/Tnf
BP	GO:0032675	regulation of interleukin-6 production	39	0.535862	3.15568	1.98831e-08	5.45478e-07	3.69297e-07	276	Ccr5/Il1rl2/Cd74/Nckap1l/Trpv4/Ticam2/Laptm5/Tlr1/Trim30a/Trem2/Ptafr/Inpp5d/Unc93b1/Ptpn6/Aif1/Tlr2/Tlr6/Lilra5/Plcg2/Cd84/Fcer1g/Tyrobp/Foxj1/Tlr7/Syk/Il6ra/Hgf/Tnf
BP	GO:0009615	response to virus	42	0.527098	3.1648	2.9836e-09	1.0368e-07	7.01931e-08	310	Ccl5/Tspan32/Mx1/Ifit3/Ifi27l2a/Zbp1/Ifit3b/Ifit1/Sting1/Ptprc/Ticam2/Wdfy4/Trim30a/Oas1a/Unc93b1/Ddx60/Tlr13/Cd86/Parp9/Tgfb1/Casp1/Isg15/Tlr7/Cd37/Nlrp3/Batf3/Irf7/Tnf/Irf5/Ifngr1
BP	GO:0032103	positive regulation of response to external stimulus	65	0.450594	3.16611	4.83635e-09	1.57852e-07	1.06869e-07	276	Ccl5/Zbp1/Ccr5/Sting1/Cd74/Nckap1l/C5ar1/Trpv4/Ly86/Cx3cr1/Cxcr2/Ctss/Csf1r/Fcgr1/Vav1/Trim30a/Trem2/Fcgr3/Osm/Dapk2/Cd180/Ddx60/Aif1/Tlr2/Parp9/Pla2g4a/Tgfb1/Tlr6/Ifi35/Casp1/Lilra5/Plcg2/Fcer1g/Tyrobp/Syk/Nlrp3/Spi1/Pik3cg/Irf7/Tnf
BP	GO:0009617	response to bacterium	85	0.416865	3.17162	3.09375e-09	1.05745e-07	7.15913e-08	256	Ccl5/Fcgr4/Gbp2/Ifit3/Cd52/Ccl12/Ifit1/C5ar1/Ly86/Cnr2/Slamf9/Cfh/Cx3cr1/Lyz1/Ighm/Fcgr1/Tlr1/Trim30a/Trem2/Ptafr/Herc6/Oas1a/Cd180/Tnfrsf1b/Irgm2/Tlr2/Slc11a1/Myo1f/Cd86/Tgfb1/Tlr6/Irf8/Ncf1/Casp1/Gbp3/Lyz2/Plcg2/Cd84/Fcer1g/Isg15/Klhl6/Syk/Mpeg1/Nlrp3/Spi1/Mr1
BP	GO:0070661	leukocyte proliferation	53	0.494418	3.17275	1.90159e-09	6.9558e-08	4.70919e-08	249	Ccl5/Tspan32/Ccl12/Lgals3/Itgb2/Csf2rb2/Cd74/Nckap1l/Ptprc/Csf2rb/Dock2/Rasal3/Csf1r/Ighm/Laptm5/Trem2/Inpp5d/Sash3/Ptpn6/Cd180/Tnfrsf1b/Aif1/Slc11a1/Dock8/Icosl/Cd86/Tgfb1/Hhex/Tyrobp/Foxj1/Tnfrsf13b/Syk/Cd37
BP	GO:0007159	leukocyte cell-cell adhesion	47	0.512957	3.18578	2.13707e-09	7.6824e-08	5.20111e-08	335	Ccl5/Tspan32/Selplg/Lgals3/Il1rl2/Itgb2/Gcnt1/Cd74/Nckap1l/Ptprc/Cfh/Cx3cr1/Icam1/Rasal3/Laptm5/Ptafr/F11r/Sash3/Ptpn6/Aif1/Il4ra/Dock8/Icosl/Cd86/Tgfb1/Foxj1/Syk/Cd37/Nlrp3/Tnf/Hfe/Fermt3/Cd300a/Rac2/Tgfbr2
BP	GO:0042110	T cell activation	68	0.449918	3.18593	5.01684e-09	1.60925e-07	1.08949e-07	353	Ccl5/Tspan32/Clec4a3/Lgals3/Il1rl2/Itgb2/Cd74/Was/Nckap1l/Ptprc/Slamf9/Apbb1ip/Icam1/Wdfy4/Dock2/Rasal3/Laptm5/Vav1/Sash3/Prdm1/Ptpn6/Tnfrsf1b/Ikzf1/Aif1/Il4ra/Slc11a1/Dock8/Cd48/Icosl/Cd86/Tgfb1/Cd84/Fcer1g/Foxj1/Syk/Cd37/Nlrp3/Spi1/Mr1/Il6ra/Hfe/Cd300a/Rac2/Tgfbr2/Dll4/Fancd2/Stat6
BP	GO:0046649	lymphocyte activation	95	0.407235	3.18677	1.32889e-09	5.13098e-08	3.47376e-08	256	Ccl5/Tspan32/Clec4a3/Lgals3/Il1rl2/Itgb2/Cd74/Was/Nckap1l/Ptprc/Slamf9/Apbb1ip/Icam1/Wdfy4/Mertk/Dock2/Rasal3/Ighm/Laptm5/Vav1/Blnk/Nfam1/Inpp5d/Sash3/Prdm1/Ptpn6/Cd180/Tnfrsf1b/Ikzf1/Aif1/Il4ra/Slc11a1/Dock8/Cd48/Icosl/Themis2/Cd86/Tgfb1/Irf8/Hhex/Plcg2/Cd84/Fcer1g/Tyrobp/Foxj1/Tnfrsf13b/Syk/Cd37/Nlrp3/Spi1/Mr1
BP	GO:0050900	leukocyte migration	59	0.478864	3.21044	1.29534e-09	5.09582e-08	3.44995e-08	170	Ccl5/Ccl12/Selplg/Lgals3/Itgb2/Gcnt1/Cd74/Asb2/Nckap1l/C5ar1/Myo1g/Trpv4/Ccl9/Cnr2/Slamf9/Cx3cr1/Cxcr2/Icam1/Csf1r/Vav1/Trem2/Ccl4/Ptafr/F11r/Csf3r/Fcgr3/Dapk2/Aif1/Tlr2/Myo1f/Dock8
BP	GO:0019221	cytokine-mediated signaling pathway	50	0.509708	3.23767	2.56537e-09	9.06575e-08	6.13766e-08	310	Ccl5/Zbp1/Ccl12/Traf1/Csf2rb2/Sting1/Cd74/Ptprc/Ccl9/Csf2rb/Cx3cr1/Ticam2/Cxcr2/Csf1r/Laptm5/Il10ra/Trem2/Ccl4/Csf3r/Oas1a/Osm/Ptpn6/Il4ra/Parp9/Casp1/Lilra5/Fcer1g/Isg15/Syk/Spi1/Irf7/Il21r/Il6ra/Tnf/Irf5/Ifngr1
BP	GO:0002460	adaptive immune response based on somatic recombination of immune receptors built from immunoglobulin superfamily domains	54	0.505712	3.27344	5.07179e-10	2.03359e-08	1.37678e-08	281	H2-Q6/Csf2rb2/Cd74/Was/Nckap1l/Myo1g/Ptprc/Csf2rb/Cfh/Icam1/Ighm/Fcgr1/C1qb/Trem2/C1qc/C1qa/Fcgr3/Inpp5d/Sash3/Unc93b1/Ptpn6/Tnfrsf1b/Il4ra/Slc11a1/Icosl/Pla2g4a/Tgfb1/Fcer1g/Klhl6/Foxj1/Nlrp3/Mr1/Irf7/Il21r/Il6ra/Tnf/Hfe
BP	GO:0002250	adaptive immune response	71	0.464778	3.31793	2.53495e-10	1.03635e-08	7.01624e-09	291	H2-Q6/Csf2rb2/Cd74/Was/Nckap1l/Myo1g/Ptprc/Csf2rb/Cfh/Cx3cr1/Icam1/Ighm/Fcgr1/C1qb/Trem2/C1qc/C1qa/Fcgr3/Inpp5d/Sash3/Unc93b1/Prdm1/Ptpn6/Tnfrsf1b/Il4ra/Slc11a1/Cd48/Icosl/Cd86/Pla2g4a/Tgfb1/Adgre1/Cd84/Fcer1g/Klhl6/Foxj1/Tnfrsf13b/Syk/Nlrp3/Mr1/Irf7/Il21r/Il6ra/Tnf/Hfe/Samsn1
BP	GO:0034097	response to cytokine	83	0.442465	3.33464	1e-10	4.17e-09	2.82316e-09	276	Ccl5/Gbp2/Ifit3/Zbp1/Ccl12/Ifit1/Traf1/Rab20/Csf2rb2/Sting1/Cd74/Was/Ptprc/Ccl9/Csf2rb/Cfh/Cx3cr1/Ticam2/Cxcr2/Icam1/Csf1r/Laptm5/Hcls1/Il10ra/Trem2/Ccl4/Csf3r/Oas1a/Lsp1/Osm/Ptpn6/Irgm2/Il4ra/Tlr2/Slc11a1/Dock8/Parp9/Irf8/Casp1/Gbp3/Lilra5/Fcer1g/Isg15/Syk/Spi1/Irf7/Il21r/Il6ra/Tnf
BP	GO:0006954	inflammatory response	103	0.419837	3.33976	1e-10	4.17e-09	2.82316e-09	276	Ccl5/Zbp1/Ccr5/Ccl12/P2rx1/Il1rl2/Itgb2/Sting1/C5ar1/Trpv4/Ccl9/Ly86/Cnr2/Crh/Cfh/Cx3cr1/Pld4/Ticam2/Cxcr2/Ctss/Icam1/Hpse/Csf1r/Ptgs1/Fcgr1/Pik3ap1/Tlr1/Cysltr1/Trem2/Ccl4/Ptafr/C1qa/Fcgr3/Osm/Cd180/Tnfrsf1b/Aif1/Il4ra/Tlr2/Slc11a1/Tlr13/Themis2/Lacc1/Pla2g4a/Tgfb1/Tlr6/Ifi35/Ncf1/Casp1/Lilra5/Plcg2/Fcer1g/Tyrobp/Tlr7/Syk/Nlrp3/Pik3cg/Hgf/Tnf
BP	GO:0001816	cytokine production	106	0.41902	3.35963	1e-10	4.17e-09	2.82316e-09	281	Ccl5/Ccr5/Clec4a3/Il1rl2/Sting1/Cd74/Nckap1l/C5ar1/Ptprc/Trpv4/Cyp1b1/Slamf9/Cx3cr1/Pld4/Ticam2/Clec5a/Mertk/Hpse/Csf1r/Laptm5/Tlr1/Trim30a/Trem2/Ccl4/Ptafr/F11r/Nfam1/Fcgr3/Inpp5d/Oas1a/Osm/Sash3/Unc93b1/Ptpn6/Tnfrsf1b/Aif1/Il4ra/Tlr2/Slc11a1/Icosl/Lacc1/Tgfb1/Tlr6/Irf8/Casp1/Lilra5/Plcg2/Cd84/Fcer1g/Tyrobp/Isg15/P2ry2/Foxj1/Tlr7/Syk/Nlrp3/Mr1/Irf7/Il6ra/Hgf/Tnf/Hfe
BP	GO:0002449	lymphocyte mediated immunity	49	0.536117	3.38235	1e-10	4.17e-09	2.82316e-09	281	H2-Q6/Csf2rb2/Cd74/Was/Nckap1l/Myo1g/Ptprc/Csf2rb/Cfh/Icam1/Ighm/Fcgr1/Vav1/C1qb/Trem2/C1qc/C1qa/Fcgr3/Inpp5d/Sash3/Unc93b1/Ptpn6/Tnfrsf1b/Il4ra/Slc11a1/Icosl/Tgfb1/Fcer1g/Foxj1/Nlrp3/Mr1/Irf7/Il21r/Tnf/Hfe
BP	GO:0002443	leukocyte mediated immunity	74	0.473444	3.41368	1e-10	4.17e-09	2.82316e-09	287	H2-Q6/Itgb2/Csf2rb2/Cd74/Was/Nckap1l/Myo1g/Ptprc/Csf2rb/Slamf9/Cfh/Cx3cr1/Icam1/Ighm/Fcgr1/Vav1/C1qb/Trem2/C1qc/Ptafr/C1qa/Fcgr3/Inpp5d/Sash3/Unc93b1/Ptpn6/Tnfrsf1b/Il4ra/Tlr2/Slc11a1/Myo1f/Icosl/Tgfb1/Ncf1/Plcg2/Cd84/Fcer1g/Tyrobp/Foxj1/Syk/Nlrp3/Spi1/Mr1/Irf7/Il21r/Tnf/Hfe/Fes
BP	GO:0002697	regulation of immune effector process	61	0.504325	3.42318	1e-10	4.17e-09	2.82316e-09	287	H2-Q6/Cfhr4/Lgals3/Itgb2/Cd74/Was/Nckap1l/Ptprc/Cfh/Cx3cr1/Ighm/Laptm5/Fcgr1/Vav1/Trem2/Ptafr/Fcgr3/Sash3/Ptpn6/Ddx60/Tnfrsf1b/Il4ra/Tlr2/Cd86/Lacc1/Tgfb1/Ncf1/Casp1/Plcg2/Cd84/Fcer1g/Tyrobp/Foxj1/Tlr7/Syk/Cd37/Nlrp3/Spi1/Mr1/Tnf/Hfe/Fes
BP	GO:0071345	cellular response to cytokine stimulus	75	0.475389	3.45047	1e-10	4.17e-09	2.82316e-09	276	Ccl5/Gbp2/Ifit3/Zbp1/Ccl12/Ifit1/Traf1/Rab20/Csf2rb2/Sting1/Cd74/Was/Ptprc/Ccl9/Csf2rb/Cx3cr1/Ticam2/Cxcr2/Icam1/Csf1r/Laptm5/Hcls1/Il10ra/Trem2/Ccl4/Csf3r/Oas1a/Lsp1/Osm/Ptpn6/Irgm2/Il4ra/Tlr2/Dock8/Parp9/Irf8/Casp1/Gbp3/Lilra5/Fcer1g/Isg15/Syk/Spi1/Irf7/Il21r/Il6ra/Tnf
BP	GO:0009605	response to external stimulus	242	0.347281	3.46093	1e-10	4.17e-09	2.82316e-09	256	Ccl5/Tspan32/Fcgr4/Mx1/Gbp2/Ifit3/Cd52/Ifi27l2a/Zbp1/Ccr5/Ifit3b/Ccl12/Cfhr4/Ifit1/Clec4a3/Lgals3/Rab20/Il1rl2/Itgb2/Sting1/Cd74/Was/Nckap1l/C5ar1/Ptprc/Trpv4/Ccl9/Ly86/Cnr2/Bin2/Slamf9/Cfh/Cx3cr1/Pld4/Ticam2/Cxcr2/Ctss/Wdfy4/Clec5a/Lyz1/Hpse/Dock2/Csf1r/Ighm/Fcgr1/Vav1/Pik3ap1/Isl2/Tlr1/Cysltr1/Trim30a/C1qb/Chrna9/Trem2/C1qc/Ccl4/Ptafr/F11r/C1qa/Csf3r/Herc6/Fcgr3/Oas1a/Lsp1/Osm/Dapk2/Unc93b1/Prd…
BP	GO:0001817	regulation of cytokine production	98	0.442203	3.47017	1e-10	4.17e-09	2.82316e-09	346	Ccl5/Ccr5/Clec4a3/Il1rl2/Sting1/Cd74/Nckap1l/C5ar1/Ptprc/Trpv4/Cyp1b1/Cx3cr1/Pld4/Ticam2/Clec5a/Mertk/Hpse/Csf1r/Laptm5/Tlr1/Trim30a/Trem2/Ccl4/Ptafr/F11r/Nfam1/Fcgr3/Inpp5d/Oas1a/Osm/Sash3/Unc93b1/Ptpn6/Tnfrsf1b/Aif1/Il4ra/Tlr2/Slc11a1/Icosl/Lacc1/Tgfb1/Tlr6/Irf8/Casp1/Lilra5/Plcg2/Cd84/Fcer1g/Tyrobp/Isg15/P2ry2/Foxj1/Tlr7/Syk/Nlrp3/Irf7/Il6ra/Hgf/Tnf/Hfe/Casp8/Irf5/Ifngr1/Slc2a10/Cd300c2/S1pr3/…
BP	GO:0001819	positive regulation of cytokine production	73	0.487234	3.48941	1e-10	4.17e-09	2.82316e-09	310	Ccl5/Ccr5/Il1rl2/Sting1/Cd74/C5ar1/Ptprc/Trpv4/Cyp1b1/Ticam2/Clec5a/Hpse/Csf1r/Laptm5/Tlr1/Trem2/Ccl4/Ptafr/Nfam1/Fcgr3/Oas1a/Osm/Sash3/Unc93b1/Aif1/Il4ra/Tlr2/Slc11a1/Icosl/Lacc1/Tgfb1/Tlr6/Irf8/Casp1/Lilra5/Plcg2/Cd84/Fcer1g/Tyrobp/Isg15/P2ry2/Tlr7/Syk/Nlrp3/Irf7/Il6ra/Hgf/Tnf/Casp8/Irf5/Ifngr1
BP	GO:0050778	positive regulation of immune response	70	0.490041	3.49363	1e-10	4.17e-09	2.82316e-09	276	H2-Q6/Zbp1/Cfhr4/Lgals3/Itgb2/Sting1/Cd74/Nckap1l/C5ar1/Myo1g/Ptprc/Cfh/Ighm/Laptm5/Fcgr1/Vav1/Trim30a/C1qb/Trem2/C1qc/Blnk/Ptafr/C1qa/Nfam1/Fcgr3/Sash3/Ptpn6/Il4ra/Tlr2/Slc11a1/Icosl/Themis2/Parp9/Pla2g4a/Tgfb1/Ifi35/Plcg2/Fcer1g/Tyrobp/Klhl6/Syk/Nlrp3/Spi1/Mr1/Irf7/Tnf
BP	GO:0001775	cell activation	145	0.400348	3.55033	1e-10	4.17e-09	2.82316e-09	291	Ccl5/Tspan32/Fcgr4/Clec4a3/Selplg/Lgals3/P2rx1/Il1rl2/Itgb2/Cd74/Was/Nckap1l/C5ar1/Ptprc/Cnr2/Slamf9/Cfh/Cx3cr1/Apbb1ip/Cxcr2/Icam1/Wdfy4/Mertk/Dock2/Rasal3/Ighm/Laptm5/Vav1/Tlr1/Trem2/Blnk/Ptafr/F11r/C1qa/Nfam1/Fcgr3/Inpp5d/Sash3/Prdm1/Ptpn6/Cd180/Tnfrsf1b/Ikzf1/Aif1/Il4ra/Tlr2/Slc11a1/Myo1f/Dock8/Cd48/Icosl/Themis2/Cd86/Pla2g4a/Tgfb1/Tlr6/Irf8/Ifi35/Hhex/Casp1/Lilra5/Plcg2/Cd84/Fcer1g/Tyrobp/Fo…
BP	GO:0045321	leukocyte activation	131	0.410528	3.55148	1e-10	4.17e-09	2.82316e-09	291	Ccl5/Tspan32/Fcgr4/Clec4a3/Selplg/Lgals3/Il1rl2/Itgb2/Cd74/Was/Nckap1l/C5ar1/Ptprc/Cnr2/Slamf9/Cx3cr1/Apbb1ip/Cxcr2/Icam1/Wdfy4/Mertk/Dock2/Rasal3/Ighm/Laptm5/Vav1/Tlr1/Trem2/Blnk/Ptafr/C1qa/Nfam1/Fcgr3/Inpp5d/Sash3/Prdm1/Ptpn6/Cd180/Tnfrsf1b/Ikzf1/Aif1/Il4ra/Tlr2/Slc11a1/Myo1f/Dock8/Cd48/Icosl/Themis2/Cd86/Pla2g4a/Tgfb1/Tlr6/Irf8/Ifi35/Hhex/Casp1/Plcg2/Cd84/Fcer1g/Tyrobp/Foxj1/Tnfrsf13b/Syk/Cd37…
BP	GO:0002252	immune effector process	100	0.466703	3.66929	1e-10	4.17e-09	2.82316e-09	287	H2-Q6/Cfhr4/Lgals3/Itgb2/Csf2rb2/Cd74/Was/Nckap1l/Myo1g/Ptprc/Csf2rb/Slamf9/Cfh/Cx3cr1/Apbb1ip/Icam1/Dock2/Ighm/Laptm5/Fcgr1/Vav1/C1qb/Trem2/C1qc/Ptafr/C1qa/Fcgr3/Inpp5d/Sash3/Unc93b1/Ptpn6/Cd180/Ddx60/Tnfrsf1b/Il4ra/Tlr2/Slc11a1/Myo1f/Icosl/Cd86/Lacc1/Tgfb1/Irf8/Ifi35/Ncf1/Casp1/Plcg2/Cd84/Fcer1g/Tyrobp/Foxj1/Tlr7/Syk/Cd37/Nlrp3/Spi1/Mr1/Irf7/Il21r/Il6ra/Tnf/Hfe/Fes
BP	GO:0002684	positive regulation of immune system process	116	0.467153	3.86254	1e-10	4.17e-09	2.82316e-09	256	Ccl5/H2-Q6/Zbp1/Ccl12/Cfhr4/Lgals3/Il1rl2/Itgb2/Sting1/Cd74/Nckap1l/C5ar1/Myo1g/Ptprc/Trpv4/Cfh/Cx3cr1/Cxcr2/Icam1/Rasal3/Csf1r/Ighm/Laptm5/Fcgr1/Hcls1/Vav1/Trim30a/C1qb/Trem2/C1qc/Blnk/Ptafr/C1qa/Nfam1/Fcgr3/Inpp5d/Sash3/Dapk2/Ptpn6/Ddx60/Ikzf1/Aif1/Il4ra/Tlr2/Slc11a1/Myo1f/Dock8/Icosl/Themis2/Cd86/Lacc1/Parp9/Pla2g4a/Tgfb1/Tlr6/Ifi35/Casp1/Plcg2/Cd84/Fcer1g/Tyrobp/Klhl6/Foxj1/Tlr7/Syk/Cd37/Nlrp…
BP	GO:0050776	regulation of immune response	108	0.501294	4.04751	1e-10	4.17e-09	2.82316e-09	296	Fcgr4/H2-Q6/Zbp1/Cfhr4/Lgals3/Itgb2/Sting1/Cd74/Was/Nckap1l/C5ar1/Myo1g/Ptprc/Cfh/Ighm/Laptm5/Fcgr1/Vav1/Pik3ap1/Tlr1/Trim30a/C1qb/Trem2/C1qc/Blnk/Ptafr/C1qa/Nfam1/Fcgr3/Inpp5d/Oas1a/Sash3/Unc93b1/Ptpn6/Cd180/Ddx60/Tnfrsf1b/Il4ra/Tlr2/Slc11a1/Tlr13/Myo1f/Cd48/Icosl/Themis2/Cd86/Lacc1/Parp9/Pla2g4a/Tgfb1/Tlr6/Ifi35/Ncf1/Casp1/Plcg2/Cd84/Fcer1g/Tyrobp/Isg15/Klhl6/Foxj1/Tlr7/Syk/Cd37/Nlrp3/Spi1/Mr1/…
BP	GO:0002682	regulation of immune system process	158	0.457128	4.12456	1e-10	4.17e-09	2.82316e-09	256	Ccl5/Tspan32/Fcgr4/H2-Q6/Zbp1/Ccl12/Cfhr4/Lgals3/Il1rl2/Itgb2/Gcnt1/Sting1/Cd74/Was/Nckap1l/C5ar1/Myo1g/Ptprc/Trpv4/Cnr2/Cfh/Cx3cr1/Cxcr2/Icam1/Mertk/Rasal3/Csf1r/Ighm/Laptm5/Fcgr1/Hcls1/Vav1/Pik3ap1/Tlr1/Trim30a/C1qb/Trem2/C1qc/Blnk/Ptafr/C1qa/Csf3r/H4c16/Nfam1/Fcgr3/Inpp5d/Oas1a/Sash3/Dapk2/Unc93b1/Prdm1/Ptpn6/Cd180/Ddx60/Tnfrsf1b/Ikzf1/Aif1/Il4ra/Tlr2/Slc11a1/Tlr13/Myo1f/Dock8/Cd48/Icosl/Themi…
BP	GO:0006952	defense response	184	0.449042	4.212	1e-10	4.17e-09	2.82316e-09	276	Ccl5/Tspan32/Mx1/Gbp2/Ifit3/Zbp1/Abi3/Ccr5/Ifit3b/Ccl12/Cfhr4/Ifit1/Clec4a3/Lgals3/P2rx1/Rab20/Il1rl2/Itgb2/Sting1/Cd74/Was/C5ar1/Ptprc/Trpv4/Ccl9/Ly86/Cnr2/Crh/Slamf9/Cfh/Cx3cr1/Pld4/Ticam2/Cxcr2/Ctss/Icam1/Clec5a/Lyz1/Hpse/Csf1r/Ighm/Ptgs1/Laptm5/Fcgr1/Vav1/Pik3ap1/Tlr1/Cysltr1/Ankfn1/Trim30a/C1qb/Trem2/C1qc/Ccl4/Ptafr/C1qa/Herc6/Fcgr3/Oas1a/Lsp1/Osm/Unc93b1/Prdm1/Ptpn6/Cd180/Ddx60/Tnfrsf1b/Aif…
BP	GO:0043207	response to external biotic stimulus	146	0.478341	4.25321	1e-10	4.17e-09	2.82316e-09	256	Ccl5/Tspan32/Fcgr4/Mx1/Gbp2/Ifit3/Cd52/Ifi27l2a/Zbp1/Ifit3b/Ccl12/Cfhr4/Ifit1/Clec4a3/Lgals3/Rab20/Il1rl2/Sting1/Cd74/Was/C5ar1/Ptprc/Ccl9/Ly86/Cnr2/Slamf9/Cfh/Cx3cr1/Pld4/Ticam2/Wdfy4/Clec5a/Lyz1/Csf1r/Ighm/Fcgr1/Vav1/Tlr1/Trim30a/C1qb/Trem2/C1qc/Ccl4/Ptafr/C1qa/Herc6/Oas1a/Unc93b1/Prdm1/Ptpn6/Cd180/Ddx60/Tnfrsf1b/Irgm2/Il4ra/Tlr2/Slc11a1/Tlr13/Myo1f/Cd86/Lacc1/Parp9/Tgfb1/Tlr6/Irf8/Ifi35/Ncf1/C…
BP	GO:0051707	response to other organism	146	0.478341	4.25321	1e-10	4.17e-09	2.82316e-09	256	Ccl5/Tspan32/Fcgr4/Mx1/Gbp2/Ifit3/Cd52/Ifi27l2a/Zbp1/Ifit3b/Ccl12/Cfhr4/Ifit1/Clec4a3/Lgals3/Rab20/Il1rl2/Sting1/Cd74/Was/C5ar1/Ptprc/Ccl9/Ly86/Cnr2/Slamf9/Cfh/Cx3cr1/Pld4/Ticam2/Wdfy4/Clec5a/Lyz1/Csf1r/Ighm/Fcgr1/Vav1/Tlr1/Trim30a/C1qb/Trem2/C1qc/Ccl4/Ptafr/C1qa/Herc6/Oas1a/Unc93b1/Prdm1/Ptpn6/Cd180/Ddx60/Tnfrsf1b/Irgm2/Il4ra/Tlr2/Slc11a1/Tlr13/Myo1f/Cd86/Lacc1/Parp9/Tgfb1/Tlr6/Irf8/Ifi35/Ncf1/C…
BP	GO:0098542	defense response to other organism	120	0.513	4.30166	1e-10	4.17e-09	2.82316e-09	256	Ccl5/Tspan32/Mx1/Gbp2/Ifit3/Zbp1/Ifit3b/Ccl12/Cfhr4/Ifit1/Clec4a3/Lgals3/Rab20/Il1rl2/Sting1/Cd74/Was/C5ar1/Ptprc/Ccl9/Ly86/Slamf9/Cfh/Cx3cr1/Pld4/Ticam2/Clec5a/Lyz1/Csf1r/Ighm/Fcgr1/Vav1/Tlr1/Trim30a/C1qb/Trem2/C1qc/Ccl4/C1qa/Herc6/Oas1a/Unc93b1/Prdm1/Ptpn6/Cd180/Ddx60/Irgm2/Il4ra/Tlr2/Slc11a1/Tlr13/Myo1f/Cd86/Lacc1/Parp9/Tgfb1/Tlr6/Irf8/Ifi35/Ncf1/Casp1/Gbp3/Lyz2/Plcg2/Cd84/Fcer1g/Tyrobp/Isg15/…
BP	GO:0002376	immune system process	244	0.433899	4.31519	1e-10	4.17e-09	2.82316e-09	287	Ccl5/Tspan32/Fcgr4/Mx1/Gbp2/Ifit3/H2-Q6/Zbp1/Ccr5/Ccl12/Cfhr4/Ifit1/Psmb8/Clec4a3/Selplg/Lgals3/Rab20/Bcl2a1a/Il1rl2/Itgb2/Gcnt1/Csf2rb2/Sting1/Cd74/Was/Asb2/Nckap1l/C5ar1/Myo1g/Ptprc/Trpv4/Ccl9/Ly86/Cnr2/Csf2rb/Slamf9/Cfh/Cx3cr1/Pld4/Ticam2/Apbb1ip/Cxcr2/Ctss/Icam1/Wdfy4/Clec5a/Mertk/Dock2/Rasal3/Csf1r/Ighm/Laptm5/Fcgr1/Hcls1/Vav1/Pik3ap1/Tlr1/Cysltr1/Trim30a/C1qb/Trem2/C1qc/Ccl4/Blnk/Ptafr/F11r…
BP	GO:0044419	biological process involved in interspecies interaction between organisms	149	0.482747	4.31669	1e-10	4.17e-09	2.82316e-09	256	Ccl5/Tspan32/Fcgr4/Mx1/Gbp2/Ifit3/Cd52/Ifi27l2a/Zbp1/Spint1/Ifit3b/Ccl12/Cfhr4/Ifit1/Clec4a3/Lgals3/Rab20/Il1rl2/Sting1/Cd74/Was/C5ar1/Ptprc/Ccl9/Ly86/Cnr2/Slamf9/Cfh/Cx3cr1/Pld4/Ticam2/Icam1/Wdfy4/Clec5a/Lyz1/Csf1r/Ighm/Fcgr1/Vav1/Tlr1/Trim30a/C1qb/Trem2/C1qc/Ccl4/Ptafr/C1qa/Herc6/Oas1a/Unc93b1/Prdm1/Ptpn6/Cd180/Ddx60/Tnfrsf1b/Irgm2/Il4ra/Tlr2/Slc11a1/Tlr13/Myo1f/Cd86/Lacc1/Parp9/Tgfb1/Tlr6/Irf8…
BP	GO:0009607	response to biotic stimulus	149	0.482824	4.31739	1e-10	4.17e-09	2.82316e-09	256	Ccl5/Tspan32/Fcgr4/Mx1/Gbp2/Ifit3/Cd52/Ifi27l2a/Zbp1/Abi3/Ifit3b/Ccl12/Cfhr4/Ifit1/Clec4a3/Lgals3/Rab20/Il1rl2/Sting1/Cd74/Was/C5ar1/Ptprc/Ccl9/Ly86/Cnr2/Slamf9/Cfh/Cx3cr1/Pld4/Ticam2/Wdfy4/Clec5a/Lyz1/Csf1r/Ighm/Laptm5/Fcgr1/Vav1/Tlr1/Trim30a/C1qb/Trem2/C1qc/Ccl4/Ptafr/C1qa/Herc6/Oas1a/Unc93b1/Prdm1/Ptpn6/Cd180/Ddx60/Tnfrsf1b/Irgm2/Il4ra/Tlr2/Slc11a1/Tlr13/Myo1f/Cd86/Lacc1/Parp9/Tgfb1/Tlr6/Irf8/…
BP	GO:0045087	innate immune response	92	0.560958	4.33014	1e-10	4.17e-09	2.82316e-09	256	Ccl5/Mx1/Gbp2/Ifit3/Zbp1/Ccl12/Cfhr4/Ifit1/Clec4a3/Lgals3/Rab20/Il1rl2/Sting1/Cd74/Was/Ccl9/Ly86/Cfh/Cx3cr1/Pld4/Ticam2/Clec5a/Csf1r/Ighm/Fcgr1/Vav1/Tlr1/Trim30a/C1qb/Trem2/C1qc/Ccl4/C1qa/Herc6/Oas1a/Unc93b1/Prdm1/Ptpn6/Cd180/Irgm2/Tlr2/Slc11a1/Tlr13/Myo1f/Lacc1/Parp9/Tlr6/Irf8/Ifi35/Ncf1/Casp1/Gbp3/Plcg2/Cd84/Fcer1g/Tyrobp/Isg15/Tlr7/Syk/Mpeg1/Nlrp3/Spi1/Mr1
BP	GO:0006955	immune response	174	0.502743	4.67022	1e-10	4.17e-09	2.82316e-09	296	Ccl5/Fcgr4/Mx1/Gbp2/Ifit3/H2-Q6/Zbp1/Ccr5/Ccl12/Cfhr4/Ifit1/Clec4a3/Lgals3/Rab20/Il1rl2/Itgb2/Csf2rb2/Sting1/Cd74/Was/Nckap1l/C5ar1/Myo1g/Ptprc/Ccl9/Ly86/Csf2rb/Slamf9/Cfh/Cx3cr1/Pld4/Ticam2/Apbb1ip/Cxcr2/Ctss/Icam1/Clec5a/Dock2/Csf1r/Ighm/Laptm5/Fcgr1/Vav1/Pik3ap1/Tlr1/Cysltr1/Trim30a/C1qb/Trem2/C1qc/Ccl4/Blnk/Ptafr/C1qa/Herc6/Nfam1/Fcgr3/Inpp5d/Oas1a/Osm/Sash3/Unc93b1/Prdm1/Ptpn6/Cd180/Ddx60/Tn…

## Sheet: deseq2_all_sh.Dmrt2.Female_vs_M
Ensembl ID	symbol	baseMean	FoldChange	log2FoldChange	lfcSE	stat	pvalue	padj	description
ENSMUSG00000037605	Adgrl3	2615.74	0.488156	-1.03459	0.094814	-10.9118	1.01286e-27	1.97487e-23	adhesion G protein-coupled receptor L3
ENSMUSG00000036800	Fam135b	851.511	0.427791	-1.22502	0.129593	-9.45287	3.29676e-21	3.21402e-17	family with sequence similarity 135, member B
ENSMUSG00000039838	Slc45a1	494.582	0.563649	-0.827131	0.0885567	-9.34013	9.62185e-21	6.25356e-17	solute carrier family 45, member 1
ENSMUSG00000063142	Kcnma1	666.356	0.37032	-1.43316	0.154183	-9.29517	1.46977e-20	7.16441e-17	potassium large conductance calcium-activated channel, subfamily M, alpha member 1
ENSMUSG00000000202	Btbd17	1445.49	2.29469	1.1983	0.129581	9.24749	2.29826e-20	8.9623e-17	BTB (POZ) domain containing 17
ENSMUSG00000030854	Ptpn5	1838.38	0.526826	-0.9246	0.100514	-9.19872	3.62253e-20	1.1772e-16	protein tyrosine phosphatase, non-receptor type 5
ENSMUSG00000032503	Arpp21	2567.18	0.40649	-1.29871	0.141553	-9.1747	4.5284e-20	1.26135e-16	cyclic AMP-regulated phosphoprotein, 21
ENSMUSG00000046709	Mapk10	4099.71	0.58774	-0.76675	0.0840171	-9.12612	7.09981e-20	1.7304e-16	mitogen-activated protein kinase 10
ENSMUSG00000020042	Btbd11	1136.27	0.394988	-1.34012	0.147937	-9.0587	1.32011e-19	2.51612e-16	BTB (POZ) domain containing 11
ENSMUSG00000032297	Celf6	701.649	0.523158	-0.934683	0.103092	-9.06646	1.22945e-19	2.51612e-16	CUGBP, Elav-like family member 6
ENSMUSG00000062044	Lmtk3	282.031	0.478122	-1.06455	0.11762	-9.05078	1.41949e-19	2.51612e-16	lemur tyrosine kinase 3
ENSMUSG00000043388	Tmem130	1034.16	0.351528	-1.50829	0.171611	-8.78901	1.5089e-18	2.45172e-15	transmembrane protein 130
ENSMUSG00000024524	Gnal	1092.68	0.371848	-1.42721	0.162645	-8.77504	1.70843e-18	2.56238e-15	guanine nucleotide binding protein, alpha stimulating, olfactory type
ENSMUSG00000028039	Efna3	783.124	0.476457	-1.06958	0.123254	-8.67788	4.03207e-18	5.24115e-15	ephrin A3
ENSMUSG00000046152	Fut10	718.192	1.95181	0.964815	0.111145	8.6807	3.93337e-18	5.24115e-15	fucosyltransferase 10
ENSMUSG00000029120	Ppp2r2c	385.556	0.343267	-1.5426	0.178891	-8.62311	6.51608e-18	7.94066e-15	protein phosphatase 2, regulatory subunit B, gamma
ENSMUSG00000038738	Shank1	1128.91	0.43605	-1.19743	0.140221	-8.53963	1.34649e-17	1.54435e-14	SH3 and multiple ankyrin repeat domains 1
ENSMUSG00000015112	Slc25a13	398.711	2.00621	1.00447	0.11804	8.50962	1.74503e-17	1.86691e-14	solute carrier family 25 (mitochondrial carrier, adenine nucleotide translocator), member 13
ENSMUSG00000039187	Fanci	339.495	2.38714	1.25528	0.147597	8.50479	1.81922e-17	1.86691e-14	Fanconi anemia, complementation group I
ENSMUSG00000025468	Caly	350.234	0.362832	-1.46263	0.173649	-8.4229	3.67266e-17	3.58048e-14	calcyon neuron-specific vesicular protein
ENSMUSG00000004113	Cacna1b	549.297	0.437998	-1.191	0.142117	-8.38042	5.2737e-17	4.89651e-14	calcium channel, voltage-dependent, N type, alpha 1B subunit
ENSMUSG00000008658	Rbfox1	10412.8	0.523511	-0.933707	0.112011	-8.33585	7.69415e-17	6.81911e-14	RNA binding protein, fox-1 homolog (C. elegans) 1
ENSMUSG00000018411	Mapt	16236.1	0.461065	-1.11696	0.134866	-8.28195	1.21179e-16	1.02728e-13	microtubule-associated protein tau
ENSMUSG00000000028	Cdc45	668.927	1.77393	0.826952	0.0999327	8.27509	1.28362e-16	1.04283e-13	cell division cycle 45
ENSMUSG00000034818	Celf5	902.844	0.521885	-0.938195	0.114491	-8.19446	2.5173e-16	1.96329e-13	CUGBP, Elav-like family member 5
ENSMUSG00000048922	Cdca2	1007.55	2.45753	1.29721	0.158535	8.18246	2.78101e-16	2.08554e-13	cell division cycle associated 2
ENSMUSG00000043811	Rtn4r	957.934	0.531221	-0.912616	0.112297	-8.12681	4.40746e-16	3.18284e-13	reticulon 4 receptor
ENSMUSG00000029608	Rph3a	188.416	0.334789	-1.57868	0.194782	-8.10484	5.28171e-16	3.55113e-13	rabphilin 3A
ENSMUSG00000034773	BC030867	191.743	2.36459	1.24159	0.153187	8.10506	5.27191e-16	3.55113e-13	cDNA sequence BC030867
ENSMUSG00000046743	Fat4	1949.89	0.528475	-0.920092	0.114983	-8.00198	1.2243e-15	7.95713e-13	FAT atypical cadherin 4
ENSMUSG00000040797	Iqsec3	251.586	0.482403	-1.05169	0.131632	-7.98961	1.35365e-15	8.50754e-13	IQ motif and Sec7 domain 3
ENSMUSG00000048814	Lonrf2	2196.41	0.496461	-1.01025	0.126533	-7.98409	1.41562e-15	8.50754e-13	LON peptidase N-terminal domain and ring finger 2
ENSMUSG00000051220	Ercc6l	321.099	2.69036	1.4278	0.178877	7.98199	1.43988e-15	8.50754e-13	excision repair cross-complementing rodent repair deficiency complementation group 6 like
ENSMUSG00000027699	Ect2	1352.17	2.51279	1.32929	0.16687	7.96603	1.63847e-15	9.19071e-13	ect2 oncogene
ENSMUSG00000054675	Tmem119	416.498	3.94831	1.98124	0.248737	7.96518	1.64978e-15	9.19071e-13	transmembrane protein 119
ENSMUSG00000022577	Ly6h	4052.86	0.476451	-1.0696	0.134694	-7.94097	2.00604e-15	1.08649e-12	lymphocyte antigen 6 complex, locus H
ENSMUSG00000032452	Clstn2	9291.46	0.426913	-1.22799	0.155642	-7.88984	3.02569e-15	1.59445e-12	calsyntenin 2
ENSMUSG00000035640	Cbarp	829.328	0.474476	-1.07559	0.1364	-7.88558	3.13087e-15	1.60646e-12	calcium channel, voltage-dependent, beta subunit associated regulatory protein
ENSMUSG00000033083	Tbc1d4	900.546	1.68094	0.749266	0.0950703	7.88118	3.24299e-15	1.62133e-12	TBC1 domain family, member 4
ENSMUSG00000041797	Abca9	134.443	2.9507	1.56105	0.199034	7.84316	4.39348e-15	2.1416e-12	ATP-binding cassette, sub-family A (ABC1), member 9
ENSMUSG00000025239	Limd1	1322.87	1.79661	0.845279	0.10845	7.79418	6.48276e-15	3.0297e-12	LIM domains containing 1
ENSMUSG00000040867	Begain	734.443	0.499178	-1.00237	0.128619	-7.79334	6.52617e-15	3.0297e-12	brain-enriched guanylate kinase-associated
ENSMUSG00000056306	Sertm1	268.174	0.476777	-1.06861	0.137603	-7.7659	8.10692e-15	3.67602e-12	serine rich and transmembrane domain containing 1
ENSMUSG00000026825	Dnm1	1318.55	0.4704	-1.08804	0.140297	-7.75527	8.81547e-15	3.90646e-12	dynamin 1
ENSMUSG00000027996	Sfrp2	777.431	1.7913	0.841003	0.108811	7.729	1.08392e-14	4.6965e-12	secreted frizzled-related protein 2
ENSMUSG00000047428	Dlk2	181.547	0.417837	-1.25899	0.163045	-7.7217	1.14785e-14	4.86537e-12	delta like non-canonical Notch ligand 2
ENSMUSG00000016179	Camk1g	716.87	0.513573	-0.96136	0.125433	-7.6643	1.79804e-14	7.30381e-12	calcium/calmodulin-dependent protein kinase I gamma
ENSMUSG00000047747	Rnf150	651.226	0.513201	-0.962405	0.125536	-7.66634	1.76981e-14	7.30381e-12	ring finger protein 150
ENSMUSG00000019992	Mtfr2	144.413	2.44974	1.29263	0.168754	7.65983	1.86175e-14	7.40823e-12	mitochondrial fission regulator 2
ENSMUSG00000022488	Nckap1l	166.9	3.45606	1.78913	0.234144	7.64113	2.15318e-14	8.39654e-12	NCK associated protein 1 like
ENSMUSG00000078816	Prkcg	150.276	0.329714	-1.60071	0.210332	-7.61041	2.73226e-14	1.04458e-11	protein kinase C, gamma
ENSMUSG00000120992	NA	1622.85	2.42472	1.27782	0.168641	7.57715	3.53216e-14	1.32442e-11	NA
ENSMUSG00000020330	Hmmr	602.954	2.4437	1.28907	0.170416	7.56423	3.90165e-14	1.43537e-11	hyaluronan mediated motility receptor (RHAMM)
ENSMUSG00000027323	Rad51	688.732	1.93474	0.952141	0.125971	7.55839	4.08081e-14	1.47348e-11	RAD51 recombinase
ENSMUSG00000022322	Shcbp1	637.295	2.12902	1.09019	0.144775	7.53027	5.06345e-14	1.76299e-11	Shc SH2-domain binding protein 1
ENSMUSG00000027500	Stmn2	10848.5	0.519346	-0.945231	0.125514	-7.53086	5.04085e-14	1.76299e-11	stathmin-like 2
ENSMUSG00000016534	Lamp2	2078.22	1.55454	0.636491	0.0849704	7.49074	6.84868e-14	2.34273e-11	lysosomal-associated membrane protein 2
ENSMUSG00000028212	Ccne2	221.685	2.09312	1.06565	0.142617	7.47215	7.88925e-14	2.65215e-11	cyclin E2
ENSMUSG00000042604	Kcna4	136.432	0.478417	-1.06366	0.143652	-7.40439	1.31753e-13	4.35409e-11	potassium voltage-gated channel, shaker-related subfamily, member 4
ENSMUSG00000011751	Sptbn4	421.326	0.513731	-0.960914	0.130172	-7.38189	1.5606e-13	4.9883e-11	spectrin beta, non-erythrocytic 4
ENSMUSG00000026749	Nek6	3295.07	1.56906	0.6499	0.0880233	7.38327	1.54448e-13	4.9883e-11	NIMA (never in mitosis gene a)-related expressed kinase 6
ENSMUSG00000023186	Vwa5a	275.8	2.33773	1.22511	0.166353	7.36451	1.778e-13	5.59151e-11	von Willebrand factor A domain containing 5A
ENSMUSG00000023963	Cyp39a1	518.756	2.22088	1.15113	0.156696	7.34625	2.03851e-13	6.30902e-11	cytochrome P450, family 39, subfamily a, polypeptide 1
ENSMUSG00000028640	Tfap2c	1270.49	2.27157	1.18369	0.161811	7.31527	2.56869e-13	7.60399e-11	transcription factor AP-2, gamma
ENSMUSG00000030796	Tead2	1721.85	1.9703	0.978418	0.133792	7.31297	2.61292e-13	7.60399e-11	TEA domain family member 2
ENSMUSG00000031963	Bmper	830.992	2.00997	1.00717	0.137621	7.31844	2.50861e-13	7.60399e-11	BMP-binding endothelial regulator
ENSMUSG00000034329	Brip1	330.005	1.80242	0.849938	0.116211	7.31373	2.59832e-13	7.60399e-11	BRCA1 interacting protein C-terminal helicase 1
ENSMUSG00000054728	Phactr1	4093.9	0.578475	-0.789673	0.108062	-7.30758	2.72003e-13	7.79927e-11	phosphatase and actin regulator 1
ENSMUSG00000051295	9630028B13Rik	426.987	2.78824	1.47936	0.202561	7.30327	2.80867e-13	7.93672e-11	RIKEN cDNA 9630028B13 gene
ENSMUSG00000004933	Matk	507.366	0.533188	-0.907283	0.124377	-7.29462	2.99493e-13	8.2616e-11	megakaryocyte-associated tyrosine kinase
ENSMUSG00000052397	Ezr	9563.42	1.78024	0.832068	0.114075	7.29402	3.00838e-13	8.2616e-11	ezrin
ENSMUSG00000024791	Cdca5	493.832	2.2502	1.17005	0.16057	7.28686	3.17269e-13	8.59183e-11	cell division cycle associated 5
ENSMUSG00000069072	Slc7a14	521.482	0.414077	-1.27203	0.174641	-7.2837	3.24782e-13	8.67478e-11	solute carrier family 7 (cationic amino acid transporter, y+ system), member 14
ENSMUSG00000021363	Mak	97.9547	0.352042	-1.50618	0.20699	-7.27659	3.4237e-13	9.02098e-11	male germ cell-associated kinase
ENSMUSG00000028678	Kif2c	1118.31	2.2657	1.17996	0.162483	7.26202	3.81344e-13	9.91393e-11	kinesin family member 2C
ENSMUSG00000026683	Nuf2	760.335	2.19566	1.13466	0.156533	7.24867	4.20882e-13	1.07978e-10	NUF2, NDC80 kinetochore complex component
ENSMUSG00000021965	Ska3	450.358	1.97077	0.978757	0.135119	7.24367	4.36714e-13	1.10585e-10	spindle and kinetochore associated complex subunit 3
ENSMUSG00000025747	Tyms	1333.65	1.76338	0.818344	0.113052	7.23862	4.5327e-13	1.13306e-10	thymidylate synthase
ENSMUSG00000051586	Mical3	1357.24	0.574143	-0.800518	0.111138	-7.2029	5.8947e-13	1.43669e-10	microtubule associated monooxygenase, calponin and LIM domain containing 3
ENSMUSG00000100826	Ipw	617.67	0.452996	-1.14243	0.158581	-7.20406	5.84468e-13	1.43669e-10	imprinted gene in the Prader-Willi syndrome region
ENSMUSG00000000957	Mmp14	4182.66	1.58925	0.668348	0.0928988	7.19437	6.27504e-13	1.49715e-10	matrix metallopeptidase 14 (membrane-inserted)
ENSMUSG00000064225	Paqr9	351.51	0.458399	-1.12532	0.156427	-7.19391	6.29636e-13	1.49715e-10	progestin and adipoQ receptor family member IX
ENSMUSG00000026959	Grin1	338.157	0.446045	-1.16474	0.162115	-7.18466	6.73726e-13	1.57602e-10	glutamate receptor, ionotropic, NMDA1 (zeta 1)
ENSMUSG00000104597	NA	185.126	0.351957	-1.50653	0.209717	-7.1836	6.78972e-13	1.57602e-10	NA
ENSMUSG00000022208	Jph4	5057.16	0.523128	-0.934765	0.130958	-7.1379	9.4768e-13	2.17387e-10	junctophilin 4
ENSMUSG00000027221	Chst1	634.548	0.514584	-0.958521	0.134355	-7.13422	9.73356e-13	2.18989e-10	carbohydrate sulfotransferase 1
ENSMUSG00000079157	Fam155a	490.935	0.504904	-0.985919	0.138206	-7.13369	9.77128e-13	2.18989e-10	family with sequence similarity 155, member A
ENSMUSG00000113308	NA	131.883	2.11162	1.07835	0.151375	7.12368	1.05082e-12	2.32829e-10	NA
ENSMUSG00000005410	Mcm5	2862.45	1.81113	0.856891	0.120352	7.11986	1.08034e-12	2.34127e-10	minichromosome maintenance complex component 5
ENSMUSG00000045215	Asxl3	1368.83	0.635025	-0.655114	0.0920127	-7.11982	1.0807e-12	2.34127e-10	additional sex combs like 3, transcriptional regulator
ENSMUSG00000024008	Cpne5	170.078	0.322262	-1.6337	0.229554	-7.11681	1.10452e-12	2.3666e-10	copine V
ENSMUSG00000032218	Ccnb2	1278.63	2.25984	1.17622	0.165864	7.09146	1.32703e-12	2.7822e-10	cyclin B2
ENSMUSG00000087038	2900079G21Rik	120.646	0.467402	-1.09727	0.154708	-7.09247	1.31736e-12	2.7822e-10	RIKEN cDNA 2900079G21 gene
ENSMUSG00000045763	Basp1	47350	0.647898	-0.626161	0.0883848	-7.08449	1.39553e-12	2.89469e-10	brain abundant, membrane attached signal protein 1
ENSMUSG00000052572	Dlg2	3459.92	0.461061	-1.11697	0.157751	-7.0806	1.43536e-12	2.94597e-10	discs large MAGUK scaffold protein 2
ENSMUSG00000069170	Adgrv1	422.248	2.01968	1.01413	0.143391	7.07247	1.52199e-12	3.09123e-10	adhesion G protein-coupled receptor V1
ENSMUSG00000019818	Cd164	3069.53	1.87292	0.905291	0.128325	7.05467	1.73014e-12	3.47776e-10	CD164 antigen
ENSMUSG00000035403	Crb2	369.485	2.33658	1.2244	0.174081	7.03349	2.01423e-12	3.98097e-10	crumbs family member 2
ENSMUSG00000050357	Carmil2	395.828	0.605808	-0.723068	0.102811	-7.03301	2.02132e-12	3.98097e-10	capping protein regulator and myosin 1 linker 2
ENSMUSG00000018169	Mfng	2301.63	2.08394	1.05931	0.150794	7.02488	2.14255e-12	4.17544e-10	MFNG O-fucosylpeptide 3-beta-N-acetylglucosaminyltransferase
ENSMUSG00000032360	Hcrtr2	58.2181	0.282968	-1.82129	0.259311	-7.02356	2.16289e-12	4.17544e-10	hypocretin (orexin) receptor 2
ENSMUSG00000027379	Bub1	805.922	2.29876	1.20086	0.171206	7.01409	2.31446e-12	4.33917e-10	BUB1, mitotic checkpoint serine/threonine kinase
ENSMUSG00000037902	Sirpa	2100.1	1.97277	0.980225	0.139731	7.01506	2.29851e-12	4.33917e-10	signal-regulatory protein alpha
ENSMUSG00000048327	Ckap2l	1241.91	2.25597	1.17375	0.16732	7.01497	2.30002e-12	4.33917e-10	cytoskeleton associated protein 2-like
ENSMUSG00000021198	Unc79	1300.13	0.608771	-0.71603	0.102175	-7.00788	2.41958e-12	4.49304e-10	unc-79 homolog
ENSMUSG00000019943	Atp2b1	4963.09	0.589609	-0.76217	0.108863	-7.00117	2.53839e-12	4.6692e-10	ATPase, Ca++ transporting, plasma membrane 1
ENSMUSG00000032020	Ubash3b	745.724	0.645563	-0.631371	0.0906348	-6.9661	3.25847e-12	5.93772e-10	ubiquitin associated and SH3 domain containing, B
ENSMUSG00000026527	Rgs7	776.012	0.502768	-0.992036	0.142584	-6.95753	3.46283e-12	6.25169e-10	regulator of G protein signaling 7
ENSMUSG00000005233	Spc25	1279.91	2.35736	1.23718	0.177915	6.95375	3.55711e-12	6.33711e-10	SPC25, NDC80 kinetochore complex component, homolog (S. cerevisiae)
ENSMUSG00000023015	Racgap1	3732.21	1.93588	0.952987	0.137061	6.95303	3.57514e-12	6.33711e-10	Rac GTPase-activating protein 1
ENSMUSG00000029544	Cabp1	951.96	0.56768	-0.81685	0.117547	-6.94916	3.67475e-12	6.45498e-10	calcium binding protein 1
ENSMUSG00000002603	Tgfb1	105.281	2.67318	1.41856	0.204254	6.94507	3.78263e-12	6.58516e-10	transforming growth factor, beta 1
ENSMUSG00000030894	Tpp1	954.047	2.19143	1.13187	0.163007	6.94371	3.81938e-12	6.59029e-10	tripeptidyl peptidase I
ENSMUSG00000046179	E2f8	314.743	2.10562	1.07425	0.154883	6.93587	4.03737e-12	6.90531e-10	E2F transcription factor 8
ENSMUSG00000006218	Fam131c	410.964	0.411148	-1.28227	0.185087	-6.92793	4.27043e-12	7.24042e-10	family with sequence similarity 131, member C
ENSMUSG00000028599	Tnfrsf1b	171.024	2.8241	1.49779	0.216397	6.9215	4.46891e-12	7.51163e-10	tumor necrosis factor receptor superfamily, member 1b
ENSMUSG00000020083	Fam241b	1178.29	0.64956	-0.622465	0.0900529	-6.91222	4.77137e-12	7.89512e-10	family with sequence similarity 241, member B
ENSMUSG00000032220	Myo1e	711.646	2.04214	1.03008	0.149027	6.91202	4.77805e-12	7.89512e-10	myosin IE
ENSMUSG00000020009	Ifngr1	520.018	2.37204	1.24613	0.180608	6.8996	5.21478e-12	8.44935e-10	interferon gamma receptor 1
ENSMUSG00000039542	Ncam1	15299.3	0.567413	-0.81753	0.118473	-6.90055	5.18005e-12	8.44935e-10	neural cell adhesion molecule 1
ENSMUSG00000040084	Bub1b	1693.01	2.39909	1.26248	0.18301	6.89843	5.25813e-12	8.44935e-10	BUB1B, mitotic checkpoint serine/threonine kinase
ENSMUSG00000097311	NA	1409.32	0.427055	-1.22751	0.17796	-6.89765	5.2868e-12	8.44935e-10	NA
ENSMUSG00000043398	Gpr135	250.339	0.456559	-1.13113	0.164083	-6.89363	5.4388e-12	8.62161e-10	G protein-coupled receptor 135
ENSMUSG00000027715	Ccna2	2528.38	2.3018	1.20276	0.174581	6.88942	5.60214e-12	8.80891e-10	cyclin A2
ENSMUSG00000029503	P2rx2	66.9401	0.29271	-1.77246	0.25748	-6.88385	5.82547e-12	9.08681e-10	purinergic receptor P2X, ligand-gated ion channel, 2
ENSMUSG00000024985	Tcf7l2	904.23	1.79519	0.844134	0.122661	6.88182	5.90913e-12	9.14414e-10	transcription factor 7 like 2, T cell specific, HMG box
ENSMUSG00000062995	Ica1	1298.34	0.55406	-0.851886	0.123989	-6.87065	6.39107e-12	9.81206e-10	islet cell autoantigen 1
ENSMUSG00000038020	Rapgefl1	275.318	0.436613	-1.19557	0.174289	-6.85972	6.8998e-12	1.05103e-09	Rap guanine nucleotide exchange factor (GEF)-like 1
ENSMUSG00000035455	Fignl1	1085.14	1.92854	0.947506	0.138168	6.85766	6.99996e-12	1.05803e-09	fidgetin-like 1
ENSMUSG00000079553	Kifc1	308.3	2.50325	1.3238	0.193114	6.85503	7.12993e-12	1.06938e-09	kinesin family member C1
ENSMUSG00000074802	Gas2l3	655.997	2.30771	1.20646	0.176179	6.84791	7.49391e-12	1.11539e-09	growth arrest-specific 2 like 3
ENSMUSG00000030978	Rrm1	5365.95	1.74317	0.801712	0.117168	6.8424	7.78763e-12	1.15033e-09	ribonucleotide reductase M1
ENSMUSG00000025358	Cdk2	1044.79	2.00995	1.00716	0.147467	6.82973	8.50749e-12	1.24721e-09	cyclin-dependent kinase 2
ENSMUSG00000033615	Cplx1	3026.81	0.553329	-0.853791	0.125107	-6.82447	8.82488e-12	1.28409e-09	complexin 1
ENSMUSG00000017499	Cdc6	529.908	2.27617	1.18661	0.17397	6.82076	9.05625e-12	1.30799e-09	cell division cycle 6
ENSMUSG00000032121	Tmem218	497.168	1.6623	0.733184	0.107606	6.8136	9.5189e-12	1.3647e-09	transmembrane protein 218
ENSMUSG00000028630	Dyrk2	3186.77	0.658946	-0.601767	0.0883326	-6.81251	9.59093e-12	1.36499e-09	dual-specificity tyrosine-(Y)-phosphorylation regulated kinase 2
ENSMUSG00000034647	Ankrd12	2424.67	0.647109	-0.627919	0.0923107	-6.80223	1.03013e-11	1.45547e-09	ankyrin repeat domain 12
ENSMUSG00000030209	Grin2b	2029.5	0.447389	-1.1604	0.170652	-6.79978	1.04777e-11	1.46974e-09	glutamate receptor, ionotropic, NMDA2B (epsilon 2)
ENSMUSG00000036986	Pml	843.217	1.62709	0.702295	0.103311	6.79785	1.06192e-11	1.47895e-09	promyelocytic leukemia
ENSMUSG00000038843	Gcnt1	50.2459	3.65996	1.87183	0.275945	6.78333	1.17436e-11	1.62395e-09	glucosaminyl (N-acetyl) transferase 1, core 2
ENSMUSG00000003779	Kif20a	848.89	2.27378	1.18509	0.174859	6.77744	1.22327e-11	1.64552e-09	kinesin family member 20A
ENSMUSG00000005045	Chd5	467.144	0.425007	-1.23444	0.182135	-6.77762	1.22172e-11	1.64552e-09	chromodomain helicase DNA binding protein 5
ENSMUSG00000023940	Sgo1	392.794	2.34232	1.22794	0.181182	6.77738	1.22372e-11	1.64552e-09	shugoshin 1
ENSMUSG00000051331	Cacna1c	1963.92	0.512952	-0.963103	0.142096	-6.77781	1.2201e-11	1.64552e-09	calcium channel, voltage-dependent, L type, alpha 1C subunit
ENSMUSG00000029086	Prom1	1439.23	1.87997	0.910712	0.134547	6.76874	1.29909e-11	1.73491e-09	prominin 1
ENSMUSG00000027314	Dll4	106.466	2.32205	1.2154	0.179689	6.76391	1.34315e-11	1.78155e-09	delta like canonical Notch ligand 4
ENSMUSG00000028175	Depdc1a	217.667	2.41558	1.27237	0.188169	6.76185	1.36237e-11	1.79484e-09	DEP domain containing 1a
ENSMUSG00000028581	Laptm5	1548.45	3.12392	1.64336	0.243267	6.75537	1.42474e-11	1.8644e-09	lysosomal-associated protein transmembrane 5
ENSMUSG00000020810	Cygb	365.716	0.508145	-0.976689	0.144746	-6.7476	1.50314e-11	1.94308e-09	cytoglobin
ENSMUSG00000026393	Nek7	418.053	2.26018	1.17643	0.174353	6.74744	1.50479e-11	1.94308e-09	NIMA (never in mitosis gene a)-related expressed kinase 7
ENSMUSG00000006398	Cdc20	2181.26	2.22964	1.15681	0.17154	6.74369	1.54414e-11	1.98076e-09	cell division cycle 20
ENSMUSG00000027469	Tpx2	2323.99	2.27258	1.18433	0.175736	6.73924	1.59217e-11	2.02903e-09	TPX2, microtubule-associated
ENSMUSG00000028033	Kcnq5	988.698	0.400667	-1.31952	0.195954	-6.73385	1.65229e-11	2.08942e-09	potassium voltage-gated channel, subfamily Q, member 5
ENSMUSG00000048574	Ccnb1-ps	502.513	2.41993	1.27496	0.189358	6.73309	1.66099e-11	2.08942e-09	cyclin B1, pseudogene
ENSMUSG00000022033	Pbk	2515.63	2.31273	1.2096	0.179776	6.72838	1.71567e-11	2.14437e-09	PDZ binding kinase
ENSMUSG00000030102	Itpr1	4055.82	0.439386	-1.18644	0.176716	-6.71382	1.89597e-11	2.35462e-09	inositol 1,4,5-trisphosphate receptor 1
ENSMUSG00000024043	Arhgap28	785.862	0.466145	-1.10115	0.164157	-6.70792	1.97422e-11	2.42097e-09	Rho GTPase activating protein 28
ENSMUSG00000028519	Dab1	15229.1	0.534987	-0.902423	0.134528	-6.70809	1.9719e-11	2.42097e-09	disabled 1
ENSMUSG00000022210	Dhrs4	1076.49	1.70367	0.76865	0.114664	6.70347	2.03522e-11	2.46476e-09	dehydrogenase/reductase (SDR family) member 4
ENSMUSG00000033316	Galnt9	422.176	0.46689	-1.09884	0.163916	-6.70372	2.03181e-11	2.46476e-09	polypeptide N-acetylgalactosaminyltransferase 9
ENSMUSG00000002870	Mcm2	3602.38	1.89095	0.919111	0.137225	6.69785	2.11513e-11	2.54573e-09	minichromosome maintenance complex component 2
ENSMUSG00000022906	Parp9	81.4783	2.69037	1.4278	0.213295	6.69403	2.17108e-11	2.5719e-09	poly (ADP-ribose) polymerase family, member 9
ENSMUSG00000027883	Gpsm2	1338.18	1.86352	0.89803	0.13414	6.69475	2.16047e-11	2.5719e-09	G-protein signalling modulator 2 (AGS3-like, C. elegans)
ENSMUSG00000034226	Rhov	454.433	0.497534	-1.00713	0.15046	-6.69367	2.17645e-11	2.5719e-09	ras homolog family member V
ENSMUSG00000053550	Shisa7	613.547	0.485415	-1.04271	0.155982	-6.68483	2.3119e-11	2.71551e-09	shisa family member 7
ENSMUSG00000055612	Cdca7	2583.83	1.99351	0.99531	0.149018	6.67912	2.40373e-11	2.80647e-09	cell division cycle associated 7
ENSMUSG00000032024	Clmp	2832.57	0.570971	-0.808509	0.121141	-6.67411	2.48735e-11	2.88681e-09	CXADR-like membrane protein
ENSMUSG00000018547	Pip4k2b	577.112	0.635591	-0.653829	0.0982108	-6.65741	2.78698e-11	3.21542e-09	phosphatidylinositol-5-phosphate 4-kinase, type II, beta
ENSMUSG00000024743	Syt7	646.44	0.461522	-1.11553	0.167621	-6.65508	2.83151e-11	3.24758e-09	synaptotagmin VII
ENSMUSG00000005917	Otx1	1602.04	1.58384	0.663423	0.0997069	6.65374	2.85746e-11	3.25817e-09	orthodenticle homeobox 1
ENSMUSG00000024621	Csf1r	2651.44	3.14302	1.65215	0.248423	6.65055	2.92006e-11	3.3102e-09	colony stimulating factor 1 receptor
ENSMUSG00000021457	Syk	105.425	2.50383	1.32414	0.19936	6.64195	3.09561e-11	3.48891e-09	spleen tyrosine kinase
ENSMUSG00000038644	Pold1	2005.02	1.74105	0.799958	0.120502	6.63857	3.16744e-11	3.54935e-09	polymerase (DNA directed), delta 1, catalytic subunit
ENSMUSG00000020897	Aurkb	1384.66	2.2598	1.1762	0.177213	6.63717	3.19756e-11	3.56263e-09	aurora kinase B
ENSMUSG00000037313	Tacc3	1948.41	2.14727	1.10251	0.166521	6.62081	3.57227e-11	3.94111e-09	transforming, acidic coiled-coil containing protein 3
ENSMUSG00000072875	Gpr27	2492.04	0.527644	-0.922363	0.139317	-6.62059	3.57769e-11	3.94111e-09	G protein-coupled receptor 27
ENSMUSG00000020415	Pttg1	242.172	2.05436	1.03869	0.156956	6.61771	3.64808e-11	3.98434e-09	pituitary tumor-transforming gene 1
ENSMUSG00000030986	Dhx32	1797.08	1.49581	0.580929	0.0877893	6.61732	3.65779e-11	3.98434e-09	DEAH (Asp-Glu-Ala-His) box polypeptide 32
ENSMUSG00000021190	Lgmn	2235.96	2.15248	1.106	0.1672	6.61484	3.71953e-11	4.00682e-09	legumain
ENSMUSG00000023505	Cdca3	1134.72	2.1599	1.11097	0.167933	6.61553	3.70226e-11	4.00682e-09	cell division cycle associated 3
ENSMUSG00000034891	Sncb	223.214	0.387397	-1.36812	0.207365	-6.59761	4.17842e-11	4.47642e-09	synuclein, beta
ENSMUSG00000022034	Esco2	471.105	2.11165	1.07837	0.163562	6.59302	4.30961e-11	4.57601e-09	establishment of sister chromatid cohesion N-acetyltransferase 2
ENSMUSG00000041695	Kcnj2	230.243	0.27619	-1.85627	0.281563	-6.59272	4.31832e-11	4.57601e-09	potassium inwardly-rectifying channel, subfamily J, member 2
ENSMUSG00000049107	Ntf3	696.99	0.246406	-2.02089	0.306796	-6.58708	4.48552e-11	4.7275e-09	neurotrophin 3
ENSMUSG00000021719	Rgs7bp	865.673	0.684358	-0.547177	0.083148	-6.58076	4.68034e-11	4.90631e-09	regulator of G-protein signalling 7 binding protein
ENSMUSG00000044647	Csrnp3	5749.94	0.480804	-1.05648	0.160676	-6.57521	4.85847e-11	5.0658e-09	cysteine-serine-rich nuclear protein 3
ENSMUSG00000051378	Kif18b	849.167	2.24106	1.16418	0.17715	6.5717	4.97425e-11	5.15894e-09	kinesin family member 18B
ENSMUSG00000053141	Ptprt	378.439	0.506405	-0.981637	0.149475	-6.56725	5.12518e-11	5.28734e-09	protein tyrosine phosphatase, receptor type, T
ENSMUSG00000040373	Cacng5	1183.92	2.47491	1.30738	0.199118	6.56586	5.17342e-11	5.30634e-09	calcium channel, voltage-dependent, gamma subunit 5
ENSMUSG00000046591	Ticrr	457.812	2.22549	1.15412	0.175795	6.56515	5.19803e-11	5.30634e-09	TOPBP1-interacting checkpoint and replication regulator
ENSMUSG00000095681	NA	42.3383	0.322459	-1.63281	0.248883	-6.56057	5.36023e-11	5.44343e-09	NA
ENSMUSG00000016349	Eef1a2	156.5	0.369106	-1.43789	0.219529	-6.54991	5.75702e-11	5.7861e-09	eukaryotic translation elongation factor 1 alpha 2
ENSMUSG00000028068	Iqgap3	468.212	2.70303	1.43458	0.218998	6.55062	5.7298e-11	5.7861e-09	IQ motif containing GTPase activating protein 3
ENSMUSG00000058056	Palld	709.502	1.73798	0.797414	0.121791	6.54739	5.85504e-11	5.85444e-09	palladin, cytoskeletal associated protein
ENSMUSG00000030806	Stx1b	2307.91	0.620272	-0.689026	0.105407	-6.53684	6.28309e-11	6.25039e-09	syntaxin 1B
ENSMUSG00000024056	Ndc80	422.108	2.27449	1.18555	0.181467	6.5331	6.44201e-11	6.37595e-09	NDC80 kinetochore complex component
ENSMUSG00000022639	NA	397.181	1.81287	0.858276	0.131416	6.53098	6.53406e-11	6.4344e-09	NA
ENSMUSG00000027803	Wwtr1	1413.44	2.0584	1.04152	0.15952	6.5291	6.61665e-11	6.48298e-09	WW domain containing transcription regulator 1
ENSMUSG00000015880	Ncapg	667.429	2.27264	1.18437	0.181553	6.52355	6.8662e-11	6.67476e-09	non-SMC condensin I complex, subunit G
ENSMUSG00000068744	Psrc1	523.919	2.12124	1.08491	0.166315	6.52323	6.88084e-11	6.67476e-09	proline/serine-rich coiled-coil 1
ENSMUSG00000049265	Kcnk3	154.149	0.393226	-1.34657	0.206719	-6.51401	7.31708e-11	7.06279e-09	potassium channel, subfamily K, member 3
ENSMUSG00000044201	Cdc25c	661.53	2.21813	1.14934	0.176635	6.5069	7.67169e-11	7.3686e-09	cell division cycle 25C
ENSMUSG00000025745	Hadha	2205.81	1.41792	0.503777	0.0774657	6.50323	7.86135e-11	7.44081e-09	hydroxyacyl-Coenzyme A dehydrogenase/3-ketoacyl-Coenzyme A thiolase/enoyl-Coenzyme A hydratase (trifunctional protein), alpha subunit
ENSMUSG00000027635	Dsn1	498.933	2.05797	1.04122	0.160095	6.50378	7.83284e-11	7.44081e-09	DSN1 homolog, MIS12 kinetochore complex component
ENSMUSG00000068373	D430041D05Rik	3196.77	0.485417	-1.0427	0.160312	-6.50421	7.81049e-11	7.44081e-09	RIKEN cDNA D430041D05 gene
ENSMUSG00000067321	NA	794.239	1.6933	0.759838	0.116865	6.50187	7.93292e-11	7.47227e-09	NA
ENSMUSG00000020032	Nuak1	2345.47	0.540041	-0.88886	0.136738	-6.50046	8.00725e-11	7.50454e-09	NUAK family, SNF1-like kinase, 1
ENSMUSG00000052336	Cx3cr1	1443.88	3.24964	1.70028	0.261591	6.49977	8.04416e-11	7.50454e-09	chemokine (C-X3-C motif) receptor 1
ENSMUSG00000036890	Gtdc1	1390.96	0.688823	-0.537795	0.0827764	-6.49696	8.19568e-11	7.6095e-09	glycosyltransferase-like domain containing 1
ENSMUSG00000031669	Gins3	322.1	1.79366	0.842903	0.129788	6.49448	8.33224e-11	7.69962e-09	GINS complex subunit 3 (Psf3 homolog)
ENSMUSG00000020808	Pimreg	1354.62	2.21387	1.14657	0.176652	6.49055	8.55239e-11	7.86578e-09	PICALM interacting mitotic regulator
ENSMUSG00000037428	Vgf	468.858	0.358503	-1.47994	0.228241	-6.48413	8.92479e-11	8.16975e-09	VGF nerve growth factor inducible
ENSMUSG00000031207	Msn	2390.53	1.98068	0.985992	0.152099	6.48259	9.01613e-11	8.21479e-09	moesin
ENSMUSG00000022678	Nde1	1535.36	2.08505	1.06008	0.163566	6.48107	9.10722e-11	8.25919e-09	nudE neurodevelopment protein 1
ENSMUSG00000027525	Phactr3	1260.75	0.645617	-0.63125	0.0974399	-6.47835	9.27317e-11	8.37076e-09	phosphatase and actin regulator 3
ENSMUSG00000031756	Cenpn	352.131	2.00187	1.00134	0.154589	6.47745	9.32866e-11	8.38204e-09	centromere protein N
ENSMUSG00000020423	Btg2	3500.47	1.84595	0.884366	0.136571	6.47552	9.44885e-11	8.43962e-09	BTG anti-proliferation factor 2
ENSMUSG00000023411	Nfatc4	448.68	2.15281	1.10622	0.170844	6.47503	9.47931e-11	8.43962e-09	nuclear factor of activated T cells, cytoplasmic, calcineurin dependent 4
ENSMUSG00000027326	Knl1	653.191	2.07094	1.05029	0.162236	6.47383	9.55522e-11	8.46365e-09	kinetochore scaffold 1
ENSMUSG00000039706	Ldb2	1867.6	0.373292	-1.42162	0.219616	-6.47323	9.59312e-11	8.46365e-09	LIM domain binding 2
ENSMUSG00000028976	Slc2a5	126.132	3.05697	1.6121	0.24912	6.47119	9.72344e-11	8.53998e-09	solute carrier family 2 (facilitated glucose transporter), member 5
ENSMUSG00000098318	Lockd	451.344	2.09464	1.0667	0.164912	6.46833	9.90892e-11	8.66386e-09	lncRNA downstream of Cdkn1b
ENSMUSG00000020865	Abcc3	122.103	2.84032	1.50605	0.233573	6.44788	1.13426e-10	9.87314e-09	ATP-binding cassette, sub-family C (CFTR/MRP), member 3
ENSMUSG00000037541	Shank2	857.037	0.500435	-0.998745	0.154935	-6.44622	1.14675e-10	9.9375e-09	SH3 and multiple ankyrin repeat domains 2
ENSMUSG00000051062	Fbll1	391.912	0.493105	-1.02003	0.158436	-6.43815	1.20939e-10	1.04339e-08	fibrillarin-like 1
ENSMUSG00000026355	Mcm6	5062.59	1.68103	0.749342	0.116422	6.43643	1.22314e-10	1.05061e-08	minichromosome maintenance complex component 6
ENSMUSG00000031262	Cenpi	317.555	2.16109	1.11176	0.17281	6.4334	1.24782e-10	1.06711e-08	centromere protein I
ENSMUSG00000004360	9330159F19Rik	1334.38	0.567552	-0.817175	0.127279	-6.42033	1.35977e-10	1.15777e-08	RIKEN cDNA 9330159F19 gene
ENSMUSG00000029406	Pitpnm2	689.403	0.575126	-0.798049	0.124351	-6.41772	1.38334e-10	1.17271e-08	phosphatidylinositol transfer protein, membrane-associated 2
ENSMUSG00000027239	Mdk	5966.09	1.74301	0.801581	0.124944	6.41552	1.40343e-10	1.1846e-08	midkine
ENSMUSG00000024598	Fbn2	1293.73	0.424821	-1.23507	0.192567	-6.41373	1.42004e-10	1.19344e-08	fibrillin 2
ENSMUSG00000032177	Pde4a	850.023	0.486288	-1.04012	0.162341	-6.40698	1.48434e-10	1.24213e-08	phosphodiesterase 4A, cAMP specific
ENSMUSG00000034906	Ncaph	1153.64	2.18059	1.12472	0.175591	6.40534	1.5003e-10	1.25012e-08	non-SMC condensin I complex, subunit H
ENSMUSG00000058756	Thra	5483.49	0.572774	-0.803963	0.1256	-6.40098	1.5438e-10	1.2809e-08	thyroid hormone receptor alpha
ENSMUSG00000030411	Nova2	3984.54	0.628372	-0.670308	0.10477	-6.39791	1.57513e-10	1.30135e-08	NOVA alternative splicing regulator 2
ENSMUSG00000044968	Napepld	382.862	1.83352	0.874617	0.136784	6.39416	1.61434e-10	1.32812e-08	N-acyl phosphatidylethanolamine phospholipase D
ENSMUSG00000004267	Eno2	1093.16	0.568198	-0.815534	0.127624	-6.39015	1.65728e-10	1.35772e-08	enolase 2, gamma neuronal
ENSMUSG00000045441	Gprin3	410.966	0.457627	-1.12776	0.176581	-6.38663	1.69582e-10	1.38348e-08	GPRIN family member 3
ENSMUSG00000030677	Kif22	801.071	2.17016	1.1178	0.175213	6.37967	1.77472e-10	1.44181e-08	kinesin family member 22
ENSMUSG00000032446	Eomes	3476.36	2.10179	1.07162	0.168046	6.37694	1.8066e-10	1.44886e-08	eomesodermin
ENSMUSG00000044024	Rell2	454.605	0.514638	-0.958371	0.150294	-6.37663	1.81023e-10	1.44886e-08	RELT-like 2
ENSMUSG00000074476	Spc24	683.479	2.2444	1.16633	0.182887	6.37731	1.80229e-10	1.44886e-08	SPC24, NDC80 kinetochore complex component, homolog (S. cerevisiae)
ENSMUSG00000079022	Col22a1	412.479	3.22158	1.68777	0.26469	6.37639	1.81311e-10	1.44886e-08	collagen, type XXII, alpha 1
ENSMUSG00000009681	Bcr	2210.29	0.668098	-0.581869	0.091347	-6.36988	1.89176e-10	1.48732e-08	breakpoint cluster region
ENSMUSG00000071855	Ccdc112	688.416	0.594708	-0.749747	0.117693	-6.37037	1.88568e-10	1.48732e-08	coiled-coil domain containing 112
ENSMUSG00000096146	Kcnj11	676.39	0.6284	-0.670246	0.1052	-6.37114	1.87633e-10	1.48732e-08	potassium inwardly rectifying channel, subfamily J, member 11
ENSMUSG00000101930	Gm5441	64.7719	0.393302	-1.34629	0.211338	-6.37033	1.88616e-10	1.48732e-08	predicted gene 5441
ENSMUSG00000020458	Rtn4	7003.96	0.65789	-0.604082	0.0948443	-6.36919	1.90029e-10	1.48802e-08	reticulon 4
ENSMUSG00000007041	Clic1	1672.91	1.77263	0.825894	0.129758	6.36489	1.95434e-10	1.52423e-08	chloride intracellular channel 1
ENSMUSG00000020363	Gfpt2	742.706	0.636715	-0.651281	0.102373	-6.36183	1.9937e-10	1.54873e-08	glutamine fructose-6-phosphate transaminase 2
ENSMUSG00000078773	Rad54b	247.541	2.23214	1.15843	0.182308	6.35421	2.09506e-10	1.62101e-08	RAD54 homolog B (S. cerevisiae)
ENSMUSG00000073565	Prr16	191.676	0.482725	-1.05073	0.165426	-6.35162	2.13058e-10	1.64198e-08	proline rich 16
ENSMUSG00000028800	Hdac1	1913.1	1.43706	0.523117	0.0824223	6.34679	2.19851e-10	1.6854e-08	histone deacetylase 1
ENSMUSG00000034839	Larp6	187.312	0.591492	-0.75757	0.11937	-6.34639	2.2042e-10	1.6854e-08	La ribonucleoprotein domain family, member 6
ENSMUSG00000020436	Gabrg2	359.632	0.54214	-0.883264	0.139192	-6.34566	2.21478e-10	1.68687e-08	gamma-aminobutyric acid (GABA) A receptor, subunit gamma 2
ENSMUSG00000019214	Chtf18	503.421	2.0915	1.06454	0.167865	6.34166	2.27307e-10	1.72216e-08	CTF18, chromosome transmission fidelity factor 18
ENSMUSG00000027848	Olfml3	493.499	2.82796	1.49976	0.23653	6.3407	2.28717e-10	1.72216e-08	olfactomedin-like 3
ENSMUSG00000054115	Skp2	1653.06	1.57632	0.656559	0.103547	6.34067	2.28761e-10	1.72216e-08	S-phase kinase-associated protein 2 (p45)
ENSMUSG00000052981	Ube2ql1	26275.4	0.549814	-0.862983	0.136326	-6.33029	2.44703e-10	1.83509e-08	ubiquitin-conjugating enzyme E2Q family-like 1
ENSMUSG00000030683	Sez6l2	1551.57	0.580717	-0.784092	0.123878	-6.32953	2.45914e-10	1.8371e-08	seizure related 6 homolog like 2
ENSMUSG00000070713	NA	3239.39	1.65526	0.727055	0.114884	6.32862	2.47365e-10	1.84089e-08	NA
ENSMUSG00000031785	Adgrg1	8216.04	1.63796	0.7119	0.112546	6.32542	2.52546e-10	1.87229e-08	adhesion G protein-coupled receptor G1
ENSMUSG00000034487	Poglut3	181.008	2.13785	1.09616	0.173327	6.32424	2.5448e-10	1.87628e-08	protein O-glucosyltransferase 3
ENSMUSG00000055782	Abcd2	1817.29	1.96145	0.971924	0.15369	6.32392	2.55007e-10	1.87628e-08	ATP-binding cassette, sub-family D (ALD), member 2
ENSMUSG00000078235	Fam43b	235.69	0.314994	-1.6666	0.263726	-6.31944	2.62509e-10	1.92421e-08	family with sequence similarity 43, member B
ENSMUSG00000085181	Gm12709	96.7932	0.482244	-1.05217	0.166632	-6.31429	2.71405e-10	1.98197e-08	predicted gene 12709
ENSMUSG00000022044	Stmn4	6937.11	0.5715	-0.807174	0.127866	-6.31265	2.74298e-10	1.99562e-08	stathmin-like 4
ENSMUSG00000095865	NA	604.94	2.05571	1.03963	0.164717	6.31165	2.76069e-10	2.00104e-08	NA
ENSMUSG00000027552	E2f5	1001.35	1.53541	0.618624	0.0980606	6.30859	2.81594e-10	2.02602e-08	E2F transcription factor 5
ENSMUSG00000045087	S1pr5	149.437	0.435325	-1.19983	0.190186	-6.30873	2.81326e-10	2.02602e-08	sphingosine-1-phosphate receptor 5
ENSMUSG00000035864	Syt1	2614.69	0.464018	-1.10775	0.175702	-6.30472	2.8872e-10	2.06965e-08	synaptotagmin I
ENSMUSG00000020974	Pole2	192.019	1.81772	0.86213	0.136771	6.30348	2.91044e-10	2.07867e-08	polymerase (DNA directed), epsilon 2 (p59 subunit)
ENSMUSG00000001517	Foxm1	1147.48	2.25195	1.17117	0.185997	6.29673	3.03993e-10	2.16323e-08	forkhead box M1
ENSMUSG00000027332	Ivd	2494.31	1.49622	0.58132	0.0923839	6.29244	3.12518e-10	2.20751e-08	isovaleryl coenzyme A dehydrogenase
ENSMUSG00000037474	Dtl	1306.18	1.96988	0.978111	0.155456	6.2919	3.13612e-10	2.20751e-08	denticleless E3 ubiquitin protein ligase
ENSMUSG00000050410	Tcf19	891.09	1.96601	0.975269	0.154985	6.29267	3.12061e-10	2.20751e-08	transcription factor 19
ENSMUSG00000019803	Nr2e1	1377.1	2.3302	1.22046	0.194037	6.28981	3.17846e-10	2.22927e-08	nuclear receptor subfamily 2, group E, member 1
ENSMUSG00000074923	Pak6	641.936	0.472399	-1.08192	0.172194	-6.28317	3.31741e-10	2.31838e-08	p21 (RAC1) activated kinase 6
ENSMUSG00000022602	Arc	131.606	2.05395	1.0384	0.16537	6.27925	3.40214e-10	2.3691e-08	activity regulated cytoskeletal-associated protein
ENSMUSG00000027111	Itga6	1592.62	1.53349	0.616814	0.0983116	6.27407	3.51719e-10	2.44051e-08	integrin alpha 6
ENSMUSG00000051335	Gfod1	423.424	0.563456	-0.827624	0.132013	-6.26924	3.62806e-10	2.50851e-08	glucose-fructose oxidoreductase domain containing 1
ENSMUSG00000069996	Gm41341	963.598	1.66991	0.739767	0.118162	6.26063	3.8342e-10	2.64167e-08	predicted gene, 41341
ENSMUSG00000034311	Kif4	755.157	2.37736	1.24936	0.199641	6.25802	3.89891e-10	2.6768e-08	kinesin family member 4
ENSMUSG00000028718	Stil	430.975	2.26541	1.17977	0.18862	6.25477	3.98111e-10	2.72364e-08	Scl/Tal1 interrupting locus
ENSMUSG00000037815	Ctnna1	2836.13	1.71432	0.777633	0.124494	6.24633	4.20202e-10	2.86472e-08	catenin (cadherin associated protein), alpha 1
ENSMUSG00000028702	Rad54l	567.767	2.06714	1.04764	0.167914	6.23913	4.40009e-10	2.9893e-08	RAD54 like (S. cerevisiae)
ENSMUSG00000040502	2024-03-09	841.641	0.569425	-0.812421	0.130258	-6.23703	4.45958e-10	3.0192e-08	membrane-associated ring finger (C3HC4) 9
ENSMUSG00000039748	Exo1	349.529	2.11481	1.08053	0.173487	6.22832	4.71478e-10	3.18093e-08	exonuclease 1
ENSMUSG00000026622	Nek2	723.364	2.26853	1.18176	0.189825	6.22551	4.79981e-10	3.22713e-08	NIMA (never in mitosis gene a)-related expressed kinase 2
ENSMUSG00000025758	Plk4	661.188	1.70176	0.767029	0.123218	6.22497	4.81651e-10	3.22723e-08	polo like kinase 4
ENSMUSG00000029723	Tsc22d4	1320.42	1.62765	0.702794	0.112941	6.22264	4.88857e-10	3.25315e-08	TSC22 domain family, member 4
ENSMUSG00000048163	Selplg	175.737	4.37201	2.1283	0.342002	6.22305	4.87574e-10	3.25315e-08	selectin, platelet (p-selectin) ligand
ENSMUSG00000039913	Pak7	2529.84	0.683717	-0.548529	0.0882731	-6.21399	5.16544e-10	3.42571e-08	p21 (RAC1) activated kinase 7
ENSMUSG00000030638	Sh3gl3	1256.67	0.607369	-0.719355	0.115777	-6.21327	5.18946e-10	3.42997e-08	SH3-domain GRB2-like 3
ENSMUSG00000035964	Tmem59l	1471.69	0.54704	-0.870283	0.140139	-6.21016	5.29323e-10	3.475e-08	transmembrane protein 59-like
ENSMUSG00000039057	Myo16	662.415	0.546495	-0.871719	0.140368	-6.21025	5.29007e-10	3.475e-08	myosin XVI
ENSMUSG00000041431	Ccnb1	1482.37	2.31461	1.21077	0.195095	6.20603	5.43392e-10	3.55539e-08	cyclin B1
ENSMUSG00000038255	Neurod2	18442.1	0.690296	-0.534713	0.0862277	-6.20117	5.60434e-10	3.65463e-08	neurogenic differentiation 2
ENSMUSG00000020538	Srebf1	2938.68	1.56146	0.6429	0.103716	6.19868	5.69383e-10	3.70061e-08	sterol regulatory element binding transcription factor 1
ENSMUSG00000036777	Anln	521.971	2.30194	1.20285	0.194112	6.19669	5.76615e-10	3.73516e-08	anillin, actin binding protein
ENSMUSG00000026429	Ube2t	302.602	1.74756	0.80534	0.130097	6.1903	6.00512e-10	3.87708e-08	ubiquitin-conjugating enzyme E2T
ENSMUSG00000042105	Inpp5f	5519.97	0.699964	-0.514648	0.0832218	-6.18405	6.24761e-10	4.02033e-08	inositol polyphosphate-5-phosphatase F
ENSMUSG00000031189	Aff2	2597.46	0.629539	-0.667633	0.10798	-6.18291	6.29317e-10	4.03632e-08	AF4/FMR2 family, member 2
ENSMUSG00000005470	Asf1b	415.69	2.11618	1.08146	0.174983	6.1804	6.39411e-10	4.05257e-08	anti-silencing function 1B histone chaperone
ENSMUSG00000026109	Tmeff2	1133.35	0.548472	-0.866511	0.140173	-6.18174	6.33983e-10	4.05257e-08	transmembrane protein with EGF-like and two follistatin-like domains 2
ENSMUSG00000026288	Inpp5d	244.523	2.89524	1.53368	0.248126	6.18106	6.36733e-10	4.05257e-08	inositol polyphosphate-5-phosphatase D
ENSMUSG00000094627	NA	1238.84	1.67204	0.741612	0.119998	6.18021	6.40163e-10	4.05257e-08	NA
ENSMUSG00000027967	Neurog2	7148.09	2.08854	1.06249	0.172044	6.1757	6.58723e-10	4.15657e-08	neurogenin 2
ENSMUSG00000020723	Cacng4	3101.99	0.570999	-0.808441	0.131043	-6.16927	6.86058e-10	4.31508e-08	calcium channel, voltage-dependent, gamma subunit 4
ENSMUSG00000060275	Nrg2	155.032	0.511522	-0.967133	0.156783	-6.1686	6.88955e-10	4.31937e-08	neuregulin 2
ENSMUSG00000045751	Mms22l	925.556	1.85154	0.888725	0.144141	6.16565	7.01937e-10	4.38666e-08	MMS22-like, DNA repair protein
ENSMUSG00000061887	Ssbp3	7866.14	0.707917	-0.498348	0.0808895	-6.16085	7.23559e-10	4.50734e-08	single-stranded DNA binding protein 3
ENSMUSG00000012443	Kif11	1700.22	2.32226	1.21553	0.197392	6.15798	7.36809e-10	4.57526e-08	kinesin family member 11
ENSMUSG00000022454	Nell2	9484.71	0.535058	-0.902232	0.146594	-6.15463	7.52534e-10	4.65807e-08	NEL-like 2
ENSMUSG00000032666	1700025G04Rik	1924.05	0.710375	-0.493348	0.0802075	-6.15089	7.70472e-10	4.75401e-08	RIKEN cDNA 1700025G04 gene
ENSMUSG00000029177	Cenpa	1877.73	2.05987	1.04255	0.169521	6.14998	7.74911e-10	4.76631e-08	centromere protein A
ENSMUSG00000097929	Tunar	320.685	0.43523	-1.20015	0.195381	-6.14262	8.11696e-10	4.97687e-08	Tcl1 upstream neural differentiation associated RNA
ENSMUSG00000073371	NA	226.285	1.73145	0.791981	0.12898	6.14033	8.23512e-10	5.03349e-08	NA
ENSMUSG00000031274	Col4a5	347.475	2.52753	1.33773	0.217903	6.13908	8.29985e-10	5.0572e-08	collagen, type IV, alpha 5
ENSMUSG00000083668	NA	178.916	2.09945	1.07001	0.17435	6.13718	8.40018e-10	5.10239e-08	NA
ENSMUSG00000020806	Rhbdf2	75.9816	2.1715	1.11869	0.182412	6.13275	8.63709e-10	5.23e-08	rhomboid 5 homolog 2
ENSMUSG00000052133	Sema5b	2505.32	1.95361	0.966142	0.157604	6.13017	8.77831e-10	5.29906e-08	sema domain, seven thrombospondin repeats (type 1 and type 1-like), transmembrane domain (TM) and short cytoplasmic domain, (semaphorin) 5B
ENSMUSG00000006731	B4galnt1	2224.84	0.612934	-0.706196	0.115256	-6.1272	8.94382e-10	5.3823e-08	beta-1,4-N-acetyl-galactosaminyl transferase 1
ENSMUSG00000020649	Rrm2	5798.72	1.94009	0.956127	0.156131	6.12389	9.13167e-10	5.47844e-08	ribonucleotide reductase M2
ENSMUSG00000032122	Slc37a2	128.481	2.36617	1.24255	0.202948	6.12253	9.21039e-10	5.50872e-08	solute carrier family 37 (glycerol-3-phosphate transporter), member 2
ENSMUSG00000038642	Ctss	1043.94	3.21284	1.68385	0.275085	6.12119	9.28777e-10	5.53801e-08	cathepsin S
ENSMUSG00000021981	Cab39l	885.235	1.39021	0.475304	0.0776645	6.11997	9.35944e-10	5.56373e-08	calcium binding protein 39-like
ENSMUSG00000024349	Tmem173	51.3859	3.56629	1.83443	0.29979	6.11904	9.41429e-10	5.57932e-08	transmembrane protein 173
ENSMUSG00000002055	Spag5	716.936	2.3155	1.21132	0.198007	6.11757	9.50114e-10	5.60095e-08	sperm associated antigen 5
ENSMUSG00000036533	Cdc42ep3	804.821	0.569476	-0.812293	0.132783	-6.11745	9.50822e-10	5.60095e-08	CDC42 effector protein (Rho GTPase binding) 3
ENSMUSG00000041859	Mcm3	2701.64	2.10477	1.07366	0.17569	6.11114	9.89227e-10	5.80962e-08	minichromosome maintenance complex component 3
ENSMUSG00000001228	Uhrf1	2575.13	2.09693	1.06828	0.175056	6.10252	1.04409e-09	6.0951e-08	ubiquitin-like, containing PHD and RING finger domains, 1
ENSMUSG00000029122	Evc	303.807	2.12182	1.0853	0.177832	6.10295	1.04126e-09	6.0951e-08	EvC ciliary complex subunit 1
ENSMUSG00000033192	Lpcat2	250.902	2.78448	1.47741	0.242294	6.09759	1.07683e-09	6.26745e-08	lysophosphatidylcholine acyltransferase 2
ENSMUSG00000035653	Lrfn5	2096.5	0.375563	-1.41287	0.231743	-6.09673	1.0826e-09	6.28231e-08	leucine rich repeat and fibronectin type III domain containing 5
ENSMUSG00000051951	Xkr4	1060.38	0.486181	-1.04043	0.170685	-6.09565	1.08991e-09	6.30593e-08	X-linked Kx blood group related 4
ENSMUSG00000046057	NA	248.348	1.96994	0.978153	0.160506	6.09418	1.09998e-09	6.34538e-08	NA
ENSMUSG00000018865	Sult4a1	1621.54	0.592487	-0.755145	0.124002	-6.08978	1.13068e-09	6.50324e-08	sulfotransferase family 4A, member 1
ENSMUSG00000037725	Ckap2	1010.42	1.85805	0.89379	0.147032	6.07888	1.21023e-09	6.94032e-08	cytoskeleton associated protein 2
ENSMUSG00000022272	Myo10	2937.03	2.16173	1.11219	0.183066	6.07533	1.23733e-09	7.0749e-08	myosin X
ENSMUSG00000007207	Stx1a	960.308	0.657253	-0.60548	0.0997423	-6.07044	1.27558e-09	7.27227e-08	syntaxin 1A (brain)
ENSMUSG00000029910	Mad2l1	820.422	1.85277	0.889681	0.146594	6.06901	1.28698e-09	7.3159e-08	MAD2 mitotic arrest deficient-like 1
ENSMUSG00000029521	Chek2	279.951	1.98597	0.989845	0.16318	6.06597	1.31158e-09	7.39184e-08	checkpoint kinase 2
ENSMUSG00000036395	Glb1l2	83.5088	2.55714	1.35453	0.22329	6.06623	1.30944e-09	7.39184e-08	galactosidase, beta 1-like 2
ENSMUSG00000046798	Cldn12	715.58	2.26014	1.17641	0.193937	6.06596	1.31171e-09	7.39184e-08	claudin 12
ENSMUSG00000058290	Espl1	495.613	2.36974	1.24473	0.205287	6.06335	1.33315e-09	7.47117e-08	extra spindle pole bodies 1, separase
ENSMUSG00000061911	Myt1l	12434.4	0.588168	-0.7657	0.126284	-6.06331	1.33345e-09	7.47117e-08	myelin transcription factor 1-like
ENSMUSG00000079227	Ccr5	113.381	5.16315	2.36825	0.390837	6.05944	1.36595e-09	7.63132e-08	chemokine (C-C motif) receptor 5
ENSMUSG00000061062	NA	680.46	1.49594	0.581049	0.0959022	6.05876	1.37171e-09	7.64159e-08	NA
ENSMUSG00000000560	Gabra2	4984.35	0.530282	-0.915167	0.151191	-6.05304	1.42133e-09	7.89548e-08	gamma-aminobutyric acid (GABA) A receptor, subunit alpha 2
ENSMUSG00000014361	Mertk	160.679	3.17505	1.66678	0.275516	6.04966	1.45149e-09	8.04012e-08	MER proto-oncogene tyrosine kinase
ENSMUSG00000049676	Catsperg1	33.9836	0.252583	-1.98517	0.328402	-6.04493	1.49477e-09	8.25636e-08	cation channel sperm associated auxiliary subunit gamma 1
ENSMUSG00000028199	Cryz	291.623	1.93964	0.955789	0.158236	6.04026	1.53867e-09	8.47487e-08	crystallin, zeta
ENSMUSG00000027624	Epb41l1	1154.63	0.533685	-0.905941	0.150117	-6.0349	1.59058e-09	8.73607e-08	erythrocyte membrane protein band 4.1 like 1
ENSMUSG00000003352	Cacnb3	3341.29	0.608136	-0.717534	0.118981	-6.03067	1.63281e-09	8.94285e-08	calcium channel, voltage-dependent, beta 3 subunit
ENSMUSG00000030584	Dpf1	3033.98	0.561668	-0.83221	0.138009	-6.03011	1.63843e-09	8.9485e-08	D4, zinc and double PHD fingers family 1
ENSMUSG00000067369	Trmt2b	286.546	1.72443	0.786117	0.130423	6.02746	1.66553e-09	9.07111e-08	TRM2 tRNA methyltransferase 2B
ENSMUSG00000026779	Mastl	273.129	1.84337	0.882347	0.146452	6.02482	1.69298e-09	9.16937e-08	microtubule associated serine/threonine kinase-like
ENSMUSG00000060882	Kcnd2	1170.12	0.624912	-0.678275	0.112574	-6.02514	1.68962e-09	9.16937e-08	potassium voltage-gated channel, Shal-related family, member 2
ENSMUSG00000106515	NA	290.955	0.408487	-1.29164	0.214813	-6.01283	1.8231e-09	9.84675e-08	NA
ENSMUSG00000032355	Mlip	512.779	0.355389	-1.49253	0.24847	-6.00687	1.89135e-09	1.01872e-07	muscular LMNA-interacting protein
ENSMUSG00000019806	Aig1	1369.74	0.558529	-0.840295	0.139915	-6.00574	1.90461e-09	1.02022e-07	androgen-induced 1
ENSMUSG00000027331	Knstrn	1197.44	1.7892	0.839318	0.139745	6.00607	1.90076e-09	1.02022e-07	kinetochore-localized astrin/SPAG5 binding
ENSMUSG00000040118	Cacna2d1	4327.18	0.673474	-0.570306	0.0949822	-6.00434	1.92107e-09	1.02622e-07	calcium channel, voltage-dependent, alpha2/delta subunit 1
ENSMUSG00000030096	Slc6a6	2163.89	0.623987	-0.680411	0.113437	-5.99815	1.99584e-09	1.06325e-07	solute carrier family 6 (neurotransmitter transporter, taurine), member 6
ENSMUSG00000042766	Trim46	2070.9	0.690121	-0.53508	0.0892742	-5.99366	2.05169e-09	1.09002e-07	tripartite motif-containing 46
ENSMUSG00000071757	Zhx2	1356.03	1.82164	0.865238	0.144404	5.99179	2.07544e-09	1.09964e-07	zinc fingers and homeoboxes 2
ENSMUSG00000019146	Col22a1	365.368	0.545178	-0.875201	0.146086	-5.991	2.08549e-09	1.10197e-07	calcium channel, voltage-dependent, gamma subunit 2
ENSMUSG00000084279	NA	502.99	2.01123	1.00808	0.16831	5.9894	2.1062e-09	1.10991e-07	NA
ENSMUSG00000081671	NA	510.364	2.14311	1.09971	0.183805	5.98302	2.19041e-09	1.15117e-07	NA
ENSMUSG00000000290	Itgb2	71.0107	3.66878	1.8753	0.313556	5.98075	2.22111e-09	1.16417e-07	integrin beta 2
ENSMUSG00000056596	Trnp1	871.191	0.606759	-0.720805	0.120636	-5.97506	2.30009e-09	1.20233e-07	TMF1-regulated nuclear protein 1
ENSMUSG00000024989	Cep55	425.3	2.24105	1.16417	0.194915	5.97271	2.33352e-09	1.21655e-07	centrosomal protein 55
ENSMUSG00000026029	Casp8	119.329	2.40511	1.2661	0.212027	5.97142	2.35204e-09	1.21968e-07	caspase 8
ENSMUSG00000035184	Fam124a	1870.93	0.544589	-0.876761	0.146819	-5.9717	2.34798e-09	1.21968e-07	family with sequence similarity 124, member A
ENSMUSG00000036908	Unc93b1	640.735	2.86399	1.51802	0.254271	5.97011	2.37095e-09	1.22623e-07	unc-93 homolog B1, TLR signaling regulator
ENSMUSG00000032440	Tgfbr2	253.391	2.33363	1.22258	0.205211	5.95765	2.55889e-09	1.31993e-07	transforming growth factor, beta receptor II
ENSMUSG00000006715	Gmnn	348.644	2.17555	1.12138	0.188296	5.95542	2.59412e-09	1.33457e-07	geminin
ENSMUSG00000024816	Frmd8	1141.69	1.58623	0.665606	0.111817	5.95265	2.6384e-09	1.35022e-07	FERM domain containing 8
ENSMUSG00000044583	Tlr7	64.0131	2.50982	1.32759	0.223019	5.95278	2.63624e-09	1.35022e-07	toll-like receptor 7
ENSMUSG00000030329	Pianp	1160.1	0.586186	-0.770568	0.12949	-5.95079	2.66849e-09	1.36205e-07	PILR alpha associated neural protein
ENSMUSG00000059995	Atxn7l3	2205.35	0.674055	-0.569063	0.0956449	-5.94975	2.68556e-09	1.36718e-07	ataxin 7-like 3
ENSMUSG00000033952	Aspm	911.927	2.18186	1.12556	0.189199	5.94909	2.69634e-09	1.36909e-07	abnormal spindle microtubule assembly
ENSMUSG00000021069	Pygl	119.188	2.25221	1.17134	0.19691	5.9486	2.70444e-09	1.36964e-07	liver glycogen phosphorylase
ENSMUSG00000003038	Hmgn2	7568.1	1.65043	0.722838	0.121524	5.94809	2.71297e-09	1.3704e-07	high mobility group nucleosomal binding domain 2
ENSMUSG00000058966	Fam57b	989.705	0.563264	-0.828116	0.139236	-5.94758	2.72133e-09	1.37107e-07	family with sequence similarity 57, member B
ENSMUSG00000112808	NA	1709.53	2.00295	1.00212	0.168512	5.94689	2.73283e-09	1.37332e-07	NA
ENSMUSG00000033596	Rfwd3	1105.84	1.80667	0.853333	0.143566	5.94385	2.78412e-09	1.39549e-07	ring finger and WD repeat domain 3
ENSMUSG00000026893	Gca	384.082	1.92673	0.946154	0.159252	5.94125	2.82856e-09	1.41414e-07	grancalcin
ENSMUSG00000018012	Rac3	1849.96	0.550649	-0.860794	0.144928	-5.93947	2.85941e-09	1.42226e-07	Rac family small GTPase 3
ENSMUSG00000027253	Lrp4	246.198	2.28352	1.19126	0.200557	5.93977	2.85424e-09	1.42226e-07	low density lipoprotein receptor-related protein 4
ENSMUSG00000062257	Opcml	3091.21	0.462589	-1.1122	0.187305	-5.93789	2.88709e-09	1.43238e-07	opioid binding protein/cell adhesion molecule-like
ENSMUSG00000015839	Nfe2l2	712.605	2.27232	1.18417	0.199469	5.9366	2.90997e-09	1.44006e-07	nuclear factor, erythroid derived 2, like 2
ENSMUSG00000022817	Itgb5	1255.48	2.62453	1.39206	0.234744	5.9301	3.02749e-09	1.49443e-07	integrin beta 5
ENSMUSG00000052160	Pld4	439.332	3.24646	1.69887	0.28665	5.92663	3.09214e-09	1.52249e-07	phospholipase D family, member 4
ENSMUSG00000050423	Ppp1r3g	120.63	2.53315	1.34093	0.226339	5.92444	3.1336e-09	1.53901e-07	protein phosphatase 1, regulatory subunit 3G
ENSMUSG00000019920	Lims1	2081.88	1.38388	0.468721	0.0792075	5.91764	3.26595e-09	1.59999e-07	LIM and senescent cell antigen-like domains 1
ENSMUSG00000056296	Synpr	239.412	2.27139	1.18357	0.20009	5.91521	3.31444e-09	1.61967e-07	synaptoporin
ENSMUSG00000040618	Pck2	584.361	1.54084	0.623713	0.105466	5.91385	3.34203e-09	1.62907e-07	phosphoenolpyruvate carboxykinase 2 (mitochondrial)
ENSMUSG00000029053	Prkcz	2131.09	0.607945	-0.717988	0.121456	-5.9115	3.39015e-09	1.64841e-07	protein kinase C, zeta
ENSMUSG00000057716	Tmem178b	1425.71	0.575272	-0.797683	0.134953	-5.91083	3.4039e-09	1.65097e-07	transmembrane protein 178B
ENSMUSG00000018566	Slc2a4	179.677	2.08366	1.05912	0.179243	5.90888	3.44447e-09	1.65828e-07	solute carrier family 2 (facilitated glucose transporter), member 4
ENSMUSG00000021260	Hhipl1	160.228	1.95611	0.967985	0.163816	5.90897	3.44257e-09	1.65828e-07	hedgehog interacting protein-like 1
ENSMUSG00000034023	Fancd2	283.465	2.32189	1.2153	0.205647	5.90965	3.42838e-09	1.65828e-07	Fanconi anemia, complementation group D2
ENSMUSG00000028607	Cpt2	415.538	1.64553	0.718552	0.121616	5.90838	3.45493e-09	1.65922e-07	carnitine palmitoyltransferase 2
ENSMUSG00000040452	Cdh12	1655.81	0.479579	-1.06016	0.179466	-5.9073	3.47759e-09	1.666e-07	cadherin 12
ENSMUSG00000028884	Rpa2	1525.89	1.7967	0.845352	0.143338	5.8976	3.68835e-09	1.76263e-07	replication protein A2
ENSMUSG00000026674	Ddr2	197.589	2.27617	1.18661	0.201401	5.89177	3.8209e-09	1.82151e-07	discoidin domain receptor family, member 2
ENSMUSG00000073514	Dok6	3390.86	0.614492	-0.702535	0.119292	-5.88918	3.8812e-09	1.84575e-07	docking protein 6
ENSMUSG00000021707	Dhfr	673.649	1.75857	0.814399	0.138352	5.88642	3.94648e-09	1.86768e-07	dihydrofolate reductase
ENSMUSG00000030000	Add2	8250.97	0.579058	-0.788221	0.133899	-5.8867	3.93972e-09	1.86768e-07	adducin 2 (beta)
ENSMUSG00000034098	Fstl5	1450.79	1.65007	0.722531	0.122757	5.88587	3.95973e-09	1.86942e-07	follistatin-like 5
ENSMUSG00000028064	Sema4a	438.456	0.670885	-0.575863	0.0979192	-5.881	4.07793e-09	1.92057e-07	sema domain, immunoglobulin domain (Ig), transmembrane domain (TM) and short cytoplasmic domain, (semaphorin) 4A
ENSMUSG00000036887	C1qa	967.611	2.93326	1.5525	0.264089	5.87872	4.13453e-09	1.94253e-07	complement component 1, q subcomponent, alpha polypeptide
ENSMUSG00000038379	Ttk	483.238	2.12978	1.0907	0.185656	5.87487	4.23183e-09	1.98347e-07	Ttk protein kinase
ENSMUSG00000055541	Lair1	117.258	3.88242	1.95696	0.333208	5.87308	4.27782e-09	1.99543e-07	leukocyte-associated Ig-like receptor 1
ENSMUSG00000118145	NA	119.552	1.87744	0.908768	0.154731	5.87321	4.27437e-09	1.99543e-07	NA
ENSMUSG00000032936	Camkv	1417.85	0.359051	-1.47774	0.251791	-5.8689	4.38695e-09	2.04145e-07	CaM kinase-like vesicle-associated
ENSMUSG00000032434	Cmtm6	1467.88	1.48212	0.567666	0.0967387	5.86804	4.40988e-09	2.04723e-07	CKLF-like MARVEL transmembrane domain containing 6
ENSMUSG00000047013	Fbxo41	828.039	0.528019	-0.921339	0.157305	-5.85702	4.71249e-09	2.18252e-07	F-box protein 41
ENSMUSG00000041362	Shtn1	4584.33	0.536874	-0.897345	0.153269	-5.85472	4.77805e-09	2.20764e-07	shootin 1
ENSMUSG00000040794	C1qtnf4	2269.5	0.48843	-1.03378	0.176869	-5.84488	5.06928e-09	2.33666e-07	C1q and tumor necrosis factor related protein 4
ENSMUSG00000009394	Syn2	1049.84	1.61957	0.695612	0.119041	5.84348	5.11229e-09	2.35093e-07	synapsin II
ENSMUSG00000015766	Eps8	689.306	0.552756	-0.855286	0.146499	-5.83817	5.27775e-09	2.42131e-07	epidermal growth factor receptor pathway substrate 8
ENSMUSG00000022456	2024-09-03	24052.5	0.734661	-0.444849	0.07621	-5.83714	5.3103e-09	2.43052e-07	septin 3
ENSMUSG00000015947	Fcgr1	76.6338	3.12066	1.64185	0.281422	5.83413	5.40736e-09	2.46915e-07	Fc receptor, IgG, high affinity I
ENSMUSG00000038679	Trps1	846.217	2.02396	1.01718	0.174412	5.83208	5.47393e-09	2.49149e-07	transcriptional repressor GATA binding 1
ENSMUSG00000061288	Taok3	1921.58	0.725035	-0.463877	0.079542	-5.83184	5.48184e-09	2.49149e-07	TAO kinase 3
ENSMUSG00000079598	Clec2l	553.164	0.504561	-0.986898	0.169257	-5.83077	5.51726e-09	2.50176e-07	C-type lectin domain family 2, member L
ENSMUSG00000022661	Cd200	4268.89	0.608482	-0.716714	0.123058	-5.82419	5.73891e-09	2.59085e-07	CD200 antigen
ENSMUSG00000039652	Cpeb3	673.194	0.676312	-0.56424	0.0968793	-5.82415	5.74032e-09	2.59085e-07	cytoplasmic polyadenylation element binding protein 3
ENSMUSG00000026274	Pask	319.772	2.1505	1.10467	0.189913	5.81671	6.00159e-09	2.70252e-07	PAS domain containing serine/threonine kinase
ENSMUSG00000052302	Tbc1d30	818.046	0.535085	-0.902159	0.155136	-5.81527	6.05345e-09	2.71959e-07	TBC1 domain family, member 30
ENSMUSG00000057880	Abat	1258.94	1.89204	0.919945	0.158213	5.81461	6.07762e-09	2.72417e-07	4-aminobutyrate aminotransferase
ENSMUSG00000096956	Snhg18	234.828	2.52345	1.3354	0.229746	5.81249	6.15503e-09	2.75254e-07	small nucleolar RNA host gene 18
ENSMUSG00000025017	Pik3ap1	137.436	3.08295	1.62431	0.279527	5.81093	6.21275e-09	2.772e-07	phosphoinositide-3-kinase adaptor protein 1
ENSMUSG00000015243	Abca1	1838.54	2.14465	1.10074	0.18948	5.80926	6.27479e-09	2.79328e-07	ATP-binding cassette, sub-family A (ABC1), member 1
ENSMUSG00000025658	Cnksr2	1297.01	0.522094	-0.937618	0.161469	-5.80682	6.36717e-09	2.82795e-07	connector enhancer of kinase suppressor of Ras 2
ENSMUSG00000017861	Mybl2	519.8	2.17811	1.12307	0.193443	5.80571	6.40956e-09	2.84031e-07	myeloblastosis oncogene-like 2
ENSMUSG00000055078	Gabra5	79.3694	0.305487	-1.71082	0.294704	-5.80519	6.42923e-09	2.84257e-07	gamma-aminobutyric acid (GABA) A receptor, subunit alpha 5
ENSMUSG00000019817	Plagl1	1799.08	1.81236	0.85787	0.147804	5.80409	6.47158e-09	2.84837e-07	pleiomorphic adenoma gene-like 1
ENSMUSG00000032733	Snx33	219.534	2.22632	1.15466	0.198933	5.80426	6.46523e-09	2.84837e-07	sorting nexin 33
ENSMUSG00000019055	Plod1	633.874	2.09593	1.06759	0.184286	5.79312	6.90919e-09	3.03413e-07	procollagen-lysine, 2-oxoglutarate 5-dioxygenase 1
ENSMUSG00000004961	Syt5	2264.86	0.530978	-0.913275	0.157724	-5.79035	7.02384e-09	3.07755e-07	synaptotagmin V
ENSMUSG00000058297	Spock2	750.67	0.493985	-1.01746	0.175884	-5.78483	7.25849e-09	3.17323e-07	sparc/osteonectin, cwcv and kazal-like domains proteoglycan 2
ENSMUSG00000027078	Ube2l6	241.582	1.93899	0.955304	0.165394	5.77592	7.65333e-09	3.33836e-07	ubiquitin-conjugating enzyme E2L 6
ENSMUSG00000037242	Clic4	6956.57	1.68496	0.752717	0.13034	5.77503	7.69401e-09	3.34861e-07	chloride intracellular channel 4 (mitochondrial)
ENSMUSG00000019828	Grm1	254.441	0.390513	-1.35656	0.235142	-5.76909	7.96996e-09	3.45521e-07	glutamate receptor, metabotropic 1
ENSMUSG00000041774	Ydjc	336.43	0.518511	-0.947555	0.164249	-5.769	7.97437e-09	3.45521e-07	YdjC homolog (bacterial)
ENSMUSG00000045659	Plekha7	229.699	2.20878	1.14325	0.198191	5.76844	8.00105e-09	3.45908e-07	pleckstrin homology domain containing, family A member 7
ENSMUSG00000028176	Lrrc7	2083.34	0.493193	-1.01978	0.176896	-5.76485	8.17294e-09	3.52558e-07	leucine rich repeat containing 7
ENSMUSG00000036292	Gramd1c	80.5902	2.13097	1.09151	0.189414	5.76257	8.28437e-09	3.56575e-07	GRAM domain containing 1C
ENSMUSG00000027115	Kif18a	626.923	1.64281	0.716167	0.124343	5.75961	8.43096e-09	3.62086e-07	kinesin family member 18A
ENSMUSG00000015829	Tnr	756.425	0.427864	-1.22478	0.212784	-5.75597	8.61462e-09	3.68608e-07	tenascin R
ENSMUSG00000054717	Hmgb2	2310.99	1.95862	0.969836	0.168496	5.75585	8.62065e-09	3.68608e-07	high mobility group box 2
ENSMUSG00000063234	Gpr84	30.2249	5.49415	2.4579	0.427078	5.75514	8.65691e-09	3.69349e-07	G protein-coupled receptor 84
ENSMUSG00000033721	Vav3	1025.41	0.59809	-0.741567	0.128884	-5.75375	8.72856e-09	3.71593e-07	vav 3 oncogene
ENSMUSG00000029126	Nsg1	22570.2	0.634555	-0.656182	0.114079	-5.75198	8.82032e-09	3.74681e-07	neuron specific gene family member 1
ENSMUSG00000056856	Jakmip3	88.9034	0.41841	-1.25701	0.218617	-5.74983	8.93349e-09	3.78617e-07	janus kinase and microtubule interacting protein 3
ENSMUSG00000120976	NA	75.2222	0.369775	-1.43528	0.249637	-5.74948	8.9518e-09	3.78617e-07	NA
ENSMUSG00000062248	Cks2	437.126	2.04228	1.03018	0.179197	5.74887	8.98406e-09	3.79158e-07	CDC28 protein kinase regulatory subunit 2
ENSMUSG00000042002	Foxn4	55.1666	2.49351	1.31818	0.229329	5.74799	9.03093e-09	3.80313e-07	forkhead box N4
ENSMUSG00000071551	Akr1c19	64.0264	0.314436	-1.66916	0.2907	-5.74186	9.36438e-09	3.93506e-07	aldo-keto reductase family 1, member C19
ENSMUSG00000032502	Stac	40.3941	0.224705	-2.15389	0.375253	-5.73984	9.47645e-09	3.96506e-07	src homology three (SH3) and cysteine rich domain
ENSMUSG00000044912	Syt16	2223.29	0.584168	-0.775544	0.13511	-5.7401	9.46205e-09	3.96506e-07	synaptotagmin XVI
ENSMUSG00000021892	Sh3bp5	5120.73	0.623987	-0.680413	0.118689	-5.73273	9.88241e-09	4.11725e-07	SH3-domain binding protein 5 (BTK-associated)
ENSMUSG00000058656	Samd12	506.099	0.659061	-0.601516	0.104925	-5.7328	9.87858e-09	4.11725e-07	sterile alpha motif domain containing 12
ENSMUSG00000040713	Creg1	376.045	1.61536	0.691852	0.120947	5.72029	1.0634e-08	4.42095e-07	cellular repressor of E1A-stimulated genes 1
ENSMUSG00000036437	Npy1r	280.451	0.472185	-1.08258	0.189309	-5.71857	1.07425e-08	4.45656e-07	neuropeptide Y receptor Y1
ENSMUSG00000096936	NA	47.1676	0.394063	-1.3435	0.234995	-5.71714	1.08334e-08	4.48469e-07	NA
ENSMUSG00000061601	Pclo	804.241	0.586384	-0.770082	0.134977	-5.70529	1.16142e-08	4.79775e-07	piccolo (presynaptic cytomatrix protein)
ENSMUSG00000087470	NA	20.7323	0.21426	-2.22257	0.389665	-5.7038	1.17169e-08	4.82993e-07	NA
ENSMUSG00000021697	Depdc1b	382.847	2.13895	1.09691	0.19242	5.70059	1.19393e-08	4.91124e-07	DEP domain containing 1B
ENSMUSG00000074912	Gm14207	25.4421	3.90694	1.96604	0.345161	5.69601	1.22642e-08	5.03425e-07	predicted gene 14207
ENSMUSG00000036905	C1qb	1575.92	3.03273	1.60061	0.281051	5.69511	1.23289e-08	5.0502e-07	complement component 1, q subcomponent, beta polypeptide
ENSMUSG00000084133	NA	414.709	2.37104	1.24552	0.218798	5.69254	1.25162e-08	5.11618e-07	NA
ENSMUSG00000021318	Gli3	1649.12	2.10397	1.07312	0.188651	5.68836	1.28262e-08	5.23189e-07	GLI-Kruppel family member GLI3
ENSMUSG00000021747	4930452B06Rik	223.926	2.10807	1.07592	0.189296	5.68382	1.31721e-08	5.3506e-07	RIKEN cDNA 4930452B06 gene
ENSMUSG00000024935	Slc1a1	670.825	0.599399	-0.738412	0.129908	-5.68412	1.31487e-08	5.3506e-07	solute carrier family 1 (neuronal/epithelial high affinity glutamate transporter, system Xag), member 1
ENSMUSG00000000682	Cd52	33.1393	6.09709	2.60812	0.459343	5.67793	1.36333e-08	5.52645e-07	CD52 antigen
ENSMUSG00000028551	Cdkn2c	1111.08	2.09542	1.06724	0.188071	5.67467	1.38958e-08	5.62117e-07	cyclin dependent kinase inhibitor 2C
ENSMUSG00000028005	Gucy1b1	883.965	0.437363	-1.1931	0.210346	-5.67207	1.41084e-08	5.68358e-07	guanylate cyclase 1, soluble, beta 1
ENSMUSG00000061578	Ksr2	384.211	0.569044	-0.813388	0.143397	-5.6723	1.40895e-08	5.68358e-07	kinase suppressor of ras 2
ENSMUSG00000052551	Adarb2	2851.34	1.57111	0.651781	0.115018	5.66675	1.45528e-08	5.85051e-07	adenosine deaminase, RNA-specific, B2
ENSMUSG00000018381	Abi3	20.0349	5.367	2.42411	0.427826	5.66613	1.46063e-08	5.85994e-07	ABI gene family, member 3
ENSMUSG00000022385	Gtse1	586.702	2.27114	1.18342	0.208873	5.66571	1.46418e-08	5.86212e-07	G two S phase expressed protein 1
ENSMUSG00000027584	Oprl1	697.372	0.587862	-0.76645	0.135296	-5.66498	1.47038e-08	5.8749e-07	opioid receptor-like 1
ENSMUSG00000021288	Klc1	7782.6	0.712467	-0.489105	0.0863739	-5.66265	1.49057e-08	5.94339e-07	kinesin light chain 1
ENSMUSG00000041565	L3mbtl4	108.015	0.347705	-1.52406	0.269226	-5.66091	1.50572e-08	5.99155e-07	L3MBTL4 histone methyl-lysine binding protein
ENSMUSG00000040640	Erc2	2435.86	0.617248	-0.696078	0.122987	-5.65978	1.51567e-08	6.01883e-07	ELKS/RAB6-interacting/CAST family member 2
ENSMUSG00000004730	Adgre1	370.806	2.61279	1.38559	0.244832	5.65936	1.51941e-08	6.02143e-07	adhesion G protein-coupled receptor E1
ENSMUSG00000048015	Neurod4	541.828	2.46714	1.30284	0.23045	5.65347	1.57237e-08	6.21869e-07	neurogenic differentiation 4
ENSMUSG00000027496	Aurka	1374.12	1.94873	0.962531	0.170306	5.65177	1.58804e-08	6.26795e-07	aurora kinase A
ENSMUSG00000050896	Rtn4rl2	2254.68	0.573662	-0.801728	0.142092	-5.64231	1.6778e-08	6.60883e-07	reticulon 4 receptor-like 2
ENSMUSG00000016528	Mapkapk2	3122.06	1.39971	0.485123	0.0859916	5.64152	1.6856e-08	6.62617e-07	MAP kinase-activated protein kinase 2
ENSMUSG00000054679	Srsf12	648.432	0.636012	-0.652874	0.11578	-5.6389	1.71136e-08	6.71391e-07	serine/arginine-rich splicing factor 12
ENSMUSG00000033488	Cryzl2	160.457	1.88417	0.913928	0.16213	5.63699	1.73043e-08	6.7751e-07	crystallin zeta like 2
ENSMUSG00000022912	Pros1	333.599	2.20806	1.14278	0.202832	5.63412	1.75956e-08	6.87533e-07	protein S (alpha)
ENSMUSG00000031665	Sall1	1111.88	2.22252	1.1522	0.204544	5.63302	1.77081e-08	6.90544e-07	spalt like transcription factor 1
ENSMUSG00000018983	E2f2	254.504	1.83412	0.875091	0.155405	5.63106	1.7911e-08	6.97063e-07	E2F transcription factor 2
ENSMUSG00000005142	Man2b1	843.314	1.58916	0.668263	0.11874	5.62793	1.82387e-08	7.08402e-07	mannosidase 2, alpha B1
ENSMUSG00000035683	Melk	909.382	2.26254	1.17795	0.209388	5.62565	1.84807e-08	7.16377e-07	maternal embryonic leucine zipper kinase
ENSMUSG00000049122	Frmd3	709.12	0.510298	-0.970589	0.172595	-5.6235	1.87132e-08	7.23947e-07	FERM domain containing 3
ENSMUSG00000022439	Parvg	98.7567	3.08731	1.62635	0.289244	5.62276	1.87931e-08	7.24829e-07	parvin, gamma
ENSMUSG00000026347	Tmem163	695.431	1.72237	0.784396	0.139516	5.62226	1.88475e-08	7.24829e-07	transmembrane protein 163
ENSMUSG00000041117	Ccdc8	307.946	2.20608	1.14149	0.203029	5.6223	1.88436e-08	7.24829e-07	coiled-coil domain containing 8
ENSMUSG00000027775	Mfsd1	1712.11	1.27903	0.355052	0.0631926	5.61857	1.9254e-08	7.39005e-07	major facilitator superfamily domain containing 1
ENSMUSG00000033066	Gas7	151.781	0.352908	-1.50264	0.267621	-5.61479	1.96804e-08	7.53888e-07	growth arrest specific 7
ENSMUSG00000099604	NA	314.904	1.75353	0.810264	0.144324	5.6142	1.97477e-08	7.54981e-07	NA
ENSMUSG00000038648	Creb3l2	449.215	2.13955	1.09731	0.195526	5.6121	1.99891e-08	7.62717e-07	cAMP responsive element binding protein 3-like 2
ENSMUSG00000002996	Hbp1	549.145	1.52645	0.610184	0.108737	5.61156	2.0051e-08	7.63584e-07	high mobility group box transcription factor 1
ENSMUSG00000028214	Gem	437.988	2.08917	1.06293	0.18951	5.60885	2.03671e-08	7.7411e-07	GTP binding protein (gene overexpressed in skeletal muscle)
ENSMUSG00000021200	Asb2	35.8354	3.47121	1.79544	0.320239	5.60656	2.06392e-08	7.81403e-07	ankyrin repeat and SOCS box-containing 2
ENSMUSG00000038132	Rbm24	2403.29	0.563594	-0.827271	0.147551	-5.60669	2.0623e-08	7.81403e-07	RNA binding motif protein 24
ENSMUSG00000027306	Nusap1	1363.69	2.09004	1.06353	0.189883	5.60097	2.13156e-08	8.05448e-07	nucleolar and spindle associated protein 1
ENSMUSG00000032735	Ablim3	482.547	0.516745	-0.952476	0.170107	-5.59928	2.1524e-08	8.1175e-07	actin binding LIM protein family, member 3
ENSMUSG00000024397	Aif1	100.699	2.81337	1.4923	0.266621	5.59708	2.17993e-08	8.20545e-07	allograft inflammatory factor 1
ENSMUSG00000038235	F11r	166.987	2.93623	1.55397	0.277702	5.59581	2.19589e-08	8.24961e-07	F11 receptor
ENSMUSG00000046093	Hpcal4	205.108	0.390636	-1.3561	0.242596	-5.58997	2.27108e-08	8.50107e-07	hippocalcin-like 4
ENSMUSG00000098760	NA	328.687	0.486725	-1.03882	0.185838	-5.58994	2.27154e-08	8.50107e-07	NA
ENSMUSG00000001761	Smo	2026.92	1.50934	0.593915	0.106254	5.58955	2.27658e-08	8.50359e-07	smoothened, frizzled class receptor
ENSMUSG00000047250	Ptgs1	286.317	3.13029	1.6463	0.294626	5.58776	2.30019e-08	8.57534e-07	prostaglandin-endoperoxide synthase 1
ENSMUSG00000024486	Hbegf	330.152	0.591838	-0.756726	0.13546	-5.58634	2.31907e-08	8.61341e-07	heparin-binding EGF-like growth factor
ENSMUSG00000031101	Sash3	57.8907	2.87508	1.5236	0.272738	5.58633	2.31923e-08	8.61341e-07	SAM and SH3 domain containing 3
ENSMUSG00000006586	Runx1t1	6422.7	0.418371	-1.25714	0.225311	-5.57959	2.41088e-08	8.93675e-07	RUNX1 translocation partner 1
ENSMUSG00000025757	Hspa4l	1492.5	1.57677	0.656973	0.117771	5.57842	2.42718e-08	8.96309e-07	heat shock protein 4 like
ENSMUSG00000046314	Stxbp6	384.662	2.01643	1.0118	0.181375	5.5785	2.42598e-08	8.96309e-07	syntaxin binding protein 6 (amisyn)
ENSMUSG00000084220	NA	50.302	2.59912	1.37802	0.247109	5.57657	2.45305e-08	9.0415e-07	NA
ENSMUSG00000032012	Nectin1	366.145	0.561112	-0.833638	0.149515	-5.57561	2.4666e-08	9.07429e-07	nectin cell adhesion molecule 1
ENSMUSG00000036768	Kif15	725.567	1.97019	0.978333	0.175482	5.57511	2.47375e-08	9.08346e-07	kinesin family member 15
ENSMUSG00000002504	Slc9a3r2	614.395	0.594867	-0.749362	0.134617	-5.56662	2.59726e-08	9.51905e-07	solute carrier family 9 (sodium/hydrogen exchanger), member 3 regulator 2
ENSMUSG00000025422	Agap2	130.051	0.461749	-1.11482	0.200287	-5.56611	2.60494e-08	9.52928e-07	ArfGAP with GTPase domain, ankyrin repeat and PH domain 2
ENSMUSG00000091775	NA	208.398	1.57623	0.656477	0.11799	5.56383	2.63919e-08	9.63649e-07	NA
ENSMUSG00000020102	Slc16a7	749.958	0.485192	-1.04337	0.187608	-5.56145	2.67538e-08	9.75038e-07	solute carrier family 16 (monocarboxylic acid transporters), member 7
ENSMUSG00000033577	Myo6	1502.97	1.96945	0.977794	0.175893	5.55903	2.7127e-08	9.86797e-07	myosin VI
ENSMUSG00000020914	Top2a	3708.63	2.22213	1.15194	0.207288	5.5572	2.74133e-08	9.93607e-07	topoisomerase (DNA) II alpha
ENSMUSG00000021112	Mpp5	790.013	1.5498	0.632078	0.113741	5.55718	2.74162e-08	9.93607e-07	membrane protein, palmitoylated 5 (MAGUK p55 subfamily member 5)
ENSMUSG00000037405	Icam1	79.1285	3.21258	1.68373	0.30308	5.5554	2.7697e-08	1.00192e-06	intercellular adhesion molecule 1
ENSMUSG00000039396	Neil3	434.593	2.18272	1.12613	0.202723	5.55499	2.77634e-08	1.00247e-06	nei like 3 (E. coli)
ENSMUSG00000048216	Gpr85	6965.96	0.519006	-0.946177	0.170391	-5.55298	2.80847e-08	1.01219e-06	G protein-coupled receptor 85
ENSMUSG00000040570	Rundc3b	2124.83	0.57895	-0.788489	0.142022	-5.55187	2.82624e-08	1.01672e-06	RUN domain containing 3B
ENSMUSG00000018008	Cyth4	303.085	3.10107	1.63277	0.294159	5.55063	2.84638e-08	1.02207e-06	cytohesin 4
ENSMUSG00000073889	Il11ra1	254.192	2.01632	1.01172	0.18237	5.54763	2.89563e-08	1.03785e-06	interleukin 11 receptor, alpha chain 1
ENSMUSG00000023992	Trem2	274.007	2.98059	1.5756	0.284125	5.54543	2.93239e-08	1.04909e-06	triggering receptor expressed on myeloid cells 2
ENSMUSG00000025218	Poll	420.281	1.45491	0.540928	0.097576	5.54366	2.96218e-08	1.05781e-06	polymerase (DNA directed), lambda
ENSMUSG00000020176	Grb10	2606.75	2.10553	1.07418	0.193791	5.54301	2.97312e-08	1.05785e-06	growth factor receptor bound protein 10
ENSMUSG00000042195	Slc35f2	222.205	0.46672	-1.09937	0.19833	-5.54314	2.97098e-08	1.05785e-06	solute carrier family 35, member F2
ENSMUSG00000002578	Ikzf4	519.542	0.688128	-0.539251	0.0973199	-5.54101	3.00728e-08	1.06805e-06	IKAROS family zinc finger 4
ENSMUSG00000032314	Etfa	1799.69	1.4316	0.517625	0.0935061	5.53574	3.09919e-08	1.09869e-06	electron transferring flavoprotein, alpha polypeptide
ENSMUSG00000018634	Crhr1	96.4509	0.397469	-1.33109	0.240562	-5.53325	3.14358e-08	1.11241e-06	corticotropin releasing hormone receptor 1
ENSMUSG00000025085	Ablim1	1913.22	0.498499	-1.00434	0.181596	-5.53062	3.19105e-08	1.12716e-06	actin-binding LIM protein 1
ENSMUSG00000024924	Vldlr	1226.13	0.594585	-0.750045	0.135671	-5.52841	3.23144e-08	1.13936e-06	very low density lipoprotein receptor
ENSMUSG00000028933	Xrcc2	416.068	1.81049	0.856382	0.15502	5.52433	3.30748e-08	1.16407e-06	X-ray repair complementing defective repair in Chinese hamster cells 2
ENSMUSG00000005947	Itgae	30.8685	2.77827	1.47419	0.267083	5.51958	3.3982e-08	1.18955e-06	integrin alpha E, epithelial-associated
ENSMUSG00000036896	C1qc	1595.89	2.97266	1.57175	0.284731	5.52014	3.38732e-08	1.18955e-06	complement component 1, q subcomponent, C chain
ENSMUSG00000053007	Creb5	1280.62	1.68035	0.748765	0.135649	5.51986	3.39266e-08	1.18955e-06	cAMP responsive element binding protein 5
ENSMUSG00000040265	Dnm3	800.91	0.527361	-0.923138	0.167284	-5.51838	3.42145e-08	1.19554e-06	dynamin 3
ENSMUSG00000054027	Nt5dc3	459.538	0.43377	-1.205	0.218402	-5.51733	3.44186e-08	1.20053e-06	5'-nucleotidase domain containing 3
ENSMUSG00000026058	Khdrbs2	2676.72	0.561318	-0.83311	0.15103	-5.51619	3.46434e-08	1.20621e-06	KH domain containing, RNA binding, signal transduction associated 2
ENSMUSG00000072980	Oip5	223.809	1.72908	0.790002	0.143269	5.51411	3.50542e-08	1.21834e-06	Opa interacting protein 5
ENSMUSG00000029875	Ccdc184	348.203	0.49983	-1.00049	0.181455	-5.51372	3.51335e-08	1.21892e-06	coiled-coil domain containing 184
ENSMUSG00000019988	Nedd1	677.056	1.71463	0.777901	0.141131	5.51192	3.54947e-08	1.22816e-06	neural precursor cell expressed, developmentally down-regulated gene 1
ENSMUSG00000028937	Acot7	3521.48	0.633887	-0.657702	0.119327	-5.51176	3.55259e-08	1.22816e-06	acyl-CoA thioesterase 7
ENSMUSG00000040848	Sft2d2	336.834	2.17668	1.12213	0.203686	5.50909	3.60692e-08	1.24254e-06	SFT2 domain containing 2
ENSMUSG00000052373	Mpp3	1903.44	0.691115	-0.533003	0.0967448	-5.50936	3.60132e-08	1.24254e-06	membrane protein, palmitoylated 3 (MAGUK p55 subfamily member 3)
ENSMUSG00000024261	Syt4	4244.58	0.482411	-1.05167	0.190936	-5.50794	3.63055e-08	1.24848e-06	synaptotagmin IV
ENSMUSG00000036466	Megf11	578.76	1.48292	0.568441	0.103325	5.50151	3.76547e-08	1.29259e-06	multiple EGF-like-domains 11
ENSMUSG00000037126	Psd	2807.01	0.579461	-0.787217	0.143133	-5.4999	3.79999e-08	1.30076e-06	pleckstrin and Sec7 domain containing
ENSMUSG00000058325	Dock1	812.267	2.21038	1.1443	0.208062	5.49978	3.80261e-08	1.30076e-06	dedicator of cytokinesis 1
ENSMUSG00000034792	Gna15	67.8681	3.24836	1.69971	0.30916	5.49784	3.84478e-08	1.31288e-06	guanine nucleotide binding protein, alpha 15
ENSMUSG00000044117	Bmerb1	2746.42	0.6629	-0.593138	0.107928	-5.49566	3.89254e-08	1.32687e-06	bMERB domain containing 1
ENSMUSG00000008398	Elk3	149.061	1.80707	0.853652	0.155349	5.49507	3.9056e-08	1.32899e-06	ELK3, member of ETS oncogene family
ENSMUSG00000035275	Raver2	401.641	1.74515	0.803351	0.146287	5.49161	3.98285e-08	1.35292e-06	ribonucleoprotein, PTB-binding 2
ENSMUSG00000045038	Prkce	2890.68	0.537698	-0.895131	0.163025	-5.49075	4.0024e-08	1.3572e-06	protein kinase C, epsilon
ENSMUSG00000030498	Gas2	584.699	1.6717	0.741317	0.135072	5.4883	4.0583e-08	1.37376e-06	growth arrest specific 2
ENSMUSG00000037544	Dlgap5	419.034	2.10086	1.07098	0.195313	5.4834	4.17217e-08	1.40986e-06	DLG associated protein 5
ENSMUSG00000034265	Zdhhc14	761.222	0.610686	-0.711498	0.129795	-5.4817	4.21262e-08	1.41616e-06	zinc finger, DHHC domain containing 14
ENSMUSG00000059146	Ntrk3	3768.52	0.649063	-0.623571	0.113752	-5.48183	4.20959e-08	1.41616e-06	neurotrophic tyrosine kinase, receptor, type 3
ENSMUSG00000094017	NA	338.627	1.95988	0.970764	0.177091	5.48173	4.21178e-08	1.41616e-06	NA
ENSMUSG00000029070	Mxra8	201.256	1.74232	0.801012	0.146276	5.47602	4.34993e-08	1.45981e-06	matrix-remodelling associated 8
ENSMUSG00000040659	Efhd2	4403.94	2.07853	1.05556	0.192775	5.47563	4.35951e-08	1.46051e-06	EF hand domain containing 2
ENSMUSG00000034116	Vav1	131.074	3.08401	1.62481	0.297003	5.47068	4.48318e-08	1.49937e-06	vav 1 oncogene
ENSMUSG00000034480	Diaph2	573.961	1.58791	0.667127	0.122086	5.4644	4.64483e-08	1.55077e-06	diaphanous related formin 2
ENSMUSG00000027956	Tmem144	92.5274	2.30821	1.20677	0.220901	5.46297	4.6823e-08	1.56061e-06	transmembrane protein 144
ENSMUSG00000042429	Adora1	503.439	0.476056	-1.0708	0.196157	-5.45889	4.79133e-08	1.59422e-06	adenosine A1 receptor
ENSMUSG00000007891	Ctsd	1526.17	1.7738	0.826845	0.151483	5.45834	4.80603e-08	1.59639e-06	cathepsin D
ENSMUSG00000026785	Pkn3	66.3922	2.13362	1.09331	0.200372	5.45637	4.85975e-08	1.61149e-06	protein kinase N3
ENSMUSG00000020143	Dock2	94.1885	3.15608	1.65813	0.30395	5.45529	4.88938e-08	1.61767e-06	dedicator of cyto-kinesis 2
ENSMUSG00000032754	Slc8b1	123.788	2.28187	1.19022	0.218185	5.45508	4.89499e-08	1.61767e-06	solute carrier family 8 (sodium/lithium/calcium exchanger), member B1
ENSMUSG00000031872	Bean1	64.1124	0.378043	-1.40338	0.257293	-5.45439	4.91406e-08	1.61849e-06	brain expressed, associated with Nedd4, 1
ENSMUSG00000078700	D030028A08Rik	179.61	0.617421	-0.695674	0.127543	-5.45441	4.91356e-08	1.61849e-06	RIKEN cDNA D030028A08 gene
ENSMUSG00000001864	Aif1l	1837.86	1.44514	0.531213	0.0974093	5.45342	4.94114e-08	1.62452e-06	allograft inflammatory factor 1-like
ENSMUSG00000010362	Rdm1	530.749	2.12838	1.08975	0.19984	5.45313	4.94904e-08	1.62452e-06	RAD52 motif 1
ENSMUSG00000027490	E2f1	1317.83	1.47718	0.56285	0.103255	5.45105	5.00735e-08	1.6409e-06	E2F transcription factor 1
ENSMUSG00000034485	Uaca	484.614	2.24053	1.16384	0.213563	5.44965	5.04703e-08	1.65112e-06	uveal autoantigen with coiled-coil domains and ankyrin repeats
ENSMUSG00000017146	Brca1	469.078	2.22579	1.15432	0.211863	5.4484	5.08254e-08	1.65996e-06	breast cancer 1, early onset
ENSMUSG00000026669	Mcm10	450.153	2.28652	1.19315	0.219097	5.44579	5.15773e-08	1.68169e-06	minichromosome maintenance 10 replication initiation factor
ENSMUSG00000024851	Pitpnm1	1241.45	0.568361	-0.815121	0.149815	-5.44086	5.30252e-08	1.72314e-06	phosphatidylinositol transfer protein, membrane-associated 1
ENSMUSG00000036580	Spg20	1275.53	1.42592	0.511897	0.0940795	5.44111	5.29484e-08	1.72314e-06	spastic paraplegia 20, spartin (Troyer syndrome) homolog (human)
ENSMUSG00000078670	Fam174b	2913.4	0.505198	-0.985079	0.181117	-5.4389	5.3611e-08	1.73928e-06	family with sequence similarity 174, member B
ENSMUSG00000024965	Fermt3	208.776	2.41616	1.27271	0.234048	5.43783	5.39328e-08	1.74681e-06	fermitin family member 3
ENSMUSG00000037306	Man1c1	689.503	1.85963	0.895014	0.164635	5.43634	5.43869e-08	1.7586e-06	mannosidase, alpha, class 1C, member 1
ENSMUSG00000002083	Bbc3	1013.61	0.638059	-0.648238	0.119257	-5.43566	5.45945e-08	1.76239e-06	BCL2 binding component 3
ENSMUSG00000027894	Slc6a17	639.333	0.60802	-0.717809	0.132099	-5.43386	5.51484e-08	1.77523e-06	solute carrier family 6 (neurotransmitter transporter), member 17
ENSMUSG00000108348	Gm42372	359.879	0.536968	-0.897092	0.165096	-5.43377	5.51744e-08	1.77523e-06	predicted gene, 42372
ENSMUSG00000003929	Zfp81	1583.95	0.69662	-0.521556	0.0959896	-5.43346	5.52713e-08	1.77542e-06	zinc finger protein 81
ENSMUSG00000084301	NA	197.618	2.13719	1.09571	0.201734	5.43148	5.58873e-08	1.79226e-06	NA
ENSMUSG00000060924	Csmd1	1652.07	0.609064	-0.715335	0.131733	-5.4302	5.62909e-08	1.80223e-06	CUB and Sushi multiple domains 1
ENSMUSG00000019773	Fbxo5	696.887	2.04357	1.03109	0.190033	5.42583	5.76844e-08	1.8408e-06	F-box protein 5
ENSMUSG00000047976	Kcna1	319.595	0.480271	-1.05808	0.195003	-5.42596	5.76433e-08	1.8408e-06	potassium voltage-gated channel, shaker-related subfamily, member 1
ENSMUSG00000082163	NA	64.4572	2.29796	1.20036	0.221254	5.42524	5.78772e-08	1.84394e-06	NA
ENSMUSG00000029915	Clec5a	26.0105	3.18174	1.66981	0.30806	5.42042	5.94597e-08	1.88819e-06	C-type lectin domain family 5, member a
ENSMUSG00000031548	Sfrp1	11487.3	1.63368	0.708125	0.130639	5.42049	5.94352e-08	1.88819e-06	secreted frizzled-related protein 1
ENSMUSG00000004880	Lbr	2510.29	1.51395	0.598314	0.110438	5.41764	6.03903e-08	1.91462e-06	lamin B receptor
ENSMUSG00000030748	Il4ra	142.663	2.79639	1.48356	0.27404	5.41367	6.17468e-08	1.95445e-06	interleukin 4 receptor, alpha
ENSMUSG00000029765	Plxna4	14300.3	0.610962	-0.710845	0.13134	-5.41226	6.22358e-08	1.96673e-06	plexin A4
ENSMUSG00000033222	Ttf2	339.332	1.98587	0.98977	0.182957	5.40985	6.30766e-08	1.99008e-06	transcription termination factor, RNA polymerase II
ENSMUSG00000021176	Efcab11	245.84	1.91652	0.938486	0.173536	5.40803	6.37224e-08	2.0072e-06	EF-hand calcium binding domain 11
ENSMUSG00000033342	Plppr5	556.088	0.479053	-1.06174	0.196382	-5.40653	6.4259e-08	2.02084e-06	phospholipid phosphatase related 5
ENSMUSG00000117406	Ntn3	261.974	0.608367	-0.716986	0.132654	-5.40491	6.48395e-08	2.03581e-06	netrin 3
ENSMUSG00000020185	E2f7	424.09	1.70079	0.766209	0.141883	5.4003	6.65308e-08	2.08556e-06	E2F transcription factor 7
ENSMUSG00000029767	Calu	6924.36	1.41143	0.497159	0.0921148	5.39717	6.77007e-08	2.11882e-06	calumenin
ENSMUSG00000041141	Pnmal1	1709.66	0.606903	-0.720463	0.133502	-5.39665	6.7898e-08	2.12159e-06	PNMA-like 1
ENSMUSG00000056220	Pla2g4a	50.1514	2.6861	1.42551	0.264174	5.39611	6.81012e-08	2.12454e-06	phospholipase A2, group IVA (cytosolic, calcium-dependent)
ENSMUSG00000034390	Cmip	7867.22	0.71436	-0.485277	0.0899462	-5.3952	6.84486e-08	2.13197e-06	c-Maf inducing protein
ENSMUSG00000104362	NA	68.7364	0.4472	-1.16101	0.215337	-5.39157	6.98434e-08	2.17194e-06	NA
ENSMUSG00000048747	NA	1016.71	2.08278	1.05851	0.196387	5.38991	7.04929e-08	2.18865e-06	NA
ENSMUSG00000015970	Chdh	93.3169	0.523961	-0.93247	0.173216	-5.38327	7.31431e-08	2.26732e-06	choline dehydrogenase
ENSMUSG00000062591	Tubb4a	16504.2	0.58862	-0.764592	0.142055	-5.38237	7.35104e-08	2.27509e-06	tubulin, beta 4A class IVA
ENSMUSG00000000184	Ccnd2	10751.4	1.92824	0.947283	0.176081	5.37983	7.45566e-08	2.30105e-06	cyclin D2
ENSMUSG00000071531	Gprin2	205.471	0.355175	-1.4934	0.277596	-5.37976	7.45852e-08	2.30105e-06	G protein regulated inducer of neurite outgrowth 2
ENSMUSG00000029878	Dbpht2	1086.03	0.490022	-1.02908	0.191311	-5.37911	7.48543e-08	2.30483e-06	DNA binding protein with his-thr domain
ENSMUSG00000097040	2610316D01Rik	337.722	1.7589	0.814677	0.151458	5.3789	7.49443e-08	2.30483e-06	RIKEN cDNA 2610316D01 gene
ENSMUSG00000041187	Prkd2	426.224	1.64533	0.718375	0.133632	5.37576	7.62608e-08	2.34163e-06	protein kinase D2
ENSMUSG00000027315	Spint1	40.7209	5.12334	2.35709	0.438678	5.37316	7.73703e-08	2.37196e-06	serine protease inhibitor, Kunitz type 1
ENSMUSG00000114533	NA	248.409	2.26431	1.17907	0.219476	5.37219	7.7786e-08	2.38096e-06	NA
ENSMUSG00000031273	Col4a6	70.0539	2.44331	1.28884	0.239959	5.37109	7.82634e-08	2.39182e-06	collagen, type IV, alpha 6
ENSMUSG00000019942	Cdk1	1630.02	2.1937	1.13336	0.211168	5.36712	8.00049e-08	2.44121e-06	cyclin-dependent kinase 1
ENSMUSG00000027168	Pax6	1591.31	1.88031	0.910974	0.169775	5.36576	8.06073e-08	2.45575e-06	paired box 6
ENSMUSG00000022489	Pde1b	5286.09	1.58668	0.666008	0.124164	5.36395	8.14194e-08	2.47294e-06	phosphodiesterase 1B, Ca2+-calmodulin dependent
ENSMUSG00000032221	Mns1	236.355	2.0435	1.03104	0.192218	5.36394	8.1425e-08	2.47294e-06	meiosis-specific nuclear structural protein 1
ENSMUSG00000037754	Ppp1r16b	1494.07	0.444968	-1.16823	0.217806	-5.36361	8.15741e-08	2.47361e-06	protein phosphatase 1, regulatory subunit 16B
ENSMUSG00000027778	Ift80	529.288	1.51054	0.595067	0.11097	5.36243	8.21119e-08	2.48605e-06	intraflagellar transport 80
ENSMUSG00000032089	Il10ra	150.309	3.08113	1.62346	0.302959	5.35867	8.3836e-08	2.53387e-06	interleukin 10 receptor, alpha
ENSMUSG00000032254	Kif23	860.021	2.10138	1.07134	0.199935	5.35842	8.39512e-08	2.53387e-06	kinesin family member 23
ENSMUSG00000039976	Tbc1d16	1995.53	0.676192	-0.564495	0.105431	-5.35414	8.59621e-08	2.59056e-06	TBC1 domain family, member 16
ENSMUSG00000029381	Shroom3	459.869	1.94311	0.958368	0.179018	5.35349	8.62745e-08	2.59596e-06	shroom family member 3
ENSMUSG00000041670	Rims1	1421.57	0.631242	-0.663734	0.123995	-5.35293	8.65404e-08	2.59994e-06	regulating synaptic membrane exocytosis 1
ENSMUSG00000032186	Tmod2	6062.89	0.650512	-0.620352	0.115983	-5.34865	8.86137e-08	2.65814e-06	tropomodulin 2
ENSMUSG00000020167	Tcf3	7953.1	1.44752	0.533587	0.0997921	5.34699	8.94299e-08	2.6785e-06	transcription factor 3
ENSMUSG00000031605	Klhl2	2039	0.681231	-0.553785	0.103648	-5.34295	9.14444e-08	2.73464e-06	kelch-like 2, Mayven
ENSMUSG00000022673	Mcm4	2355.68	1.61013	0.68718	0.128629	5.34236	9.1746e-08	2.73945e-06	minichromosome maintenance complex component 4
ENSMUSG00000056130	Ticam2	26.2995	3.24301	1.69733	0.317809	5.34074	9.25664e-08	2.75973e-06	toll-like receptor adaptor molecule 2
ENSMUSG00000052301	Doc2a	103.899	0.475818	-1.07152	0.200725	-5.33824	9.38539e-08	2.79384e-06	double C2, alpha
ENSMUSG00000004446	Bid	677.33	0.702167	-0.510114	0.0956317	-5.33416	9.59895e-08	2.85305e-06	BH3 interacting domain death agonist
ENSMUSG00000036782	Klhl13	1078.29	1.91893	0.940302	0.176295	5.3337	9.6234e-08	2.85597e-06	kelch-like 13
ENSMUSG00000071073	Lrrc73	187.374	0.521575	-0.939053	0.176127	-5.33168	9.73104e-08	2.88352e-06	leucine rich repeat containing 73
ENSMUSG00000075316	Scn9a	42.9989	0.409692	-1.28739	0.241651	-5.32747	9.95922e-08	2.94666e-06	sodium channel, voltage-gated, type IX, alpha
ENSMUSG00000032946	Rasgrp2	119.946	0.57586	-0.79621	0.149463	-5.32713	9.97789e-08	2.94771e-06	RAS, guanyl releasing protein 2
ENSMUSG00000035413	Tmem98	1210.14	1.687	0.75446	0.141652	5.32614	1.00321e-07	2.95925e-06	transmembrane protein 98
ENSMUSG00000069793	Slfn9	321.14	2.08872	1.06262	0.199655	5.32225	1.0249e-07	3.01866e-06	schlafen 9
ENSMUSG00000030225	Dera	290.427	1.80382	0.851057	0.159919	5.3218	1.02747e-07	3.02165e-06	deoxyribose-phosphate aldolase (putative)
ENSMUSG00000035473	Galm	57.627	2.3504	1.23291	0.231753	5.31993	1.03807e-07	3.04823e-06	galactose mutarotase
ENSMUSG00000032113	Chek1	370.201	1.7801	0.831957	0.156394	5.31961	1.03992e-07	3.04906e-06	checkpoint kinase 1
ENSMUSG00000049130	C5ar1	78.1783	3.44746	1.78554	0.335844	5.31657	1.05744e-07	3.0958e-06	complement component 5a receptor 1
ENSMUSG00000022263	Trio	3294.58	0.674539	-0.568026	0.106907	-5.31326	1.0768e-07	3.14775e-06	triple functional domain (PTPRF interacting)
ENSMUSG00000027254	Map1a	384.786	0.642064	-0.639212	0.120314	-5.31285	1.07926e-07	3.1502e-06	microtubule-associated protein 1 A
ENSMUSG00000063684	NA	867.104	1.49938	0.58437	0.11012	5.30668	1.11638e-07	3.25368e-06	NA
ENSMUSG00000006369	Fbln1	1552.48	1.66957	0.739473	0.139396	5.30484	1.12773e-07	3.27417e-06	fibulin 1
ENSMUSG00000051517	Arhgef39	196.458	2.57556	1.36488	0.257292	5.30481	1.12793e-07	3.27417e-06	Rho guanine nucleotide exchange factor (GEF) 39
ENSMUSG00000055421	Pcdh9	6938.99	0.539857	-0.889351	0.167653	-5.30472	1.12844e-07	3.27417e-06	protocadherin 9
ENSMUSG00000050288	Fzd2	3070.99	1.5136	0.597988	0.112776	5.30246	1.14253e-07	3.31012e-06	frizzled class receptor 2
ENSMUSG00000058099	Nfam1	119.817	2.90128	1.53669	0.289836	5.30193	1.14583e-07	3.31475e-06	Nfat activating molecule with ITAM motif 1
ENSMUSG00000049336	Tenm2	7577.39	0.39724	-1.33192	0.251422	-5.29753	1.17382e-07	3.39068e-06	teneurin transmembrane protein 2
ENSMUSG00000020635	Fkbp1b	265.575	0.581206	-0.78288	0.147806	-5.29668	1.17925e-07	3.39713e-06	FK506 binding protein 1b
ENSMUSG00000021676	Iqgap2	350.814	1.81859	0.862822	0.1629	5.29664	1.17954e-07	3.39713e-06	IQ motif containing GTPase activating protein 2
ENSMUSG00000020121	Srgap1	1569.95	0.636724	-0.65126	0.122973	-5.29596	1.18392e-07	3.40473e-06	SLIT-ROBO Rho GTPase activating protein 1
ENSMUSG00000025318	Jph3	2265.55	0.591881	-0.75662	0.142972	-5.29207	1.20937e-07	3.4728e-06	junctophilin 3
ENSMUSG00000108532	NA	444.664	1.46526	0.551153	0.104177	5.29054	1.21957e-07	3.49693e-06	NA
ENSMUSG00000021690	Jmy	2029.42	0.705879	-0.502506	0.0950346	-5.28762	1.2392e-07	3.54616e-06	junction-mediating and regulatory protein
ENSMUSG00000046722	Cdc42se1	2586.64	1.44225	0.528322	0.0999202	5.28744	1.24038e-07	3.54616e-06	CDC42 small effector 1
ENSMUSG00000051537	Gm5124	374.246	0.600227	-0.736419	0.139337	-5.28516	1.25595e-07	3.58545e-06	nucleolar and coiled-body phosphoprotein 1 pseudogene
ENSMUSG00000082280	NA	155.365	2.45454	1.29545	0.245151	5.2843	1.26185e-07	3.59702e-06	NA
ENSMUSG00000040747	Cd53	301.938	2.77469	1.47233	0.278707	5.2827	1.27294e-07	3.62334e-06	CD53 antigen
ENSMUSG00000029449	Rhof	336.197	0.53078	-0.913814	0.173004	-5.28204	1.27754e-07	3.63112e-06	ras homolog family member F (in filopodia)
ENSMUSG00000096210	H1f0	19266.9	1.54639	0.628905	0.119085	5.28115	1.28377e-07	3.64351e-06	H1.0 linker histone
ENSMUSG00000046805	Mpeg1	195.047	2.4941	1.31852	0.249932	5.27552	1.32382e-07	3.75172e-06	macrophage expressed gene 1
ENSMUSG00000030555	Ttc23	298.243	1.90535	0.930056	0.176316	5.27493	1.3281e-07	3.75839e-06	tetratricopeptide repeat domain 23
ENSMUSG00000025154	Arhgap19	542.712	1.99326	0.995131	0.188847	5.2695	1.36798e-07	3.86564e-06	Rho GTPase activating protein 19
ENSMUSG00000029712	Actl6b	3431.33	0.615402	-0.700399	0.132964	-5.26759	1.3823e-07	3.90043e-06	actin-like 6B
ENSMUSG00000083892	NA	154.022	1.58833	0.66751	0.126793	5.26458	1.40511e-07	3.95908e-06	NA
ENSMUSG00000021816	Ppp3cb	3427.2	0.701196	-0.512111	0.0972799	-5.2643	1.40724e-07	3.95936e-06	protein phosphatase 3, catalytic subunit, beta isoform
ENSMUSG00000034883	Lrr1	154.955	1.97614	0.982683	0.186684	5.26389	1.41036e-07	3.96241e-06	leucine rich repeat protein 1
ENSMUSG00000052085	Dock8	86.0516	2.78002	1.4751	0.280272	5.26309	1.41653e-07	3.97404e-06	dedicator of cytokinesis 8
ENSMUSG00000017412	Cacnb4	903.975	0.674437	-0.568244	0.107976	-5.26269	1.41966e-07	3.97709e-06	calcium channel, voltage-dependent, beta 4 subunit
ENSMUSG00000038677	Scube3	196.471	0.553119	-0.854338	0.162414	-5.26025	1.4386e-07	4.02437e-06	signal peptide, CUB domain, EGF-like 3
ENSMUSG00000014164	Klhl3	116.337	0.487732	-1.03584	0.19698	-5.25861	1.45148e-07	4.05458e-06	kelch-like 3
ENSMUSG00000014813	Stc1	427.165	1.73553	0.795377	0.151283	5.25754	1.45996e-07	4.06185e-06	stanniocalcin 1
ENSMUSG00000030319	Cand2	1988.28	1.6064	0.683833	0.130056	5.25797	1.45651e-07	4.06185e-06	cullin-associated and neddylation-dissociated 2 (putative)
ENSMUSG00000034708	Grn	3146.48	1.74593	0.803993	0.152923	5.25749	1.46033e-07	4.06185e-06	granulin
ENSMUSG00000024827	Gldc	1532.93	1.98396	0.988386	0.188085	5.25499	1.48033e-07	4.11161e-06	glycine decarboxylase
ENSMUSG00000049625	Tifab	80.5746	2.77776	1.47392	0.280512	5.2544	1.48509e-07	4.11897e-06	TRAF-interacting protein with forkhead-associated domain, family member B
ENSMUSG00000045733	Sprn	190.985	0.46616	-1.1011	0.209606	-5.2532	1.49478e-07	4.13994e-06	shadow of prion protein
ENSMUSG00000056870	Gulp1	253.948	2.14053	1.09796	0.209081	5.25137	1.5097e-07	4.17532e-06	GULP, engulfment adaptor PTB domain containing 1
ENSMUSG00000015852	Fcrls	1490.12	2.68456	1.42468	0.271333	5.2507	1.51526e-07	4.18478e-06	Fc receptor-like S, scavenger receptor
ENSMUSG00000052957	Gas1	6087.01	2.08708	1.06148	0.202221	5.24911	1.52835e-07	4.21496e-06	growth arrest specific 1
ENSMUSG00000066189	Cacng3	39.8091	0.336196	-1.57263	0.299845	-5.2448	1.56448e-07	4.30852e-06	calcium channel, voltage-dependent, gamma subunit 3
ENSMUSG00000030731	Syt3	949.338	0.604439	-0.72633	0.138609	-5.24014	1.60457e-07	4.41268e-06	synaptotagmin III
ENSMUSG00000040649	Rimklb	3732.5	0.698522	-0.517623	0.0988541	-5.23623	1.63886e-07	4.50065e-06	ribosomal modification protein rimK-like family member B
ENSMUSG00000004642	Slbp	2235.45	1.35245	0.435578	0.0831912	5.23586	1.64214e-07	4.5033e-06	stem-loop binding protein
ENSMUSG00000026142	Rhbdd1	371.455	1.7516	0.808671	0.154519	5.23348	1.66345e-07	4.55533e-06	rhomboid domain containing 1
ENSMUSG00000051910	Sox6	1782.09	1.78152	0.833105	0.159198	5.23315	1.66641e-07	4.55704e-06	SRY (sex determining region Y)-box 6
ENSMUSG00000115819	NA	138.677	1.64031	0.713969	0.13644	5.23285	1.66917e-07	4.55818e-06	NA
ENSMUSG00000041220	Elovl6	2884.65	0.694307	-0.526354	0.100599	-5.23221	1.67497e-07	4.56763e-06	ELOVL family member 6, elongation of long chain fatty acids (yeast)
ENSMUSG00000026177	Slc11a1	98.278	2.78808	1.47927	0.282775	5.23126	1.6836e-07	4.58476e-06	solute carrier family 11 (proton-coupled divalent metal ion transporters), member 1
ENSMUSG00000090691	Gm3667	36.6069	0.365804	-1.45086	0.27737	-5.23077	1.68808e-07	4.59053e-06	predicted gene 3667
ENSMUSG00000020534	Shmt1	733.442	1.47578	0.561481	0.10736	5.22987	1.69626e-07	4.60635e-06	serine hydroxymethyltransferase 1 (soluble)
ENSMUSG00000035226	Rims4	365.805	0.403833	-1.30817	0.25018	-5.22893	1.70498e-07	4.62361e-06	regulating synaptic membrane exocytosis 4
ENSMUSG00000027452	Acss1	1313.3	1.95936	0.970386	0.185683	5.22603	1.73189e-07	4.69007e-06	acyl-CoA synthetase short-chain family member 1
ENSMUSG00000018507	Trpv2	294.276	0.585904	-0.771264	0.147626	-5.22445	1.74677e-07	4.72378e-06	transient receptor potential cation channel, subfamily V, member 2
ENSMUSG00000022329	Stk3	911.123	1.45322	0.539253	0.10323	5.22378	1.75308e-07	4.73429e-06	serine/threonine kinase 3
ENSMUSG00000032783	Troap	453.148	2.03399	1.02431	0.196122	5.22285	1.76186e-07	4.75142e-06	trophinin associated protein
ENSMUSG00000002797	Ggct	275.219	0.647549	-0.626938	0.120079	-5.22105	1.77916e-07	4.79144e-06	gamma-glutamyl cyclotransferase
ENSMUSG00000113216	NA	463.958	0.498311	-1.00488	0.19248	-5.22071	1.78242e-07	4.79359e-06	NA
ENSMUSG00000002012	Pnck	1209.95	0.620337	-0.688876	0.131988	-5.21925	1.79651e-07	4.81159e-06	pregnancy upregulated non-ubiquitously expressed CaM kinase
ENSMUSG00000040447	Spns2	846.858	0.567015	-0.81854	0.156824	-5.21947	1.79434e-07	4.81159e-06	spinster homolog 2
ENSMUSG00000091401	NA	134.828	2.33692	1.22461	0.234624	5.21945	1.79453e-07	4.81159e-06	NA
ENSMUSG00000026643	Nmt2	1667.63	0.761643	-0.392813	0.0753057	-5.21624	1.82588e-07	4.88353e-06	N-myristoyltransferase 2
ENSMUSG00000039474	Wfs1	220.303	1.54609	0.628623	0.12053	5.21549	1.83335e-07	4.8968e-06	wolframin ER transmembrane glycoprotein
ENSMUSG00000059498	Fcgr3	337.615	2.8977	1.53491	0.29436	5.21439	1.84422e-07	4.91908e-06	Fc receptor, IgG, low affinity III
ENSMUSG00000037031	Tspan15	428.546	1.76529	0.819906	0.157332	5.21132	1.87506e-07	4.99453e-06	tetraspanin 15
ENSMUSG00000072082	Ccnf	887.039	1.95172	0.964745	0.185227	5.20844	1.90434e-07	5.06561e-06	cyclin F
ENSMUSG00000065954	Tacc1	1694.89	1.3889	0.473942	0.0910648	5.20445	1.94576e-07	5.16872e-06	transforming, acidic coiled-coil containing protein 1
ENSMUSG00000042515	Pwwp3b	196.638	1.86662	0.900432	0.173046	5.20342	1.95659e-07	5.19041e-06	PWWP domain containing 3B
ENSMUSG00000028057	Rit1	754.007	1.5459	0.628444	0.120802	5.20226	1.96878e-07	5.21567e-06	Ras-like without CAAX 1
ENSMUSG00000034145	Tmem63c	111.762	0.480166	-1.05839	0.203472	-5.20168	1.97492e-07	5.21835e-06	transmembrane protein 63c
ENSMUSG00000042078	Svop	2790.2	0.635383	-0.654301	0.125787	-5.20166	1.97515e-07	5.21835e-06	SV2 related protein
ENSMUSG00000026988	Wdsub1	154.504	2.06642	1.04713	0.201389	5.19955	1.99773e-07	5.27087e-06	WD repeat, SAM and U-box domain containing 1
ENSMUSG00000097785	B230217O12Rik	67.0869	0.505146	-0.985227	0.189504	-5.19898	2.0038e-07	5.27975e-06	RIKEN cDNA B230217O12 gene
ENSMUSG00000040274	Cdk6	2328.66	1.66744	0.737632	0.141989	5.19499	2.04726e-07	5.38698e-06	cyclin-dependent kinase 6
ENSMUSG00000015968	Cacna1d	692.578	0.578584	-0.789402	0.152	-5.19344	2.06445e-07	5.404e-06	calcium channel, voltage-dependent, L type, alpha 1D subunit
ENSMUSG00000029545	Acads	544.737	1.75967	0.815302	0.156979	5.19369	2.06163e-07	5.404e-06	acyl-Coenzyme A dehydrogenase, short chain
ENSMUSG00000038244	Mical2	1332.9	0.438262	-1.19013	0.229135	-5.19404	2.05778e-07	5.404e-06	microtubule associated monooxygenase, calponin and LIM domain containing 2
ENSMUSG00000060519	Tor3a	368.204	1.84106	0.880537	0.169549	5.19341	2.06482e-07	5.404e-06	torsin family 3, member A
ENSMUSG00000022483	Col2a1	545.191	2.62735	1.39361	0.268609	5.18825	2.12284e-07	5.54841e-06	collagen, type II, alpha 1
ENSMUSG00000036223	Ska1	243.418	2.1895	1.1306	0.218102	5.18381	2.17393e-07	5.67434e-06	spindle and kinetochore associated complex subunit 1
ENSMUSG00000025026	Add3	732.69	1.82319	0.866467	0.167191	5.1825	2.18935e-07	5.70693e-06	adducin 3 (gamma)
ENSMUSG00000035228	Ccdc106	381.971	0.608805	-0.715948	0.138184	-5.18111	2.20567e-07	5.74181e-06	coiled-coil domain containing 106
ENSMUSG00000062510	Nsl1	424.071	1.83292	0.874145	0.168804	5.17845	2.23737e-07	5.81657e-06	NSL1, MIS12 kinetochore complex component
ENSMUSG00000083907	NA	93.0733	2.31389	1.21032	0.233762	5.17759	2.24772e-07	5.8357e-06	NA
ENSMUSG00000024660	Incenp	1456.98	1.90839	0.932359	0.180114	5.17649	2.261e-07	5.86236e-06	inner centromere protein
ENSMUSG00000033730	Egr3	199.26	0.324403	-1.62414	0.313773	-5.17617	2.26484e-07	5.86451e-06	early growth response 3
ENSMUSG00000046449	Nexmif	1462.77	0.561835	-0.831781	0.160712	-5.17562	2.27161e-07	5.87426e-06	neurite extension and migration factor
ENSMUSG00000050751	Pgbd5	499.247	0.591461	-0.757645	0.146484	-5.17219	2.31364e-07	5.97502e-06	piggyBac transposable element derived 5
ENSMUSG00000014599	Csf1	680.157	1.8077	0.854154	0.165181	5.17102	2.32819e-07	6.00463e-06	colony stimulating factor 1 (macrophage)
ENSMUSG00000048376	F2r	5694.34	1.48094	0.566513	0.109673	5.16549	2.39809e-07	6.17675e-06	coagulation factor II (thrombin) receptor
ENSMUSG00000003865	Gys1	1167.26	1.35965	0.443238	0.085817	5.16492	2.40542e-07	6.18744e-06	glycogen synthase 1, muscle
ENSMUSG00000050663	Trhde	124.484	0.420993	-1.24813	0.241677	-5.16446	2.41135e-07	6.19453e-06	TRH-degrading enzyme
ENSMUSG00000021936	Mapk8	1404.37	0.695848	-0.523157	0.101311	-5.16386	2.4191e-07	6.20626e-06	mitogen-activated protein kinase 8
ENSMUSG00000003812	Dnase2a	135.489	1.86041	0.89562	0.173515	5.16162	2.44818e-07	6.26438e-06	deoxyribonuclease II alpha
ENSMUSG00000022099	Dmtn	408.703	0.457017	-1.12968	0.218859	-5.16167	2.4475e-07	6.26438e-06	dematin actin binding protein
ENSMUSG00000048483	Zdhhc22	45.1694	0.289459	-1.78857	0.346575	-5.16069	2.46041e-07	6.28742e-06	zinc finger, DHHC-type containing 22
ENSMUSG00000034706	Dnaic2	59.7428	2.35423	1.23525	0.239378	5.16027	2.466e-07	6.29346e-06	dynein, axonemal, intermediate chain 2
ENSMUSG00000061838	Suclg2	243.541	1.99849	0.998912	0.193672	5.15776	2.49921e-07	6.36988e-06	succinate-Coenzyme A ligase, GDP-forming, beta subunit
ENSMUSG00000118240	NA	211.996	1.99657	0.997522	0.193533	5.15427	2.54626e-07	6.48133e-06	NA
ENSMUSG00000021708	Rasgrf2	207.929	0.174919	-2.51524	0.488697	-5.14683	2.64925e-07	6.73468e-06	RAS protein-specific guanine nucleotide-releasing factor 2
ENSMUSG00000003378	Grik5	2567.51	0.71777	-0.478407	0.0930004	-5.14414	2.68752e-07	6.82308e-06	glutamate receptor, ionotropic, kainate 5 (gamma 2)
ENSMUSG00000000308	Ckmt1	252.336	0.542995	-0.880989	0.171275	-5.14371	2.69361e-07	6.82965e-06	creatine kinase, mitochondrial 1, ubiquitous
ENSMUSG00000043670	Diras1	1231.97	0.550045	-0.862379	0.167729	-5.14152	2.72529e-07	6.901e-06	DIRAS family, GTP-binding RAS-like 1
ENSMUSG00000044827	Tlr1	29.4176	3.06897	1.61776	0.314665	5.14121	2.72977e-07	6.90337e-06	toll-like receptor 1
ENSMUSG00000023348	Trip6	423.315	1.97853	0.984427	0.191564	5.13889	2.76365e-07	6.98001e-06	thyroid hormone receptor interactor 6
ENSMUSG00000024132	Eci1	473.973	1.81328	0.858602	0.167097	5.13835	2.7716e-07	6.99102e-06	enoyl-Coenzyme A delta isomerase 1
ENSMUSG00000021933	Gucy1b2	151.589	2.15494	1.10765	0.215733	5.13435	2.83119e-07	7.13212e-06	guanylate cyclase 1, soluble, beta 2
ENSMUSG00000020573	Pik3cg	73.3289	2.46169	1.29965	0.253169	5.13352	2.84367e-07	7.15431e-06	phosphatidylinositol-4,5-bisphosphate 3-kinase catalytic subunit gamma
ENSMUSG00000028337	Coro2a	239.094	0.421381	-1.2468	0.242922	-5.13252	2.85891e-07	7.18337e-06	coronin, actin binding protein 2A
ENSMUSG00000038048	Cntnap5c	63.7905	0.475774	-1.07165	0.208822	-5.13189	2.86842e-07	7.198e-06	contactin associated protein-like 5C
ENSMUSG00000078349	AW011738	153.361	2.474	1.30685	0.254688	5.13117	2.87942e-07	7.21631e-06	expressed sequence AW011738
ENSMUSG00000025817	Nudt5	835.161	1.47717	0.562839	0.109941	5.11948	3.06376e-07	7.60983e-06	nudix (nucleoside diphosphate linked moiety X)-type motif 5
ENSMUSG00000026395	Ptprc	80.1564	3.41201	1.77062	0.345811	5.1202	3.05207e-07	7.60983e-06	protein tyrosine phosphatase, receptor type, C
ENSMUSG00000038718	Pbx3	769.385	2.17389	1.12028	0.218819	5.11967	3.06078e-07	7.60983e-06	pre B cell leukemia homeobox 3
ENSMUSG00000043301	Kcnj6	47.8311	0.335153	-1.57711	0.308058	-5.11952	3.06313e-07	7.60983e-06	potassium inwardly-rectifying channel, subfamily J, member 6
ENSMUSG00000048490	Nrip1	3972.75	0.609704	-0.71382	0.139428	-5.11962	3.06151e-07	7.60983e-06	nuclear receptor interacting protein 1
ENSMUSG00000053825	Ppfia2	4766.94	0.679537	-0.557375	0.108869	-5.11967	3.06073e-07	7.60983e-06	protein tyrosine phosphatase, receptor type, f polypeptide (PTPRF), interacting protein (liprin), alpha 2
ENSMUSG00000120474	NA	71.4944	0.408122	-1.29293	0.252498	-5.12054	3.04665e-07	7.60983e-06	NA
ENSMUSG00000029245	Epha5	11366.5	1.44588	0.531951	0.10398	5.1159	3.12256e-07	7.74601e-06	Eph receptor A5
ENSMUSG00000033900	Map9	1877.03	0.611792	-0.708887	0.138592	-5.1149	3.13901e-07	7.77693e-06	microtubule-associated protein 9
ENSMUSG00000007080	Pole	604.405	2.05721	1.04069	0.20348	5.11445	3.14664e-07	7.78573e-06	polymerase (DNA directed), epsilon
ENSMUSG00000032348	Gsta4	89.2048	3.09549	1.63017	0.318753	5.11421	3.15055e-07	7.78573e-06	glutathione S-transferase, alpha 4
ENSMUSG00000024403	Atp6v1g2	513.081	0.634869	-0.65547	0.128198	-5.11294	3.17191e-07	7.82859e-06	ATPase, H+ transporting, lysosomal V1 subunit G2
ENSMUSG00000061576	Dpp6	464.85	0.536075	-0.899492	0.175935	-5.11265	3.17673e-07	7.83058e-06	dipeptidylpeptidase 6
ENSMUSG00000036564	Ndrg4	4206.85	0.634897	-0.655405	0.128258	-5.11007	3.22042e-07	7.92825e-06	N-myc downstream regulated gene 4
ENSMUSG00000003411	Rab3b	678.435	0.535829	-0.900155	0.176195	-5.10884	3.24136e-07	7.96731e-06	RAB3B, member RAS oncogene family
ENSMUSG00000021303	Gng4	166.241	0.481863	-1.0533	0.206186	-5.10852	3.24688e-07	7.96731e-06	guanine nucleotide binding protein (G protein), gamma 4
ENSMUSG00000038984	Tspyl5	1122.27	0.612904	-0.706267	0.138255	-5.10843	3.24854e-07	7.96731e-06	testis-specific protein, Y-encoded-like 5
ENSMUSG00000026836	Acvr1	1918.54	0.660811	-0.597691	0.117031	-5.1071	3.27147e-07	8.01346e-06	activin A receptor, type 1
ENSMUSG00000038074	Fkbp14	268.215	1.86562	0.899653	0.176191	5.10612	3.28838e-07	8.04478e-06	FK506 binding protein 14
ENSMUSG00000018362	Kpna2	1389.66	1.74539	0.803546	0.157481	5.10248	3.35235e-07	8.19099e-06	karyopherin (importin) alpha 2
ENSMUSG00000024109	Nrxn1	5271.95	0.626401	-0.674841	0.132387	-5.0975	3.44165e-07	8.39865e-06	neurexin I
ENSMUSG00000000317	Bcl6b	283.962	0.561912	-0.831585	0.16316	-5.09673	3.45566e-07	8.41179e-06	B cell CLL/lymphoma 6, member B
ENSMUSG00000004266	Ptpn6	144.546	2.84767	1.50978	0.296215	5.09691	3.45234e-07	8.41179e-06	protein tyrosine phosphatase, non-receptor type 6
ENSMUSG00000059974	Ntm	3726.91	0.468702	-1.09326	0.214524	-5.0962	3.46543e-07	8.42506e-06	neurotrimin
ENSMUSG00000030844	Rgs10	80.3955	2.74237	1.45542	0.285607	5.09588	3.47118e-07	8.42853e-06	regulator of G-protein signalling 10
ENSMUSG00000020315	Sptbn1	4097.21	0.625536	-0.676836	0.132879	-5.09363	3.51264e-07	8.50801e-06	spectrin beta, non-erythrocytic 1
ENSMUSG00000034006	Pqlc1	897.278	0.678321	-0.559961	0.109931	-5.09377	3.5102e-07	8.50801e-06	PQ loop repeat containing 1
ENSMUSG00000042213	Zfand4	303.177	1.46608	0.551963	0.108385	5.09263	3.53139e-07	8.54282e-06	zinc finger, AN1-type domain 4
ENSMUSG00000039055	Eme1	226.476	1.89094	0.919106	0.18061	5.08889	3.6017e-07	8.70209e-06	essential meiotic structure-specific endonuclease 1
ENSMUSG00000031224	Magee2	594.727	0.554215	-0.851481	0.167402	-5.08646	3.64816e-07	8.80345e-06	melanoma antigen, family E, 2
ENSMUSG00000022881	Rfc4	1010.85	1.51522	0.599528	0.117878	5.08602	3.65663e-07	8.81299e-06	replication factor C (activator 1) 4
ENSMUSG00000045934	Mtmr11	58.4894	2.1744	1.12062	0.220569	5.08057	3.76298e-07	9.05809e-06	myotubularin related protein 11
ENSMUSG00000022901	Cd86	121.665	2.71593	1.44145	0.283743	5.08011	3.77207e-07	9.06878e-06	CD86 antigen
ENSMUSG00000037827	NA	187.288	1.87907	0.910019	0.179147	5.07973	3.77969e-07	9.0759e-06	NA
ENSMUSG00000059555	Tor4a	55.9976	2.80108	1.48598	0.292612	5.07834	3.80744e-07	9.13131e-06	torsin family 4, member A
ENSMUSG00000006498	Ptbp1	1664.1	1.50334	0.58817	0.115846	5.07715	3.83147e-07	9.17763e-06	polypyrimidine tract binding protein 1
ENSMUSG00000048895	Cdk5r1	7668.42	0.616799	-0.697128	0.137463	-5.07138	3.94933e-07	9.44834e-06	cyclin-dependent kinase 5, regulatory subunit 1 (p35)
ENSMUSG00000036615	Rfxap	2186.51	0.699712	-0.515167	0.101695	-5.06579	4.06712e-07	9.70632e-06	regulatory factor X-associated protein
ENSMUSG00000053819	Camk2d	801.52	2.25569	1.17357	0.231656	5.066	4.06257e-07	9.70632e-06	calcium/calmodulin-dependent protein kinase II, delta
ENSMUSG00000050640	Tmem150c	149.054	0.556416	-0.845764	0.167062	-5.06257	4.13647e-07	9.85978e-06	transmembrane protein 150C
ENSMUSG00000064289	Tank	974.658	1.48891	0.574258	0.113455	5.06155	4.15868e-07	9.90061e-06	TRAF family member-associated Nf-kappa B activator
ENSMUSG00000031778	Cx3cl1	240.459	0.435173	-1.20034	0.237162	-5.06126	4.1649e-07	9.90332e-06	chemokine (C-X3-C motif) ligand 1
ENSMUSG00000087022	9130024F11Rik	297.991	0.458282	-1.12569	0.222562	-5.0579	4.23908e-07	1.00674e-05	RIKEN cDNA 9130024F11 gene
ENSMUSG00000085711	NA	91.703	2.10879	1.07641	0.212883	5.05635	4.27353e-07	1.01369e-05	NA
ENSMUSG00000079654	Prrt4	213.994	0.46248	-1.11254	0.220058	-5.05565	4.28936e-07	1.01621e-05	proline-rich transmembrane protein 4
ENSMUSG00000030122	Ptms	4328.56	0.611545	-0.70947	0.140409	-5.05289	4.35184e-07	1.02851e-05	parathymosin
ENSMUSG00000037161	Mgarp	42.2747	2.43097	1.28153	0.253621	5.05294	4.35057e-07	1.02851e-05	mitochondria localized glutamic acid rich protein
ENSMUSG00000029343	Crybb1	319.872	3.15142	1.656	0.327892	5.05045	4.40761e-07	1.04043e-05	crystallin, beta B1
ENSMUSG00000021998	Lcp1	370.023	2.20038	1.13775	0.225354	5.04875	4.44699e-07	1.04846e-05	lymphocyte cytosolic protein 1
ENSMUSG00000010154	Spire2	995.761	0.69777	-0.519177	0.102882	-5.04632	4.50396e-07	1.06061e-05	spire type actin nucleation factor 2
ENSMUSG00000019986	Ahi1	2422.09	0.766572	-0.383506	0.0760338	-5.04389	4.56161e-07	1.07181e-05	Abelson helper integration site 1
ENSMUSG00000027603	Ggt7	1751.43	0.750675	-0.413739	0.0820283	-5.04385	4.56255e-07	1.07181e-05	gamma-glutamyltransferase 7
ENSMUSG00000041986	Elmod1	6491.95	0.678321	-0.559959	0.111105	-5.03993	4.65705e-07	1.0927e-05	ELMO/CED-12 domain containing 1
ENSMUSG00000011257	Pabpc4	590.731	0.645345	-0.631858	0.125431	-5.03751	4.7163e-07	1.10527e-05	poly(A) binding protein, cytoplasmic 4
ENSMUSG00000022840	Adcy5	835.232	0.638435	-0.647388	0.128578	-5.03499	4.77875e-07	1.11856e-05	adenylate cyclase 5
ENSMUSG00000040569	Slc26a7	241.889	0.441864	-1.17833	0.234323	-5.02865	4.93954e-07	1.15481e-05	solute carrier family 26, member 7
ENSMUSG00000064373	Selenop	1099.25	2.36906	1.24431	0.247461	5.02832	4.94789e-07	1.15538e-05	selenoprotein P
ENSMUSG00000037994	Slc9b2	30.4362	0.287444	-1.79865	0.35774	-5.02781	4.96105e-07	1.15637e-05	solute carrier family 9, subfamily B (NHA2, cation proton antiporter 2), member 2
ENSMUSG00000038555	Reep2	2707.99	0.765513	-0.385501	0.0766755	-5.0277	4.96399e-07	1.15637e-05	receptor accessory protein 2
ENSMUSG00000022178	Ajuba	524.462	1.94786	0.961893	0.191396	5.02568	5.01641e-07	1.16654e-05	ajuba LIM protein
ENSMUSG00000049409	Prokr1	304.053	2.08432	1.05958	0.210838	5.02556	5.01964e-07	1.16654e-05	prokineticin receptor 1
ENSMUSG00000066406	Akap13	612.327	1.87775	0.909002	0.180884	5.02533	5.02576e-07	1.16657e-05	A kinase (PRKA) anchor protein 13
ENSMUSG00000031990	Jam3	789.104	1.53286	0.616228	0.122651	5.02424	5.05438e-07	1.17182e-05	junction adhesion molecule 3
ENSMUSG00000002343	Armc6	1853.99	0.74669	-0.421419	0.0839578	-5.01942	5.18274e-07	1.20016e-05	armadillo repeat containing 6
ENSMUSG00000022623	Shank3	377.091	0.577406	-0.792341	0.157874	-5.01883	5.19882e-07	1.20121e-05	SH3 and multiple ankyrin repeat domains 3
ENSMUSG00000025792	Slc25a10	611.089	1.43672	0.52278	0.104171	5.01848	5.20806e-07	1.20121e-05	solute carrier family 25 (mitochondrial carrier, dicarboxylate transporter), member 10
ENSMUSG00000027293	Ehd4	211.174	2.2912	1.1961	0.238336	5.01856	5.20606e-07	1.20121e-05	EH-domain containing 4
ENSMUSG00000040270	Bach2	3844.63	0.618664	-0.692772	0.138048	-5.01834	5.21192e-07	1.20121e-05	BTB and CNC homology, basic leucine zipper transcription factor 2
ENSMUSG00000021624	Cd180	43.8223	2.84567	1.50877	0.300722	5.01715	5.2444e-07	1.20727e-05	CD180 antigen
ENSMUSG00000036959	Bcorl1	561.333	0.695237	-0.524424	0.104539	-5.01656	5.26045e-07	1.20953e-05	BCL6 co-repressor-like 1
ENSMUSG00000021536	Adcy2	219.3	0.54749	-0.869097	0.173322	-5.01435	5.32125e-07	1.22207e-05	adenylate cyclase 2
ENSMUSG00000039982	Dtx4	3693.43	0.43257	-1.20899	0.241197	-5.01248	5.37343e-07	1.2326e-05	deltex 4, E3 ubiquitin ligase
ENSMUSG00000041126	H2afv	8038.83	1.58578	0.665195	0.13272	5.01202	5.38625e-07	1.23409e-05	H2A histone family, member V
ENSMUSG00000042428	Mgat3	1172.26	0.682263	-0.551601	0.110069	-5.01139	5.40372e-07	1.23664e-05	mannoside acetylglucosaminyltransferase 3
ENSMUSG00000022614	Lmf2	1567.46	1.46092	0.54688	0.109194	5.00833	5.49044e-07	1.25299e-05	lipase maturation factor 2
ENSMUSG00000025001	Hells	905.687	1.76547	0.820054	0.163732	5.00853	5.48485e-07	1.25299e-05	helicase, lymphoid specific
ENSMUSG00000047284	Neurl4	1595.39	0.705869	-0.502527	0.100341	-5.00819	5.49444e-07	1.25299e-05	neuralized E3 ubiquitin protein ligase 4
ENSMUSG00000041609	Bicdl1	548.509	0.656053	-0.608116	0.121451	-5.0071	5.52549e-07	1.25753e-05	BICD family like cargo adaptor 1
ENSMUSG00000042129	Rassf4	390.321	2.14954	1.10403	0.220495	5.00704	5.52724e-07	1.25753e-05	Ras association (RalGDS/AF-6) domain family member 4
ENSMUSG00000032126	Hmbs	868.467	1.43892	0.524983	0.10488	5.00556	5.5701e-07	1.2658e-05	hydroxymethylbilane synthase
ENSMUSG00000068854	H2bc21	460.078	1.63651	0.710619	0.141973	5.00533	5.57674e-07	1.26584e-05	H2B clustered histone 21
ENSMUSG00000028137	Celf3	2176.54	0.660107	-0.599228	0.119725	-5.00503	5.58534e-07	1.26631e-05	CUGBP, Elav-like family member 3
ENSMUSG00000038351	Sgsm2	866.959	0.648377	-0.625095	0.124915	-5.00415	5.61093e-07	1.27064e-05	small G protein signaling modulator 2
ENSMUSG00000002602	Axl	884.054	1.96613	0.975361	0.19501	5.0016	5.68566e-07	1.28558e-05	AXL receptor tyrosine kinase
ENSMUSG00000041974	Spidr	849.54	1.41467	0.500463	0.100064	5.00145	5.69012e-07	1.28558e-05	scaffolding protein involved in DNA repair
ENSMUSG00000029468	P2rx7	181.102	2.10908	1.07661	0.215355	4.99923	5.75583e-07	1.29892e-05	purinergic receptor P2X, ligand-gated ion channel, 7
ENSMUSG00000020111	Micu1	2446.14	1.3829	0.467694	0.0936201	4.99566	5.86348e-07	1.32169e-05	mitochondrial calcium uptake 1
ENSMUSG00000026708	Cenpl	528.469	1.66399	0.734648	0.147079	4.99493	5.88572e-07	1.32517e-05	centromere protein L
ENSMUSG00000121141	NA	321.849	0.469824	-1.08981	0.21821	-4.9943	5.90491e-07	1.32796e-05	NA
ENSMUSG00000048779	P2ry6	154.126	2.2527	1.17165	0.234626	4.99371	5.9231e-07	1.33051e-05	pyrimidinergic receptor P2Y, G-protein coupled, 6
ENSMUSG00000021596	Mctp1	488.818	0.339122	-1.56012	0.312775	-4.98801	6.10059e-07	1.36881e-05	multiple C2 domains, transmembrane 1
ENSMUSG00000118662	NA	440.325	1.38212	0.466881	0.0936151	4.98724	6.12478e-07	1.37265e-05	NA
ENSMUSG00000041468	Gpr12	1272.81	0.457527	-1.12807	0.226215	-4.98672	6.1412e-07	1.37475e-05	G-protein coupled receptor 12
ENSMUSG00000029408	Abcb9	134.294	1.94771	0.961776	0.193042	4.98222	6.28579e-07	1.40551e-05	ATP-binding cassette, sub-family B (MDR/TAP), member 9
ENSMUSG00000022231	Sema5a	2180.61	1.70356	0.768553	0.154339	4.97964	6.37016e-07	1.42274e-05	sema domain, seven thrombospondin repeats (type 1 and type 1-like), transmembrane domain (TM) and short cytoplasmic domain, (semaphorin) 5A
ENSMUSG00000067199	Frat1	319.414	0.633797	-0.657907	0.13219	-4.97697	6.45858e-07	1.44084e-05	frequently rearranged in advanced T cell lymphomas
ENSMUSG00000085609	NA	95.8134	0.35337	-1.50075	0.301623	-4.97557	6.50559e-07	1.44967e-05	NA
ENSMUSG00000037523	Mavs	300.062	2.26319	1.17836	0.237098	4.96992	6.69811e-07	1.49086e-05	mitochondrial antiviral signaling protein
ENSMUSG00000071265	1700086L19Rik	731.771	0.521721	-0.93865	0.189057	-4.9649	6.87363e-07	1.52819e-05	RIKEN cDNA 1700086L19 gene
ENSMUSG00000053846	Lipg	368.607	2.27849	1.18808	0.239363	4.96351	6.92302e-07	1.53741e-05	lipase, endothelial
ENSMUSG00000022422	Dscc1	115.541	1.75962	0.815265	0.16428	4.96265	6.95374e-07	1.54248e-05	DNA replication and sister chromatid cohesion 1
ENSMUSG00000000732	Icosl	48.4479	2.74656	1.45763	0.293792	4.96141	6.9982e-07	1.54882e-05	icos ligand
ENSMUSG00000043843	Tmem145	658.537	0.585627	-0.771946	0.155587	-4.96151	6.99479e-07	1.54882e-05	transmembrane protein 145
ENSMUSG00000020493	Prr11	244.659	2.10285	1.07235	0.216406	4.95524	7.22401e-07	1.59698e-05	proline rich 11
ENSMUSG00000073433	Arhgdig	440.748	0.406833	-1.29749	0.261912	-4.95393	7.27305e-07	1.606e-05	Rho GDP dissociation inhibitor (GDI) gamma
ENSMUSG00000047407	Tgif1	182.43	1.7654	0.819996	0.165764	4.94676	7.54594e-07	1.66438e-05	TGFB-induced factor homeobox 1
ENSMUSG00000049502	Dtx3l	170.834	1.91506	0.937388	0.189729	4.94067	7.78555e-07	1.71528e-05	deltex 3-like, E3 ubiquitin ligase
ENSMUSG00000034714	Ttyh2	362.473	1.67603	0.745051	0.150819	4.94004	7.81049e-07	1.71698e-05	tweety family member 2
ENSMUSG00000049097	Ankrd34a	372.909	0.494972	-1.01458	0.205379	-4.94003	7.81088e-07	1.71698e-05	ankyrin repeat domain 34A
ENSMUSG00000020432	Tcn2	393.35	2.05619	1.03997	0.210567	4.93891	7.85621e-07	1.725e-05	transcobalamin 2
ENSMUSG00000028873	Cdca8	1800.1	1.98525	0.989318	0.200413	4.93639	7.95813e-07	1.74542e-05	cell division cycle associated 8
ENSMUSG00000034336	Ina	5460.83	0.519043	-0.946073	0.191697	-4.93524	8.00506e-07	1.75374e-05	internexin neuronal intermediate filament protein, alpha
ENSMUSG00000113996	NA	119.424	1.85084	0.888181	0.180002	4.93428	8.04472e-07	1.76045e-05	NA
ENSMUSG00000037628	Cdkn3	165.082	2.0111	1.00799	0.204435	4.9306	8.19782e-07	1.79194e-05	cyclin-dependent kinase inhibitor 3
ENSMUSG00000019876	Pkib	41.2683	2.1547	1.10748	0.224789	4.92677	8.36004e-07	1.82535e-05	protein kinase inhibitor beta, cAMP dependent, testis specific
ENSMUSG00000028524	Sgip1	1778.45	0.720718	-0.472493	0.0959242	-4.92568	8.40654e-07	1.83345e-05	SH3-domain GRB2-like (endophilin) interacting protein 1
ENSMUSG00000062252	Lhfpl5	95.6309	0.497051	-1.00853	0.204804	-4.92439	8.46232e-07	1.84356e-05	lipoma HMGIC fusion partner-like 5
ENSMUSG00000051726	Kcnf1	128.371	0.462429	-1.1127	0.225972	-4.92404	8.47755e-07	1.84481e-05	potassium voltage-gated channel, subfamily F, member 1
ENSMUSG00000044468	Tent5c	52.7373	2.48406	1.3127	0.266615	4.92359	8.49729e-07	1.84705e-05	terminal nucleotidyltransferase 5C
ENSMUSG00000020513	Tubd1	172.957	1.70282	0.767923	0.156004	4.92246	8.54639e-07	1.85565e-05	tubulin, delta 1
ENSMUSG00000038507	Parp12	197.813	2.00943	1.00679	0.204582	4.92119	8.60187e-07	1.86562e-05	poly (ADP-ribose) polymerase family, member 12
ENSMUSG00000058153	Sez6l	1355.17	0.528859	-0.919045	0.187	-4.91467	8.89329e-07	1.92668e-05	seizure related 6 homolog like
ENSMUSG00000005204	Senp3	1661.61	0.749152	-0.416669	0.084884	-4.90869	9.1687e-07	1.98178e-05	SUMO/sentrin specific peptidase 3
ENSMUSG00000022945	Chaf1b	1274.78	1.32875	0.410068	0.083538	4.90877	9.16509e-07	1.98178e-05	chromatin assembly factor 1, subunit B (p60)
ENSMUSG00000113835	NA	386.591	2.18962	1.13068	0.230353	4.90849	9.1781e-07	1.98178e-05	NA
ENSMUSG00000052852	Reep1	7341.12	0.591588	-0.757335	0.154306	-4.908	9.20101e-07	1.98453e-05	receptor accessory protein 1
ENSMUSG00000029185	Fam114a1	179.576	1.96209	0.972392	0.198198	4.90616	9.28756e-07	2.00098e-05	family with sequence similarity 114, member A1
ENSMUSG00000042271	Nxt2	1014.38	1.50714	0.591813	0.120636	4.90576	9.30653e-07	2.00285e-05	nuclear transport factor 2-like export factor 2
ENSMUSG00000021700	Rab3c	4835.82	0.703145	-0.508107	0.103612	-4.90391	9.39459e-07	2.01958e-05	RAB3C, member RAS oncogene family
ENSMUSG00000089945	Pakap	20.8834	0.205704	-2.28136	0.465402	-4.90191	9.4908e-07	2.03801e-05	paralemmin A kinase anchor protein
ENSMUSG00000027350	Chgb	1306.54	0.724717	-0.46451	0.0947731	-4.90129	9.52098e-07	2.04225e-05	chromogranin B
ENSMUSG00000024544	Ldlrad4	1143.46	0.593368	-0.753001	0.153647	-4.90086	9.54197e-07	2.0445e-05	low density lipoprotein receptor class A domain containing 4
ENSMUSG00000025287	Acot9	507.578	0.612433	-0.707376	0.144372	-4.89968	9.59918e-07	2.0545e-05	acyl-CoA thioesterase 9
ENSMUSG00000060206	Zfp462	3924.21	0.661202	-0.596836	0.12184	-4.89851	9.65658e-07	2.06452e-05	zinc finger protein 462
ENSMUSG00000005580	Adcy9	328.616	0.707785	-0.498617	0.101798	-4.89812	9.67581e-07	2.06472e-05	adenylate cyclase 9
ENSMUSG00000054034	Tceal5	294.347	0.689825	-0.535697	0.109369	-4.89806	9.6787e-07	2.06472e-05	transcription elongation factor A (SII)-like 5
ENSMUSG00000040490	Lrfn2	119.82	0.402442	-1.31315	0.268161	-4.89687	9.73761e-07	2.07444e-05	leucine rich repeat and fibronectin type III domain containing 2
ENSMUSG00000068205	Macrod2	3684.12	0.536902	-0.897269	0.183239	-4.89671	9.74555e-07	2.07444e-05	MACRO domain containing 2
ENSMUSG00000022884	Eif4a2	5424.18	0.701652	-0.511173	0.104472	-4.89291	9.93553e-07	2.11043e-05	eukaryotic translation initiation factor 4A2
ENSMUSG00000041515	Irf8	257.49	2.65832	1.41051	0.288278	4.8929	9.93629e-07	2.11043e-05	interferon regulatory factor 8
ENSMUSG00000056413	Adap1	585.44	0.424123	-1.23745	0.252922	-4.89261	9.95079e-07	2.11121e-05	ArfGAP with dual PH domains 1
ENSMUSG00000017760	Ctsa	1808.73	1.50879	0.59339	0.121293	4.89221	9.97082e-07	2.11316e-05	cathepsin A
ENSMUSG00000039860	Srrm3	1110.42	0.661704	-0.595742	0.121796	-4.89131	1.00169e-06	2.12062e-05	serine/arginine repetitive matrix 3
ENSMUSG00000047246	H2bc6	139.298	1.65644	0.72809	0.149014	4.88604	1.02884e-06	2.17575e-05	H2B clustered histone 6
ENSMUSG00000113651	NA	203.514	1.68573	0.753378	0.154212	4.88535	1.03246e-06	2.18103e-05	NA
ENSMUSG00000036432	Siah2	1049.41	0.774909	-0.367901	0.0753218	-4.88439	1.0375e-06	2.18931e-05	siah E3 ubiquitin protein ligase 2
ENSMUSG00000028015	Ctso	332.023	2.10292	1.07239	0.219662	4.88201	1.05009e-06	2.21347e-05	cathepsin O
ENSMUSG00000032846	Zswim6	2254.2	0.636228	-0.652383	0.133665	-4.88073	1.05694e-06	2.22326e-05	zinc finger SWIM-type containing 6
ENSMUSG00000053963	Stum	36.1556	0.346869	-1.52754	0.312974	-4.88072	1.05701e-06	2.22326e-05	mechanosensory transduction mediator
ENSMUSG00000003534	Ddr1	7045.87	1.46353	0.54945	0.112618	4.87889	1.06686e-06	2.23831e-05	discoidin domain receptor family, member 1
ENSMUSG00000005958	Ephb3	675.265	1.68425	0.752108	0.154159	4.87878	1.06745e-06	2.23831e-05	Eph receptor B3
ENSMUSG00000041920	Slc16a6	250.729	1.95363	0.966158	0.198034	4.87875	1.06761e-06	2.23831e-05	solute carrier family 16 (monocarboxylic acid transporters), member 6
ENSMUSG00000042436	Mfap4	2632.9	2.02769	1.01983	0.209079	4.87775	1.07305e-06	2.24667e-05	microfibrillar-associated protein 4
ENSMUSG00000085230	NA	57.0224	3.15392	1.65714	0.339746	4.87759	1.0739e-06	2.24667e-05	NA
ENSMUSG00000003469	Phyhip	35.6353	0.346247	-1.53013	0.313847	-4.87539	1.08596e-06	2.26946e-05	phytanoyl-CoA hydroxylase interacting protein
ENSMUSG00000097182	A830009L08Rik	32.1638	0.273575	-1.86999	0.383686	-4.87375	1.09501e-06	2.28593e-05	RIKEN cDNA A830009L08 gene
ENSMUSG00000094103	Fam177a2	912.23	0.668717	-0.580533	0.119137	-4.87281	1.10022e-06	2.29433e-05	family with sequence similarity 177 member A2
ENSMUSG00000049807	Arhgap23	875.309	0.537974	-0.894393	0.183558	-4.87254	1.10175e-06	2.29508e-05	Rho GTPase activating protein 23
ENSMUSG00000041488	Stx3	272.168	0.658377	-0.603015	0.123817	-4.8702	1.11483e-06	2.31985e-05	syntaxin 3
ENSMUSG00000028266	Lmo4	2589.73	0.594073	-0.751288	0.154412	-4.86548	1.14182e-06	2.37348e-05	LIM domain only 4
ENSMUSG00000039405	Prss23	110.457	2.44099	1.28747	0.264731	4.8633	1.15442e-06	2.39712e-05	protease, serine 23
ENSMUSG00000024960	Plcb3	696.555	1.82338	0.866616	0.178289	4.86074	1.16948e-06	2.42581e-05	phospholipase C, beta 3
ENSMUSG00000047907	Tshz2	265.368	0.332645	-1.58794	0.326739	-4.85998	1.17396e-06	2.43251e-05	teashirt zinc finger family member 2
ENSMUSG00000045790	Ccdc149	505.388	0.719594	-0.474746	0.0977023	-4.8591	1.17918e-06	2.44073e-05	coiled-coil domain containing 149
ENSMUSG00000066197	Gpr139	78.116	0.529383	-0.917615	0.18893	-4.85691	1.19229e-06	2.46524e-05	G protein-coupled receptor 139
ENSMUSG00000029516	Cit	365.592	1.98151	0.986598	0.203341	4.85195	1.22256e-06	2.52515e-05	citron
ENSMUSG00000095105	Edaradd	111.01	0.496214	-1.01097	0.208394	-4.85122	1.22704e-06	2.53174e-05	EDAR (ectodysplasin-A receptor)-associated death domain
ENSMUSG00000022261	Sdc2	769.896	1.5662	0.647264	0.133484	4.849	1.24086e-06	2.55754e-05	syndecan 2
ENSMUSG00000021583	Erap1	124.024	2.17244	1.11931	0.230928	4.84702	1.25329e-06	2.58042e-05	endoplasmic reticulum aminopeptidase 1
ENSMUSG00000033777	Tlr13	80.7452	2.78493	1.47764	0.304887	4.84653	1.25638e-06	2.58406e-05	toll-like receptor 13
ENSMUSG00000052632	Asap2	1129.78	0.722425	-0.46908	0.0968203	-4.84485	1.26709e-06	2.60334e-05	ArfGAP with SH3 domain, ankyrin repeat and PH domain 2
ENSMUSG00000004085	Map3k20	307.519	2.2295	1.15672	0.238766	4.84456	1.26895e-06	2.60443e-05	mitogen-activated protein kinase kinase kinase 20
ENSMUSG00000039934	Gsap	576.051	1.95033	0.963718	0.198948	4.84407	1.27207e-06	2.60724e-05	gamma-secretase activating protein
ENSMUSG00000082028	NA	136.177	1.78804	0.838378	0.173078	4.84392	1.273e-06	2.60724e-05	NA
ENSMUSG00000021567	Nkd2	248.187	0.508729	-0.975031	0.201364	-4.84214	1.28449e-06	2.62676e-05	naked cuticle 2
ENSMUSG00000046688	Tifa	117.042	1.95685	0.968533	0.200026	4.84203	1.28522e-06	2.62676e-05	TRAF-interacting protein with forkhead-associated domain
ENSMUSG00000057329	Bcl2	601.801	1.59264	0.671424	0.138673	4.84178	1.28682e-06	2.62726e-05	B cell leukemia/lymphoma 2
ENSMUSG00000026173	Plcd4	165.721	2.15885	1.11026	0.22933	4.84133	1.28971e-06	2.63043e-05	phospholipase C, delta 4
ENSMUSG00000023022	Lima1	1191.11	1.75251	0.809424	0.167199	4.8411	1.29125e-06	2.63081e-05	LIM domain and actin binding 1
ENSMUSG00000045273	Cenph	293.774	1.64475	0.717871	0.148377	4.83815	1.31051e-06	2.66725e-05	centromere protein H
ENSMUSG00000029560	Snx8	400.705	1.83702	0.877367	0.181371	4.83741	1.31539e-06	2.6744e-05	sorting nexin 8
ENSMUSG00000041235	Chd7	3022.87	1.90942	0.933137	0.192989	4.83519	1.33018e-06	2.69971e-05	chromodomain helicase DNA binding protein 7
ENSMUSG00000062031	Pgghg	521.594	1.41741	0.503253	0.104083	4.83513	1.33061e-06	2.69971e-05	protein glucosylgalactosylhydroxylysine glucosidase
ENSMUSG00000038742	Angptl6	525.035	0.659051	-0.601539	0.124422	-4.83465	1.33383e-06	2.70062e-05	angiopoietin-like 6
ENSMUSG00000071708	Sms	1387.76	0.671022	-0.575567	0.119048	-4.83477	1.33303e-06	2.70062e-05	spermine synthase
ENSMUSG00000020435	Osbp2	393.847	0.564965	-0.823766	0.170509	-4.83122	1.35701e-06	2.74205e-05	oxysterol binding protein 2
ENSMUSG00000030223	Ptpro	3664.44	0.420531	-1.24972	0.258676	-4.8312	1.3571e-06	2.74205e-05	protein tyrosine phosphatase, receptor type, O
ENSMUSG00000001870	Ltbp1	737.522	1.91131	0.934565	0.193555	4.82843	1.37614e-06	2.77764e-05	latent transforming growth factor beta binding protein 1
ENSMUSG00000027811	4930579G24Rik	285.705	1.55739	0.639126	0.132435	4.82595	1.39337e-06	2.8066e-05	RIKEN cDNA 4930579G24 gene
ENSMUSG00000046873	Mbtps2	694.808	0.744806	-0.425064	0.0880786	-4.82597	1.39326e-06	2.8066e-05	membrane-bound transcription factor peptidase, site 2
ENSMUSG00000010142	Tnfrsf13b	52.2007	2.52344	1.33539	0.276824	4.82398	1.40722e-06	2.82865e-05	tumor necrosis factor receptor superfamily, member 13b
ENSMUSG00000055044	Pdlim1	114.868	1.71223	0.775879	0.160836	4.82403	1.40684e-06	2.82865e-05	PDZ and LIM domain 1 (elfin)
ENSMUSG00000042082	Arsb	1158.72	1.44965	0.535708	0.111063	4.82346	1.41087e-06	2.83307e-05	arylsulfatase B
ENSMUSG00000034330	Plcg2	102.761	2.59999	1.37851	0.285823	4.82295	1.41451e-06	2.83747e-05	phospholipase C, gamma 2
ENSMUSG00000017716	Birc5	946.165	2.0145	1.01042	0.209568	4.82146	1.42511e-06	2.85578e-05	baculoviral IAP repeat-containing 5
ENSMUSG00000028351	Brinp1	242.139	0.414008	-1.27227	0.264003	-4.81915	1.44171e-06	2.88609e-05	bone morphogenic protein/retinoic acid inducible neural specific 1
ENSMUSG00000002147	Stat6	92.5885	2.31157	1.20887	0.251077	4.81474	1.47391e-06	2.94752e-05	signal transducer and activator of transcription 6
ENSMUSG00000026005	Rpe	928.462	1.28239	0.358841	0.0745421	4.81393	1.4799e-06	2.95646e-05	ribulose-5-phosphate-3-epimerase
ENSMUSG00000016028	Celsr1	1559.31	1.77248	0.825768	0.171731	4.8085	1.5207e-06	3.03312e-05	cadherin, EGF LAG seven-pass G-type receptor 1
ENSMUSG00000037610	Kcnmb2	154.351	0.559752	-0.83714	0.174099	-4.80841	1.52138e-06	3.03312e-05	potassium large conductance calcium-activated channel, subfamily M, beta member 2
ENSMUSG00000041064	Pif1	264.882	2.3231	1.21605	0.252978	4.80695	1.53252e-06	3.05221e-05	PIF1 5'-to-3' DNA helicase
ENSMUSG00000027457	Snph	222.938	0.482568	-1.0512	0.218711	-4.80633	1.5373e-06	3.05859e-05	syntaphilin
ENSMUSG00000027018	Hat1	1331.54	1.53228	0.615684	0.128113	4.80578	1.54153e-06	3.06077e-05	histone aminotransferase 1
ENSMUSG00000047534	Mis18bp1	470.542	1.90105	0.926794	0.192847	4.80586	1.5409e-06	3.06077e-05	MIS18 binding protein 1
ENSMUSG00000020652	Cenpo	225.433	1.57708	0.657254	0.136779	4.80523	1.54574e-06	3.06601e-05	centromere protein O
ENSMUSG00000056394	Lig1	1562.89	1.64282	0.716177	0.149116	4.80281	1.56451e-06	3.10008e-05	ligase I, DNA, ATP-dependent
ENSMUSG00000118018	NA	142.13	0.521501	-0.939258	0.195626	-4.8013	1.57639e-06	3.12045e-05	NA
ENSMUSG00000009772	Nuak2	557.333	1.61673	0.693076	0.144388	4.8001	1.58583e-06	3.13595e-05	NUAK family, SNF1-like kinase, 2
ENSMUSG00000019235	Rps6kl1	739.388	0.626967	-0.673539	0.140383	-4.79786	1.60367e-06	3.16802e-05	ribosomal protein S6 kinase-like 1
ENSMUSG00000026923	Notch1	2573.35	2.04826	1.0344	0.215605	4.79764	1.60543e-06	3.16829e-05	notch 1
ENSMUSG00000097451	NA	96.6147	0.417037	-1.26175	0.263105	-4.79561	1.62178e-06	3.19732e-05	NA
ENSMUSG00000025525	Apool	414.872	1.49752	0.582575	0.12151	4.79447	1.63102e-06	3.21228e-05	apolipoprotein O-like
ENSMUSG00000046295	Ankle1	219.174	2.15278	1.1062	0.230737	4.79422	1.63311e-06	3.21315e-05	ankyrin repeat and LEM domain containing 1
ENSMUSG00000046312	Myorg	251.199	2.02871	1.02056	0.212942	4.79268	1.64568e-06	3.23462e-05	myogenesis regulating glycosidase (putative)
ENSMUSG00000032625	Thsd7a	239.955	0.472613	-1.08127	0.225636	-4.79209	1.65056e-06	3.24094e-05	thrombospondin, type I, domain containing 7A
ENSMUSG00000027654	Fam83d	526.203	1.84951	0.887142	0.185188	4.79049	1.66376e-06	3.26358e-05	family with sequence similarity 83, member D
ENSMUSG00000037206	Islr	125.519	2.76562	1.4676	0.306538	4.78766	1.68735e-06	3.30653e-05	immunoglobulin superfamily containing leucine-rich repeat
ENSMUSG00000046410	Kcnk6	58.8418	3.44253	1.78347	0.372614	4.78637	1.69823e-06	3.32451e-05	potassium inwardly-rectifying channel, subfamily K, member 6
ENSMUSG00000018654	Ikzf1	69.8967	2.81439	1.49282	0.312082	4.78343	1.72332e-06	3.37023e-05	IKAROS family zinc finger 1
ENSMUSG00000096010	H4f16	29.1565	2.91572	1.54385	0.322773	4.7831	1.72616e-06	3.37241e-05	H4 histone 16
ENSMUSG00000042228	Lyn	333.815	2.16079	1.11156	0.232542	4.78003	1.7527e-06	3.42084e-05	LYN proto-oncogene, Src family tyrosine kinase
ENSMUSG00000039410	Prdm16	2853.97	1.69422	0.760625	0.15915	4.77931	1.75897e-06	3.42965e-05	PR domain containing 16
ENSMUSG00000037846	Rtkn2	375.909	1.94303	0.958306	0.200526	4.77897	1.76194e-06	3.432e-05	rhotekin 2
ENSMUSG00000034591	Slc41a2	183.414	0.509046	-0.974132	0.20388	-4.77797	1.77071e-06	3.44565e-05	solute carrier family 41, member 2
ENSMUSG00000000282	Mnt	1063.01	0.675681	-0.565587	0.118404	-4.77674	1.78155e-06	3.45762e-05	max binding protein
ENSMUSG00000052534	Pbx1	8566.01	0.669341	-0.579187	0.121253	-4.77667	1.78219e-06	3.45762e-05	pre B cell leukemia homeobox 1
ENSMUSG00000081467	NA	112.608	2.38541	1.25424	0.262564	4.7769	1.78018e-06	3.45762e-05	NA
ENSMUSG00000026365	Cfh	181.312	3.2691	1.70889	0.357782	4.77635	1.78502e-06	3.45967e-05	complement component factor h
ENSMUSG00000063873	Slc24a3	297.389	1.48455	0.570029	0.119373	4.77521	1.7952e-06	3.47595e-05	solute carrier family 24 (sodium/potassium/calcium exchanger), member 3
ENSMUSG00000024300	Myo1f	138.847	2.78323	1.47676	0.309349	4.77376	1.80821e-06	3.49767e-05	myosin IF
ENSMUSG00000027641	Rbl1	713.301	1.68699	0.75445	0.158102	4.77192	1.82477e-06	3.5262e-05	RB transcriptional corepressor like 1
ENSMUSG00000027353	Mcm8	303.986	1.47486	0.560582	0.117525	4.7699	1.84313e-06	3.55816e-05	minichromosome maintenance 8 homologous recombination repair factor
ENSMUSG00000084910	NA	946.041	0.656504	-0.607125	0.127357	-4.76711	1.86885e-06	3.60424e-05	NA
ENSMUSG00000039384	Dusp10	317.117	1.86968	0.902793	0.189405	4.76647	1.87479e-06	3.61212e-05	dual specificity phosphatase 10
ENSMUSG00000004110	Cacna1e	610.554	0.461512	-1.11556	0.234089	-4.76553	1.88354e-06	3.62541e-05	calcium channel, voltage-dependent, R type, alpha 1E subunit
ENSMUSG00000046961	Gpr156	451.42	1.80455	0.851636	0.178762	4.76408	1.89718e-06	3.64805e-05	G protein-coupled receptor 156
ENSMUSG00000030630	Fah	71.9416	0.503371	-0.990307	0.207892	-4.76355	1.90213e-06	3.65397e-05	fumarylacetoacetate hydrolase
ENSMUSG00000054612	Mgmt	43.4713	2.19003	1.13095	0.237442	4.76306	1.90678e-06	3.65929e-05	O-6-methylguanine-DNA methyltransferase
ENSMUSG00000032042	Srpr	1192.38	1.34473	0.427313	0.0897414	4.7616	1.92065e-06	3.68229e-05	signal recognition particle receptor ('docking protein')
ENSMUSG00000033676	Gabrb3	3726.03	0.590246	-0.760612	0.159791	-4.76003	1.93563e-06	3.70736e-05	gamma-aminobutyric acid (GABA) A receptor, subunit beta 3
ENSMUSG00000051950	B3glct	982.693	1.51925	0.603357	0.126787	4.75883	1.94717e-06	3.7258e-05	beta-3-glucosyltransferase
ENSMUSG00000060572	Mfap2	5249.26	1.46973	0.555555	0.116762	4.75803	1.95493e-06	3.73698e-05	microfibrillar-associated protein 2
ENSMUSG00000039158	Akna	726.042	1.85959	0.894987	0.188122	4.75749	1.96012e-06	3.74323e-05	AT-hook transcription factor
ENSMUSG00000028035	Dnajb4	1224.16	0.796167	-0.328858	0.0691442	-4.75611	1.97354e-06	3.76518e-05	DnaJ heat shock protein family (Hsp40) member B4
ENSMUSG00000110660	NA	32.4509	2.30975	1.20774	0.253963	4.75557	1.97889e-06	3.77169e-05	NA
ENSMUSG00000051652	Lrrc3	280.595	0.62474	-0.678673	0.142764	-4.7538	1.99632e-06	3.8012e-05	leucine rich repeat containing 3
ENSMUSG00000038365	Fbxo25	2313.06	0.833397	-0.262925	0.0553401	-4.75106	2.02348e-06	3.84916e-05	F-box protein 25
ENSMUSG00000117286	Gm1043	182.889	0.462994	-1.11094	0.233846	-4.75072	2.02695e-06	3.85199e-05	predicted gene 1043
ENSMUSG00000037907	Ankrd13b	4041.27	0.68465	-0.546561	0.115066	-4.74997	2.0345e-06	3.86257e-05	ankyrin repeat domain 13b
ENSMUSG00000020532	Acaca	1843.69	0.722919	-0.468094	0.0985651	-4.74909	2.04334e-06	3.87233e-05	acetyl-Coenzyme A carboxylase alpha
ENSMUSG00000025534	Gusb	696.716	2.06528	1.04634	0.220325	4.74906	2.04361e-06	3.87233e-05	glucuronidase, beta
ENSMUSG00000052911	Lamb2	718.509	2.35147	1.23356	0.259774	4.74859	2.04842e-06	3.87769e-05	laminin, beta 2
ENSMUSG00000037966	Ninj1	534.026	1.73455	0.794564	0.167354	4.74779	2.05652e-06	3.88924e-05	ninjurin 1
ENSMUSG00000027581	Stmn3	9951.84	0.627124	-0.673178	0.141798	-4.74744	2.06008e-06	3.8922e-05	stathmin-like 3
ENSMUSG00000070576	Mn1	9240.52	0.676749	-0.563307	0.118749	-4.74368	2.09871e-06	3.96134e-05	meningioma 1
ENSMUSG00000024900	Cpt1a	1097.86	2.00999	1.00719	0.212408	4.74176	2.11869e-06	3.99519e-05	carnitine palmitoyltransferase 1a, liver
ENSMUSG00000029123	Stk32b	1028.02	0.524558	-0.930825	0.196399	-4.73947	2.14281e-06	4.03676e-05	serine/threonine kinase 32B
ENSMUSG00000085793	Lin52	962.923	1.29024	0.367641	0.077585	4.73855	2.15249e-06	4.05109e-05	lin-52 homolog (C. elegans)
ENSMUSG00000052151	Plpp2	254.945	0.562982	-0.82884	0.175013	-4.73589	2.18099e-06	4.10076e-05	phospholipid phosphatase 2
ENSMUSG00000010803	Gabra1	157.337	0.430397	-1.21626	0.256864	-4.73505	2.19006e-06	4.11386e-05	gamma-aminobutyric acid (GABA) A receptor, subunit alpha 1
ENSMUSG00000030811	Fbxl19	904.15	0.643252	-0.636545	0.134503	-4.73258	2.21679e-06	4.16006e-05	F-box and leucine-rich repeat protein 19
ENSMUSG00000042035	Igsf3	7710.43	0.627126	-0.673172	0.142274	-4.73152	2.22848e-06	4.17797e-05	immunoglobulin superfamily, member 3
ENSMUSG00000051920	Rspo2	201.531	0.431045	-1.21409	0.256625	-4.73098	2.23439e-06	4.18503e-05	R-spondin 2
ENSMUSG00000020431	Adcy1	648.027	0.463138	-1.11049	0.234871	-4.72808	2.26654e-06	4.24117e-05	adenylate cyclase 1
ENSMUSG00000037466	Tedc1	655.998	1.52076	0.604791	0.127925	4.7277	2.27074e-06	4.24495e-05	tubulin epsilon and delta complex 1
ENSMUSG00000025931	Paqr8	3455.63	1.51273	0.597151	0.12635	4.72617	2.28798e-06	4.27309e-05	progestin and adipoQ receptor family member VIII
ENSMUSG00000037020	Wdr62	341.861	1.93398	0.951574	0.20139	4.72502	2.30087e-06	4.29305e-05	WD repeat domain 62
ENSMUSG00000000751	Rpa1	2446.08	1.57351	0.653982	0.13843	4.72429	2.30924e-06	4.30456e-05	replication protein A1
ENSMUSG00000027273	Snap25	3475	0.674678	-0.567729	0.120199	-4.72322	2.32134e-06	4.32298e-05	synaptosomal-associated protein 25
ENSMUSG00000022346	Myc	1702.38	0.642829	-0.637493	0.135005	-4.72198	2.3356e-06	4.34538e-05	myelocytomatosis oncogene
ENSMUSG00000006585	Cdt1	809.984	1.67701	0.745891	0.158025	4.72009	2.3574e-06	4.38153e-05	chromatin licensing and DNA replication factor 1
ENSMUSG00000036188	Ankmy2	2003.27	0.759545	-0.396793	0.0840679	-4.71991	2.35953e-06	4.38153e-05	ankyrin repeat and MYND domain containing 2
ENSMUSG00000031821	Gins2	453.053	1.71297	0.776504	0.164525	4.71966	2.36241e-06	4.38272e-05	GINS complex subunit 2 (Psf2 homolog)
ENSMUSG00000027882	Stxbp3	193.403	1.6933	0.759836	0.161033	4.71851	2.37579e-06	4.40334e-05	syntaxin binding protein 3
ENSMUSG00000044934	Zfp367	1003.03	1.56913	0.649969	0.137796	4.7169	2.39466e-06	4.4341e-05	zinc finger protein 367
ENSMUSG00000001403	Ube2c	1836.33	2.08738	1.06169	0.225098	4.71657	2.39856e-06	4.43712e-05	ubiquitin-conjugating enzyme E2C
ENSMUSG00000019961	Tmpo	10328.5	1.35341	0.436595	0.0927015	4.70969	2.48096e-06	4.58519e-05	thymopoietin
ENSMUSG00000026259	Ngef	125.905	0.51065	-0.969593	0.205897	-4.70911	2.48797e-06	4.59379e-05	neuronal guanine nucleotide exchange factor
ENSMUSG00000003283	Hck	72.9871	2.36937	1.2445	0.264422	4.70649	2.52017e-06	4.64884e-05	hemopoietic cell kinase
ENSMUSG00000115516	NA	258.462	2.15374	1.10684	0.235276	4.70444	2.54565e-06	4.69141e-05	NA
ENSMUSG00000023243	Kcnk5	136.829	2.2286	1.15614	0.245786	4.70383	2.5532e-06	4.70088e-05	potassium channel, subfamily K, member 5
ENSMUSG00000032737	Inppl1	882.409	1.95194	0.964907	0.205168	4.70302	2.56341e-06	4.71077e-05	inositol polyphosphate phosphatase-like 1
ENSMUSG00000053199	Arhgap20	162.305	0.535973	-0.899768	0.19131	-4.70318	2.56138e-06	4.71077e-05	Rho GTPase activating protein 20
ENSMUSG00000097433	NA	31.8034	0.428754	-1.22178	0.2598	-4.70275	2.56676e-06	4.71249e-05	NA
ENSMUSG00000000532	Acvr1b	588.479	0.735168	-0.443854	0.094391	-4.70229	2.57266e-06	4.71827e-05	activin A receptor, type 1B
ENSMUSG00000030093	Wnt7a	734.149	1.56988	0.650653	0.138374	4.70212	2.57474e-06	4.71827e-05	wingless-type MMTV integration site family, member 7A
ENSMUSG00000042751	Nmnat2	2073.8	0.626273	-0.675137	0.14362	-4.70086	2.59066e-06	4.74297e-05	nicotinamide nucleotide adenylyltransferase 2
ENSMUSG00000110692	NA	97.2069	1.86137	0.896365	0.190743	4.69934	2.61006e-06	4.774e-05	NA
ENSMUSG00000032412	Atp1b3	2413.91	1.36794	0.452002	0.0962653	4.69537	2.66118e-06	4.86296e-05	ATPase, Na+/K+ transporting, beta 3 polypeptide
ENSMUSG00000045328	Cenpe	821.884	2.08243	1.05827	0.225425	4.69455	2.67193e-06	4.87803e-05	centromere protein E
ENSMUSG00000025223	Ldb1	3766.86	0.784302	-0.350519	0.0746838	-4.69337	2.68746e-06	4.89721e-05	LIM domain binding 1
ENSMUSG00000028044	Cks1b	1338.41	1.61356	0.69025	0.147066	4.69346	2.68616e-06	4.89721e-05	CDC28 protein kinase 1b
ENSMUSG00000090122	Kcne1l	854.665	1.90468	0.92955	0.198081	4.69278	2.6952e-06	4.90672e-05	potassium voltage-gated channel, Isk-related family, member 1-like, pseudogene
ENSMUSG00000021932	Rnaseh2b	1155.52	1.50199	0.586872	0.125073	4.69222	2.70252e-06	4.91545e-05	ribonuclease H2, subunit B
ENSMUSG00000021408	Ripk1	374.426	1.62844	0.703494	0.150082	4.68741	2.76684e-06	5.02308e-05	receptor (TNFRSF)-interacting serine-threonine kinase 1
ENSMUSG00000044364	Tmem74b	462.125	0.629232	-0.668336	0.14258	-4.68744	2.76643e-06	5.02308e-05	transmembrane protein 74B
ENSMUSG00000021986	Amer2	7108.5	0.756011	-0.40352	0.0861005	-4.68662	2.77754e-06	5.03781e-05	APC membrane recruitment 2
ENSMUSG00000058446	Znrf2	10220	0.676985	-0.562804	0.120097	-4.68626	2.78247e-06	5.04206e-05	zinc and ring finger 2
ENSMUSG00000117984	NA	24.5155	2.76939	1.46957	0.313665	4.68515	2.79751e-06	5.06461e-05	NA
ENSMUSG00000042834	Nrep	58204	0.687612	-0.540334	0.115345	-4.6845	2.80641e-06	5.07601e-05	neuronal regeneration related protein
ENSMUSG00000016253	Nelfcd	2556.21	1.28513	0.361911	0.0772728	4.68354	2.81956e-06	5.09507e-05	negative elongation factor complex member C/D, Th1l
ENSMUSG00000022512	Cldn1	148.64	0.408031	-1.29325	0.276169	-4.68281	2.82974e-06	5.10462e-05	claudin 1
ENSMUSG00000053465	Hs6st3	3976.86	0.731684	-0.450707	0.0962477	-4.68278	2.83008e-06	5.10462e-05	heparan sulfate 6-O-sulfotransferase 3
ENSMUSG00000031620	Iqcm	116.138	2.10562	1.07424	0.229418	4.68247	2.83445e-06	5.10778e-05	IQ motif containing M
ENSMUSG00000027671	Actl6a	2201.32	1.42338	0.509322	0.108782	4.68205	2.84019e-06	5.11339e-05	actin-like 6A
ENSMUSG00000025083	Afap1l2	523.088	2.19234	1.13247	0.241954	4.68052	2.86147e-06	5.14696e-05	actin filament associated protein 1-like 2
ENSMUSG00000022641	Bbx	1366.92	1.45458	0.540607	0.115521	4.67975	2.8723e-06	5.15923e-05	bobby sox HMG box containing
ENSMUSG00000025551	Fgf14	572.487	0.566137	-0.820777	0.175393	-4.67965	2.87359e-06	5.15923e-05	fibroblast growth factor 14
ENSMUSG00000026600	Soat1	814.244	1.44476	0.530827	0.113443	4.67923	2.87953e-06	5.16514e-05	sterol O-acyltransferase 1
ENSMUSG00000053297	AI854703	230.595	0.526729	-0.924867	0.197707	-4.67797	2.89723e-06	5.19212e-05	expressed sequence AI854703
ENSMUSG00000020120	Plek	237.873	2.43297	1.28272	0.274242	4.67733	2.90634e-06	5.20366e-05	pleckstrin
ENSMUSG00000051790	Nlgn2	1009.28	0.575513	-0.79708	0.170444	-4.6765	2.9181e-06	5.21992e-05	neuroligin 2
ENSMUSG00000038390	Gpr162	847.369	0.608573	-0.716498	0.153262	-4.67498	2.93985e-06	5.254e-05	G protein-coupled receptor 162
ENSMUSG00000039633	Lonrf1	1434.52	0.543988	-0.878354	0.187923	-4.67402	2.95363e-06	5.27379e-05	LON peptidase N-terminal domain and ring finger 1
ENSMUSG00000029414	Kntc1	564.635	2.0001	1.00007	0.214026	4.67266	2.97326e-06	5.30399e-05	kinetochore associated 1
ENSMUSG00000025742	Prps2	580.081	1.60695	0.684322	0.146501	4.6711	2.99587e-06	5.33943e-05	phosphoribosyl pyrophosphate synthetase 2
ENSMUSG00000030867	Plk1	1262.32	2.2157	1.14776	0.245756	4.67034	3.00705e-06	5.35448e-05	polo like kinase 1
ENSMUSG00000033502	Cdc14a	755.649	1.58042	0.66031	0.14145	4.66813	3.03946e-06	5.40725e-05	CDC14 cell division cycle 14A
ENSMUSG00000037013	Ss18	1689.69	1.59868	0.676884	0.145015	4.66767	3.04634e-06	5.41455e-05	SS18, nBAF chromatin remodeling complex subunit
ENSMUSG00000029363	Rfc5	1296.23	1.33011	0.411543	0.0881981	4.66612	3.06944e-06	5.44805e-05	replication factor C (activator 1) 5
ENSMUSG00000046982	Tshz1	931.882	1.8166	0.861244	0.184578	4.66603	3.07078e-06	5.44805e-05	teashirt zinc finger family member 1
ENSMUSG00000026051	Ecrg4	138.96	2.14453	1.10066	0.235953	4.66475	3.08993e-06	5.47703e-05	ECRG4 augurin precursor
ENSMUSG00000025092	Hspa12a	3436.4	0.557629	-0.842622	0.180673	-4.66379	3.10432e-06	5.49756e-05	heat shock protein 12A
ENSMUSG00000028066	Pmf1	787.792	1.73007	0.79083	0.169721	4.65958	3.16849e-06	5.60611e-05	polyamine-modulated factor 1
ENSMUSG00000022018	Rgcc	810.538	2.02405	1.01725	0.21833	4.65922	3.17415e-06	5.61102e-05	regulator of cell cycle
ENSMUSG00000024013	Fgd2	90.7444	3.14052	1.651	0.354645	4.65536	3.23409e-06	5.70662e-05	FYVE, RhoGEF and PH domain containing 2
ENSMUSG00000031232	Magt1	811.403	1.54349	0.626199	0.134509	4.65544	3.23292e-06	5.70662e-05	magnesium transporter 1
ENSMUSG00000025790	Slco3a1	899.323	0.448774	-1.15594	0.248356	-4.65436	3.24992e-06	5.71904e-05	solute carrier organic anion transporter family, member 3a1
ENSMUSG00000028689	Ccdc163	153.416	1.88676	0.91591	0.196783	4.65442	3.24901e-06	5.71904e-05	coiled-coil domain containing 163
ENSMUSG00000112003	NA	150.911	1.50474	0.589515	0.126656	4.65445	3.24854e-06	5.71904e-05	NA
ENSMUSG00000026227	2810459M11Rik	1439.54	2.2373	1.16176	0.249838	4.65006	3.31842e-06	5.83432e-05	RIKEN cDNA 2810459M11 gene
ENSMUSG00000059089	Fcgr4	17.2218	10.3733	3.3748	0.725953	4.64879	3.33883e-06	5.86491e-05	Fc receptor, IgG, low affinity IV
ENSMUSG00000019539	Rcn3	935.206	1.76349	0.81843	0.176079	4.64809	3.35018e-06	5.87426e-05	reticulocalbin 3, EF-hand calcium binding domain
ENSMUSG00000033308	Dpyd	249.427	1.69658	0.762627	0.16407	4.64818	3.34884e-06	5.87426e-05	dihydropyrimidine dehydrogenase
ENSMUSG00000061517	Sox21	2160.59	1.98767	0.991076	0.213261	4.64724	3.36405e-06	5.89329e-05	SRY (sex determining region Y)-box 21
ENSMUSG00000067071	Hes6	5890.45	1.27969	0.3558	0.0766428	4.64231	3.44535e-06	6.03029e-05	hairy and enhancer of split 6
ENSMUSG00000027429	Sec23b	2085.02	1.45798	0.543972	0.117189	4.64184	3.45324e-06	6.03868e-05	SEC23 homolog B, COPII coat complex component
ENSMUSG00000030303	Far2	97.5485	0.423051	-1.2411	0.267403	-4.64131	3.46214e-06	6.04882e-05	fatty acyl CoA reductase 2
ENSMUSG00000041736	Tspo	170.066	1.59757	0.675883	0.145633	4.64101	3.46716e-06	6.05217e-05	translocator protein
ENSMUSG00000025892	Gria4	1184.66	0.553789	-0.852592	0.183734	-4.64036	3.47804e-06	6.06573e-05	glutamate receptor, ionotropic, AMPA4 (alpha 4)
ENSMUSG00000021720	Rnf180	3171.9	1.42555	0.511515	0.11027	4.63877	3.50493e-06	6.1045e-05	ring finger protein 180
ENSMUSG00000028179	Cth	114.806	1.99368	0.995434	0.214595	4.63867	3.50654e-06	6.1045e-05	cystathionase (cystathionine gamma-lyase)
ENSMUSG00000032359	Ctsh	138.089	2.21167	1.14513	0.246944	4.63722	3.53135e-06	6.14221e-05	cathepsin H
ENSMUSG00000028378	Ptgr1	65.1708	2.04428	1.03159	0.222483	4.63672	3.53984e-06	6.1515e-05	prostaglandin reductase 1
ENSMUSG00000025395	Prim1	960.987	1.41639	0.502214	0.108337	4.63565	3.55816e-06	6.17233e-05	DNA primase, p49 subunit
ENSMUSG00000040022	Rab11fip2	746.25	0.684581	-0.546708	0.117935	-4.63566	3.55802e-06	6.17233e-05	RAB11 family interacting protein 2 (class I)
ENSMUSG00000034959	Rubcnl	24.5368	2.83321	1.50244	0.324137	4.6352	3.56588e-06	6.17752e-05	RUN and cysteine rich domain containing beclin 1 interacting protein like
ENSMUSG00000037572	Wdhd1	589.662	1.84051	0.880107	0.189878	4.63511	3.56749e-06	6.17752e-05	WD repeat and HMG-box DNA binding protein 1
ENSMUSG00000038248	Sobp	3395.71	0.562039	-0.831259	0.17939	-4.6338	3.59009e-06	6.21115e-05	sine oculis binding protein
ENSMUSG00000027947	Il6ra	67.4482	2.45035	1.29299	0.279146	4.63194	3.62261e-06	6.26184e-05	interleukin 6 receptor, alpha
ENSMUSG00000030737	Slco2b1	240.14	2.46304	1.30044	0.28088	4.62989	3.65861e-06	6.31848e-05	solute carrier organic anion transporter family, member 2b1
ENSMUSG00000041836	Ptpre	195.119	0.504417	-0.987311	0.213282	-4.62913	3.67199e-06	6.33409e-05	protein tyrosine phosphatase, receptor type, E
ENSMUSG00000121092	NA	283.754	0.515002	-0.957351	0.206815	-4.62901	3.67415e-06	6.33409e-05	NA
ENSMUSG00000014633	Cmc2	317.732	1.73492	0.794865	0.171746	4.62814	3.68973e-06	6.35533e-05	COX assembly mitochondrial protein 2
ENSMUSG00000037731	Themis2	54.9602	2.73062	1.44923	0.313404	4.62416	3.76112e-06	6.47257e-05	thymocyte selection associated family member 2
ENSMUSG00000032397	Tipin	1659.08	1.38318	0.467991	0.101222	4.62342	3.77469e-06	6.4902e-05	timeless interacting protein
ENSMUSG00000026014	Raph1	840.565	0.770222	-0.376653	0.0814812	-4.62258	3.79005e-06	6.51087e-05	Ras association (RalGDS/AF-6) and pleckstrin homology domains 1
ENSMUSG00000013698	Pea15a	15846	1.75476	0.811271	0.17552	4.62211	3.79861e-06	6.51983e-05	phosphoprotein enriched in astrocytes 15A
ENSMUSG00000109086	NA	73.4149	1.93027	0.948805	0.205301	4.62153	3.8092e-06	6.53225e-05	NA
ENSMUSG00000097415	NA	134.644	1.99186	0.994114	0.215153	4.6205	3.82818e-06	6.55904e-05	NA
ENSMUSG00000032338	Hcn4	648.359	0.652614	-0.615697	0.133277	-4.61969	3.84319e-06	6.57898e-05	hyperpolarization-activated, cyclic nucleotide-gated K+ 4
ENSMUSG00000001507	Itga3	295.713	0.64184	-0.639715	0.138487	-4.61932	3.85008e-06	6.58499e-05	integrin alpha 3
ENSMUSG00000021485	Mxd3	482.839	1.68595	0.753566	0.163154	4.61873	3.86087e-06	6.59766e-05	Max dimerization protein 3
ENSMUSG00000006611	Hfe	62.9786	2.43918	1.28639	0.278532	4.61848	3.86562e-06	6.59999e-05	homeostatic iron regulator
ENSMUSG00000026443	Lrrn2	3036.3	0.60978	-0.713639	0.15453	-4.61814	3.872e-06	6.6051e-05	leucine rich repeat protein 2, neuronal
ENSMUSG00000087408	Gdf1	1227.4	0.736277	-0.441679	0.0956857	-4.61594	3.91329e-06	6.66969e-05	growth differentiation factor 1
ENSMUSG00000044288	Cnr1	8966.18	0.548916	-0.865344	0.1876	-4.61272	3.97441e-06	6.76796e-05	cannabinoid receptor 1 (brain)
ENSMUSG00000039031	Arhgap18	243.937	1.9566	0.96835	0.209945	4.6124	3.98055e-06	6.7725e-05	Rho GTPase activating protein 18
ENSMUSG00000039478	Micu3	780.987	0.748933	-0.417092	0.0904637	-4.6106	4.01509e-06	6.8253e-05	mitochondrial calcium uptake family, member 3
ENSMUSG00000059182	Skap2	114.707	1.69545	0.761664	0.165404	4.60486	4.12746e-06	7.01022e-05	src family associated phosphoprotein 2
ENSMUSG00000045174	Amer3	960.865	0.584239	-0.775368	0.168389	-4.60462	4.13214e-06	7.01204e-05	APC membrane recruitment 3
ENSMUSG00000010086	Rnf112	349.437	0.476108	-1.07064	0.232623	-4.60247	4.17506e-06	7.07872e-05	ring finger protein 112
ENSMUSG00000038116	Phf20	2788.93	0.77792	-0.362306	0.0787451	-4.60099	4.20484e-06	7.12302e-05	PHD finger protein 20
ENSMUSG00000005360	Slc1a3	11615.5	2.11558	1.08105	0.234975	4.60071	4.21052e-06	7.12645e-05	solute carrier family 1 (glial high affinity glutamate transporter), member 3
ENSMUSG00000027984	Hadh	716.151	1.82392	0.867045	0.188522	4.59917	4.24173e-06	7.17304e-05	hydroxyacyl-Coenzyme A dehydrogenase
ENSMUSG00000052928	Ctif	1463.04	0.72819	-0.457613	0.0995089	-4.59871	4.25119e-06	7.18281e-05	CBP80/20-dependent translation initiation factor
ENSMUSG00000010660	Plcd1	278.677	1.75304	0.809862	0.17612	4.59836	4.25825e-06	7.18685e-05	phospholipase C, delta 1
ENSMUSG00000016664	Pacsin2	942.942	1.65867	0.730026	0.158762	4.59823	4.26095e-06	7.18685e-05	protein kinase C and casein kinase substrate in neurons 2
ENSMUSG00000003623	Crot	1483.85	1.5099	0.594457	0.129316	4.59693	4.28762e-06	7.22136e-05	carnitine O-octanoyltransferase
ENSMUSG00000055912	Tmem150a	394.622	0.645084	-0.632441	0.137581	-4.59687	4.28882e-06	7.22136e-05	transmembrane protein 150A
ENSMUSG00000025571	Tnrc6c	4383.88	0.682525	-0.551047	0.120003	-4.59193	4.39165e-06	7.38812e-05	trinucleotide repeat containing 6C
ENSMUSG00000024986	Hhex	63.8781	2.64105	1.40111	0.305137	4.59174	4.39564e-06	7.38847e-05	hematopoietically expressed homeobox
ENSMUSG00000008540	Mgst1	267.283	2.19908	1.1369	0.247635	4.59103	4.41065e-06	7.40731e-05	microsomal glutathione S-transferase 1
ENSMUSG00000068036	Afdn	3684.4	0.764999	-0.386469	0.084229	-4.58832	4.46835e-06	7.49775e-05	afadin, adherens junction formation factor
ENSMUSG00000042626	Shc1	225.897	1.72519	0.786752	0.171477	4.58808	4.47336e-06	7.49971e-05	src homology 2 domain-containing transforming protein C1
ENSMUSG00000028161	Ppp3ca	7907.02	0.685038	-0.545744	0.118958	-4.5877	4.48157e-06	7.50057e-05	protein phosphatase 3, catalytic subunit, alpha isoform
ENSMUSG00000047635	2810006K23Rik	960.677	1.3783	0.46289	0.100895	4.58784	4.47852e-06	7.50057e-05	RIKEN cDNA 2810006K23 gene
ENSMUSG00000022544	Eef2kmt	222.677	1.68696	0.754423	0.164464	4.58715	4.49329e-06	7.51373e-05	eukaryotic elongation factor 2 lysine methyltransferase
ENSMUSG00000038517	Tbkbp1	366.635	0.715075	-0.483834	0.105505	-4.5859	4.52031e-06	7.53952e-05	TBK1 binding protein 1
ENSMUSG00000040621	Gemin8	246.148	1.44345	0.529523	0.115464	4.58606	4.51696e-06	7.53952e-05	gem nuclear organelle associated protein 8
ENSMUSG00000048385	Scrt1	236.524	0.603984	-0.727418	0.158618	-4.58596	4.519e-06	7.53952e-05	scratch family zinc finger 1
ENSMUSG00000027995	Tlr2	106.937	2.79245	1.48153	0.323134	4.58488	4.54243e-06	7.56994e-05	toll-like receptor 2
ENSMUSG00000009585	Apobec3	334.512	2.00304	1.00219	0.218649	4.58358	4.57079e-06	7.6081e-05	apolipoprotein B mRNA editing enzyme, catalytic polypeptide 3
ENSMUSG00000050912	Tmem123	610.67	1.50313	0.587972	0.128281	4.58347	4.57313e-06	7.6081e-05	transmembrane protein 123
ENSMUSG00000030770	Parva	1507.94	1.59363	0.672317	0.146694	4.58314	4.5805e-06	7.61386e-05	parvin, alpha
ENSMUSG00000040557	Mettl27	272.189	1.50186	0.586755	0.128036	4.58274	4.58915e-06	7.62173e-05	methyltransferase like 27
ENSMUSG00000028127	Abcd3	3070.89	1.37902	0.463644	0.101186	4.58211	4.60304e-06	7.63831e-05	ATP-binding cassette, sub-family D (ALD), member 3
ENSMUSG00000062202	Btbd9	2076.88	0.744813	-0.425049	0.0927695	-4.58178	4.61045e-06	7.64409e-05	BTB (POZ) domain containing 9
ENSMUSG00000033209	Ttc28	15923.8	0.677426	-0.561864	0.122667	-4.58041	4.64076e-06	7.68781e-05	tetratricopeptide repeat domain 28
ENSMUSG00000064115	Cadm2	3682.83	0.628028	-0.671099	0.146648	-4.57627	4.73349e-06	7.83478e-05	cell adhesion molecule 2
ENSMUSG00000071176	Arhgef10	283.377	1.57739	0.65754	0.143758	4.57393	4.78655e-06	7.91588e-05	Rho guanine nucleotide exchange factor (GEF) 10
ENSMUSG00000021714	Cenpk	272.336	1.63133	0.706047	0.154441	4.57164	4.83913e-06	7.99604e-05	centromere protein K
ENSMUSG00000034652	Cd300a	92.4512	2.3652	1.24196	0.271692	4.5712	4.84932e-06	8.0061e-05	CD300A molecule
ENSMUSG00000028465	Tln1	1186.23	1.43305	0.519092	0.113563	4.57097	4.85465e-06	8.00812e-05	talin 1
ENSMUSG00000090523	Gypc	367.933	2.25517	1.17323	0.25675	4.56956	4.8876e-06	8.05566e-05	glycophorin C
ENSMUSG00000003273	Car11	442.764	0.588461	-0.764982	0.167418	-4.56928	4.89409e-06	8.05953e-05	carbonic anhydrase 11
ENSMUSG00000045903	Npas4	187.077	0.341702	-1.54919	0.339081	-4.56878	4.90563e-06	8.07173e-05	neuronal PAS domain protein 4
ENSMUSG00000070436	Serpinh1	2186.62	1.7867	0.8373	0.183279	4.56843	4.9138e-06	8.07835e-05	serine (or cysteine) peptidase inhibitor, clade H, member 1
ENSMUSG00000022364	Tbc1d31	469.31	1.92931	0.948084	0.207716	4.56432	5.0112e-06	8.23154e-05	TBC1 domain family, member 31
ENSMUSG00000032289	Thsd4	536.568	1.82996	0.871809	0.19114	4.56111	5.08829e-06	8.34678e-05	thrombospondin, type I, domain containing 4
ENSMUSG00000079410	Gm2897	69.6922	0.54422	-0.877737	0.192442	-4.56105	5.08991e-06	8.34678e-05	predicted gene 2897
ENSMUSG00000039278	Pcsk1n	2728.84	0.569626	-0.811914	0.178026	-4.56064	5.09977e-06	8.3559e-05	proprotein convertase subtilisin/kexin type 1 inhibitor
ENSMUSG00000025558	Dock9	505.516	0.431905	-1.21122	0.265784	-4.55713	5.18566e-06	8.48951e-05	dedicator of cytokinesis 9
ENSMUSG00000022500	Litaf	1603.71	1.69649	0.762551	0.167386	4.55564	5.22269e-06	8.54296e-05	LPS-induced TN factor
ENSMUSG00000048402	Gli2	730.946	1.91874	0.940159	0.206445	4.55403	5.26275e-06	8.60127e-05	GLI-Kruppel family member GLI2
ENSMUSG00000055447	Cd47	2683.66	1.34058	0.422855	0.0928688	4.55325	5.2823e-06	8.62598e-05	CD47 antigen (Rh-related antigen, integrin-associated signal transducer)
ENSMUSG00000043004	Gng2	13290.5	0.602531	-0.730894	0.160534	-4.55289	5.29148e-06	8.63375e-05	guanine nucleotide binding protein (G protein), gamma 2
ENSMUSG00000022360	Atad2	1306.27	1.79744	0.845944	0.185839	4.55202	5.31322e-06	8.66198e-05	ATPase family, AAA domain containing 2
ENSMUSG00000053398	Phgdh	2468.98	2.15107	1.10505	0.242837	4.55058	5.34975e-06	8.71423e-05	3-phosphoglycerate dehydrogenase
ENSMUSG00000044328	Trp53i13	640.559	1.51223	0.596679	0.131195	4.54802	5.41537e-06	8.81377e-05	transformation related protein 53 inducible protein 13
ENSMUSG00000058715	Fcer1g	381.947	2.57409	1.36406	0.299948	4.54768	5.42417e-06	8.82072e-05	Fc receptor, IgE, high affinity I, gamma polypeptide
ENSMUSG00000045404	Kcnk13	54.9253	2.99482	1.58247	0.348002	4.5473	5.43383e-06	8.82907e-05	potassium channel, subfamily K, member 13
ENSMUSG00000041817	Fam169a	702.822	0.591922	-0.75652	0.166416	-4.54596	5.46851e-06	8.87802e-05	family with sequence similarity 169, member A
ENSMUSG00000001227	Sema6b	2662.69	0.595123	-0.74874	0.164779	-4.54391	5.52211e-06	8.95757e-05	sema domain, transmembrane domain (TM), and cytoplasmic domain, (semaphorin) 6B
ENSMUSG00000045464	NA	485.328	1.37087	0.455095	0.100253	4.53945	5.64018e-06	9.1415e-05	NA
ENSMUSG00000021384	Susd3	51.1615	2.83787	1.50481	0.33155	4.53871	5.66001e-06	9.15081e-05	sushi domain containing 3
ENSMUSG00000033578	Tmem35a	2970.19	0.69367	-0.527678	0.116257	-4.5389	5.65478e-06	9.15081e-05	transmembrane protein 35A
ENSMUSG00000076617	NA	150.211	3.13888	1.65025	0.363585	4.53883	5.65673e-06	9.15081e-05	NA
ENSMUSG00000027257	Pacsin3	479.064	1.72196	0.784048	0.172816	4.5369	5.70876e-06	9.22199e-05	protein kinase C and casein kinase substrate in neurons 3
ENSMUSG00000033031	Cip2a	685.752	1.72391	0.785687	0.173219	4.5358	5.73869e-06	9.26266e-05	cell proliferation regulating inhibitor of protein phosphatase 2A
ENSMUSG00000109617	NA	158.79	2.21577	1.14781	0.253077	4.5354	5.74937e-06	9.27222e-05	NA
ENSMUSG00000029007	Agtrap	166.967	2.30225	1.20305	0.26573	4.52733	5.97324e-06	9.62531e-05	angiotensin II, type I receptor-associated protein
ENSMUSG00000002068	Ccne1	384.344	1.54159	0.624423	0.137934	4.52695	5.9841e-06	9.63484e-05	cyclin E1
ENSMUSG00000087184	Gm11650	132.927	0.614874	-0.701637	0.155046	-4.52534	6.02994e-06	9.70065e-05	predicted gene 11650
ENSMUSG00000024901	Peli3	475.865	0.595525	-0.747766	0.165321	-4.52312	6.09343e-06	9.7947e-05	pellino 3
ENSMUSG00000015501	Hivep2	3088.02	0.611821	-0.708819	0.156772	-4.52135	6.14469e-06	9.86897e-05	human immunodeficiency virus type I enhancer binding protein 2
ENSMUSG00000003410	Elavl3	4668.72	0.601271	-0.733914	0.162384	-4.51963	6.19477e-06	9.93302e-05	ELAV like RNA binding protein 3
ENSMUSG00000024165	Jpt2	3359.89	1.40401	0.489549	0.108314	4.51973	6.19197e-06	9.93302e-05	Jupiter microtubule associated homolog 2
ENSMUSG00000045165	AI467606	24.2175	2.70854	1.43752	0.318124	4.51874	6.22095e-06	9.96681e-05	expressed sequence AI467606
ENSMUSG00000116763	NA	20.6984	2.68817	1.42662	0.315742	4.51832	6.2332e-06	9.97824e-05	NA
ENSMUSG00000032854	Ugt8a	71.9376	1.99719	0.997974	0.220888	4.51801	6.2424e-06	9.98476e-05	UDP galactosyltransferase 8A
ENSMUSG00000098112	Bin2	119.937	3.34079	1.74019	0.385234	4.51723	6.26548e-06	0.000100135	bridging integrator 2
ENSMUSG00000074934	Grem1	250.126	0.587422	-0.76753	0.170005	-4.51475	6.33904e-06	0.000101227	gremlin 1, DAN family BMP antagonist
ENSMUSG00000063455	D630045J12Rik	4978.45	0.70844	-0.497283	0.110161	-4.51413	6.35777e-06	0.000101443	RIKEN cDNA D630045J12 gene
ENSMUSG00000030397	Mark4	1466.33	0.745072	-0.424549	0.0940691	-4.51316	6.38696e-06	0.000101826	MAP/microtubule affinity regulating kinase 4
ENSMUSG00000023011	Faim2	257.462	0.471375	-1.08505	0.240495	-4.51175	6.42963e-06	0.000102422	Fas apoptotic inhibitory molecule 2
ENSMUSG00000086296	NA	151.668	2.78064	1.47542	0.327337	4.50735	6.56431e-06	0.000104482	NA
ENSMUSG00000074480	Mex3a	4929.32	0.746641	-0.421514	0.0935478	-4.50587	6.61019e-06	0.000105127	mex3 RNA binding family member A
ENSMUSG00000098659	1110015O18Rik	170.634	2.46663	1.30254	0.289338	4.50181	6.73779e-06	0.000107069	RIKEN cDNA 1110015O18 gene
ENSMUSG00000028312	Smc2	1400.24	1.53639	0.619548	0.137659	4.5006	6.77617e-06	0.000107591	structural maintenance of chromosomes 2
ENSMUSG00000049176	Frmpd4	129.92	0.593744	-0.752087	0.16715	-4.49948	6.81208e-06	0.000108073	FERM and PDZ domain containing 4
ENSMUSG00000085069	Prdm16os	277.867	2.16644	1.11532	0.247941	4.49834	6.84853e-06	0.000108563	Prdm16 opposite strand transcript
ENSMUSG00000029591	Ung	187.655	1.60831	0.685546	0.152447	4.49696	6.89321e-06	0.000109183	uracil DNA glycosylase
ENSMUSG00000028792	Ak2	2141.56	1.32193	0.40264	0.0895759	4.49496	6.95822e-06	0.000110075	adenylate kinase 2
ENSMUSG00000042807	Hecw2	483.351	0.691052	-0.533134	0.118609	-4.49488	6.96083e-06	0.000110075	HECT, C2 and WW domain containing E3 ubiquitin protein ligase 2
ENSMUSG00000026748	Plxdc2	650.754	1.40622	0.491819	0.109422	4.49468	6.96742e-06	0.00011009	plexin domain containing 2
ENSMUSG00000108314	NA	629.912	0.653249	-0.614296	0.136686	-4.49422	6.98238e-06	0.000110237	NA
ENSMUSG00000024076	Vit	513.444	2.08811	1.0622	0.236375	4.4937	6.99955e-06	0.000110329	vitrin
ENSMUSG00000080929	NA	43.0024	2.03402	1.02433	0.227946	4.49375	6.99802e-06	0.000110329	NA
ENSMUSG00000055799	Tcf7l1	170.613	1.93214	0.950198	0.211528	4.49206	7.05371e-06	0.000111093	transcription factor 7 like 1 (T cell specific, HMG box)
ENSMUSG00000020020	Usp44	29.4586	2.1678	1.11623	0.248622	4.48968	7.13313e-06	0.000112253	ubiquitin specific peptidase 44
ENSMUSG00000035429	Ptprh	21.2481	0.318729	-1.6496	0.367438	-4.48946	7.14031e-06	0.000112276	protein tyrosine phosphatase, receptor type, H
ENSMUSG00000042870	Tom1	173.857	1.78788	0.838252	0.18677	4.48814	7.18471e-06	0.000112883	target of myb1 trafficking protein
ENSMUSG00000002459	Rgs20	617.993	1.98858	0.991741	0.221016	4.48719	7.21672e-06	0.000113294	regulator of G-protein signaling 20
ENSMUSG00000031292	Cdkl5	856.978	0.619414	-0.691025	0.154015	-4.48675	7.23191e-06	0.000113441	cyclin-dependent kinase-like 5
ENSMUSG00000026991	Pkp4	932.14	0.660399	-0.59859	0.133498	-4.4839	7.32926e-06	0.000114876	plakophilin 4
ENSMUSG00000028518	Prkaa2	1458.22	0.577949	-0.790986	0.176431	-4.48326	7.35128e-06	0.000115129	protein kinase, AMP-activated, alpha 2 catalytic subunit
ENSMUSG00000020019	Ntn4	798.556	2.15005	1.10437	0.246364	4.48267	7.37136e-06	0.000115351	netrin 4
ENSMUSG00000018648	Dusp14	787.389	1.70721	0.771642	0.172172	4.48181	7.40113e-06	0.000115687	dual specificity phosphatase 14
ENSMUSG00000022863	Btg3	306.959	1.43687	0.522933	0.116682	4.48171	7.40475e-06	0.000115687	BTG anti-proliferation factor 3
ENSMUSG00000004558	Ndrg2	4829.22	1.83536	0.876066	0.195578	4.47936	7.48659e-06	0.000116872	N-myc downstream regulated gene 2
ENSMUSG00000028528	Dnajc6	786.098	0.572227	-0.805341	0.179814	-4.47875	7.50825e-06	0.000117117	DnaJ heat shock protein family (Hsp40) member C6
ENSMUSG00000036469	2024-03-01	1697.33	0.68334	-0.549325	0.122669	-4.47809	7.53127e-06	0.00011712	membrane-associated ring finger (C3HC4) 1
ENSMUSG00000045193	Cirbp	8553.95	0.694757	-0.52542	0.117332	-4.47806	7.5325e-06	0.00011712	cold inducible RNA binding protein
ENSMUSG00000072568	Lratd2	241.119	0.507885	-0.977425	0.218254	-4.47838	7.52099e-06	0.00011712	LRAT domain containing 1
ENSMUSG00000086851	A430108G06Rik	58.8584	0.466971	-1.0986	0.245316	-4.47829	7.52432e-06	0.00011712	RIKEN cDNA A430108G06 gene
ENSMUSG00000049044	Rapgef4	204.895	0.497614	-1.0069	0.224917	-4.47675	7.57865e-06	0.000117744	Rap guanine nucleotide exchange factor (GEF) 4
ENSMUSG00000031799	Tpm4	1573.29	1.30356	0.382456	0.0854468	4.47595	7.60706e-06	0.000118091	tropomyosin 4
ENSMUSG00000018474	Chd3	7002.48	0.704665	-0.504991	0.112842	-4.47522	7.63312e-06	0.000118401	chromodomain helicase DNA binding protein 3
ENSMUSG00000023919	Cenpq	494.162	1.70175	0.767022	0.17148	4.47296	7.7143e-06	0.000119471	centromere protein Q
ENSMUSG00000026687	Aldh9a1	687.213	1.48267	0.568199	0.127029	4.47297	7.71398e-06	0.000119471	aldehyde dehydrogenase 9, subfamily A1
ENSMUSG00000027831	Veph1	712.309	2.30022	1.20177	0.268786	4.47111	7.78139e-06	0.000120414	ventricular zone expressed PH domain-containing 1
ENSMUSG00000006390	Elovl1	333.151	1.76163	0.816907	0.182793	4.46902	7.85797e-06	0.000121502	elongation of very long chain fatty acids (FEN1/Elo2, SUR4/Elo3, yeast)-like 1
ENSMUSG00000028383	Hsdl2	685.367	1.71812	0.780827	0.174808	4.46678	7.94073e-06	0.000122671	hydroxysteroid dehydrogenase like 2
ENSMUSG00000039747	Orai2	2000.74	0.614412	-0.702721	0.157327	-4.46663	7.94614e-06	0.000122671	ORAI calcium release-activated calcium modulator 2
ENSMUSG00000034317	Trim59	2907.2	1.41912	0.504999	0.1131	4.46506	8.00461e-06	0.000123476	tripartite motif-containing 59
ENSMUSG00000044456	Rin3	86.9192	1.85692	0.89291	0.200035	4.46376	8.05345e-06	0.000124131	Ras and Rab interactor 3
ENSMUSG00000059447	Hadhb	833.19	1.40227	0.487761	0.109279	4.46346	8.0645e-06	0.000124204	hydroxyacyl-Coenzyme A dehydrogenase/3-ketoacyl-Coenzyme A thiolase/enoyl-Coenzyme A hydratase (trifunctional protein), beta subunit
ENSMUSG00000035189	Ano4	139.359	0.512469	-0.964464	0.216104	-4.46296	8.08349e-06	0.000124398	anoctamin 4
ENSMUSG00000038916	Soga3	10584.7	0.71178	-0.490496	0.109924	-4.46214	8.11441e-06	0.000124775	SOGA family member 3
ENSMUSG00000044576	Garem2	1608.89	1.45692	0.542918	0.121712	4.46068	8.17e-06	0.000125531	GRB2 associated regulator of MAPK1 subtype 2
ENSMUSG00000005973	Rcn1	1363.04	1.82089	0.864644	0.19389	4.45945	8.21701e-06	0.000126154	reticulocalbin 1
ENSMUSG00000015653	Steap2	238.77	1.53519	0.618419	0.138728	4.45777	8.28169e-06	0.000127047	six transmembrane epithelial antigen of prostate 2
ENSMUSG00000039620	Trmt9b	335.156	0.462471	-1.11257	0.249618	-4.45708	8.30842e-06	0.000127357	tRNA methyltransferase 9B
ENSMUSG00000040552	C3ar1	249.877	2.30967	1.20769	0.271083	4.45505	8.38739e-06	0.000128466	complement component 3a receptor 1
ENSMUSG00000027884	Clcc1	894.195	1.31154	0.391264	0.0878511	4.45371	8.43983e-06	0.000129168	chloride channel CLIC-like 1
ENSMUSG00000116475	NA	96.515	1.93413	0.951684	0.213742	4.45249	8.4879e-06	0.000129802	NA
ENSMUSG00000029455	Aldh2	1756.67	1.40652	0.492134	0.110565	4.45108	8.5439e-06	0.000130556	aldehyde dehydrogenase 2, mitochondrial
ENSMUSG00000032812	Arap1	288.883	1.89214	0.920021	0.206731	4.45032	8.57422e-06	0.000130916	ArfGAP with RhoGAP domain, ankyrin repeat and PH domain 1
ENSMUSG00000026979	Psd4	28.8527	3.44907	1.78621	0.40139	4.45006	8.58471e-06	0.000130974	pleckstrin and Sec7 domain containing 4
ENSMUSG00000017144	Rnd3	3597.51	1.66033	0.731466	0.164381	4.44983	8.59399e-06	0.000131003	Rho family GTPase 3
ENSMUSG00000029759	Pon3	47.8404	2.39499	1.26002	0.283172	4.44967	8.60007e-06	0.000131003	paraoxonase 3
ENSMUSG00000024891	Slc29a2	562.133	0.713353	-0.487311	0.109533	-4.44897	8.62817e-06	0.000131022	solute carrier family 29 (nucleoside transporters), member 2
ENSMUSG00000033272	Slc35a4	2965.15	1.32673	0.407879	0.0916783	4.44902	8.62638e-06	0.000131022	solute carrier family 35, member A4
ENSMUSG00000047139	Cd24a	25674.3	0.731486	-0.451097	0.101388	-4.44921	8.61878e-06	0.000131022	CD24a antigen
ENSMUSG00000050379	septin6	2110.74	0.619606	-0.690576	0.155219	-4.44905	8.6249e-06	0.000131022	septin 6
ENSMUSG00000043463	Rab9b	745.377	0.656155	-0.607892	0.136642	-4.44879	8.63571e-06	0.000131034	RAB9B, member RAS oncogene family
ENSMUSG00000039335	Spata16	66.9805	0.508374	-0.976038	0.219476	-4.44713	8.70254e-06	0.00013193	spermatogenesis associated 16
ENSMUSG00000058145	Adamts17	455.188	0.595704	-0.747332	0.168053	-4.44699	8.70828e-06	0.00013193	a disintegrin-like and metallopeptidase (reprolysin type) with thrombospondin type 1 motif, 17
ENSMUSG00000055373	Fut9	2498.23	0.682748	-0.550574	0.123857	-4.44526	8.7787e-06	0.000132894	fucosyltransferase 9
ENSMUSG00000038331	Satb2	24814.1	0.509356	-0.973254	0.218976	-4.44457	8.80696e-06	0.000133218	special AT-rich sequence binding protein 2
ENSMUSG00000053716	Dusp7	948.427	0.736457	-0.441326	0.0993141	-4.44374	8.84082e-06	0.000133627	dual specificity phosphatase 7
ENSMUSG00000043832	Clec4a3	17.9227	4.51663	2.17525	0.489576	4.44312	8.86637e-06	0.000133909	C-type lectin domain family 4, member a3
ENSMUSG00000028919	Arhgef19	61.354	2.1244	1.08706	0.244698	4.44245	8.89408e-06	0.000134223	Rho guanine nucleotide exchange factor (GEF) 19
ENSMUSG00000022860	Chodl	67.6174	2.52133	1.33419	0.300363	4.44192	8.91618e-06	0.000134453	chondrolectin
ENSMUSG00000022831	Hcls1	53.9368	3.09829	1.63147	0.367316	4.4416	8.92929e-06	0.000134508	hematopoietic cell specific Lyn substrate 1
ENSMUSG00000050332	Amer1	1384.6	0.763701	-0.38892	0.0875652	-4.44149	8.93366e-06	0.000134508	APC membrane recruitment 1
ENSMUSG00000015090	Ptgds	77.2401	2.06448	1.04578	0.235592	4.43893	9.04052e-06	0.000136012	prostaglandin D2 synthase (brain)
ENSMUSG00000030560	Ctsc	451.448	2.09725	1.0685	0.240795	4.43738	9.10607e-06	0.000136577	cathepsin C
ENSMUSG00000031387	Renbp	112.841	2.08196	1.05794	0.238398	4.4377	9.09247e-06	0.000136577	renin binding protein
ENSMUSG00000053799	Exoc6	737.789	0.613174	-0.705632	0.159016	-4.43749	9.10144e-06	0.000136577	exocyst complex component 6
ENSMUSG00000054720	Lrrc8c	1223.53	1.67787	0.746632	0.168256	4.43748	9.10177e-06	0.000136577	leucine rich repeat containing 8 family, member C
ENSMUSG00000090534	LOC105245869	57.075	2.51002	1.3277	0.299319	4.43572	9.17644e-06	0.000137527	uncharacterized LOC105245869
ENSMUSG00000066878	NA	1678.47	1.73798	0.797411	0.17981	4.43474	9.21847e-06	0.000138051	NA
ENSMUSG00000021416	Eci3	51.5241	2.01713	1.0123	0.228361	4.4329	9.29733e-06	0.000139125	enoyl-Coenzyme A delta isomerase 3
ENSMUSG00000041308	Sntb2	77.7817	0.502802	-0.991938	0.223789	-4.43247	9.31579e-06	0.000139294	syntrophin, basic 2
ENSMUSG00000117896	AA387883	53.5515	2.36381	1.24112	0.280085	4.43122	9.3703e-06	0.000140002	expressed sequence AA387883
ENSMUSG00000063646	Jakmip1	374.087	0.554568	-0.850564	0.192051	-4.42884	9.47393e-06	0.000141442	janus kinase and microtubule interacting protein 1
ENSMUSG00000022679	Mpv17l	375.773	0.613944	-0.703821	0.15898	-4.42712	9.55014e-06	0.00014247	Mpv17 transgene, kidney disease mutant-like
ENSMUSG00000041014	Nrg3	1593.06	0.58458	-0.774528	0.175092	-4.42354	9.70954e-06	0.000144737	neuregulin 3
ENSMUSG00000023087	Noct	1399.45	0.747603	-0.419655	0.0948969	-4.42222	9.76926e-06	0.000145516	nocturnin
ENSMUSG00000022935	Grik1	128.992	2.28918	1.19483	0.2702	4.42202	9.77816e-06	0.000145538	glutamate receptor, ionotropic, kainate 1
ENSMUSG00000032802	Srxn1	447.395	1.59327	0.671989	0.151976	4.42168	9.79345e-06	0.000145627	sulfiredoxin 1 homolog (S. cerevisiae)
ENSMUSG00000096775	Gm5796	25.6436	0.415149	-1.2683	0.286844	-4.42156	9.79912e-06	0.000145627	predicted gene 5796
ENSMUSG00000006519	Cyba	385.38	2.16898	1.11702	0.252699	4.42035	9.85415e-06	0.000146222	cytochrome b-245, alpha polypeptide
ENSMUSG00000037705	Tecta	161.352	2.21555	1.14766	0.25963	4.42039	9.85239e-06	0.000146222	tectorin alpha
ENSMUSG00000101585	1600010M07Rik	171.072	1.65387	0.72585	0.164256	4.41902	9.91493e-06	0.000147012	RIKEN cDNA 1600010M07 gene
ENSMUSG00000044786	Zfp36	1177.64	1.60189	0.679772	0.153856	4.41824	9.95076e-06	0.000147432	zinc finger protein 36
ENSMUSG00000049281	Scn3b	1937.03	0.580085	-0.785664	0.177852	-4.41753	9.98353e-06	0.000147805	sodium channel, voltage-gated, type III, beta
ENSMUSG00000011884	Gltp	692.456	1.94063	0.956528	0.216692	4.41422	1.01375e-05	0.000149971	glycolipid transfer protein
ENSMUSG00000029730	Mcm7	6465.05	1.27133	0.346336	0.0784791	4.41309	1.01903e-05	0.000150638	minichromosome maintenance complex component 7
ENSMUSG00000100832	NA	3680.22	1.51031	0.59484	0.13481	4.41243	1.02216e-05	0.000150985	NA
ENSMUSG00000056917	Sipa1	411.812	1.55916	0.640767	0.145276	4.4107	1.03036e-05	0.000152081	signal-induced proliferation associated gene 1
ENSMUSG00000027878	Notch2	1459.03	1.89944	0.925573	0.20987	4.41021	1.03268e-05	0.000152309	notch 2
ENSMUSG00000087060	NA	81.2573	1.90324	0.928459	0.210548	4.40973	1.03499e-05	0.000152534	NA
ENSMUSG00000062078	Qk	13872.5	1.76286	0.817918	0.185496	4.40936	1.03676e-05	0.000152564	quaking
ENSMUSG00000116912	NA	881.49	1.32566	0.406715	0.0922363	4.40949	1.03616e-05	0.000152564	NA
ENSMUSG00000000958	Slc7a7	179.178	1.6854	0.753092	0.170816	4.4088	1.03944e-05	0.000152843	solute carrier family 7 (cationic amino acid transporter, y+ system), member 7
ENSMUSG00000033419	Snap91	3883.88	0.565586	-0.822182	0.186512	-4.40821	1.0423e-05	0.000153149	synaptosomal-associated protein 91
ENSMUSG00000021699	Pde4d	2621.63	0.66975	-0.578304	0.131224	-4.40702	1.04804e-05	0.000153759	phosphodiesterase 4D, cAMP specific
ENSMUSG00000027997	Casp6	483.374	1.38688	0.47184	0.107065	4.40706	1.04786e-05	0.000153759	caspase 6
ENSMUSG00000044629	Cnrip1	1415.44	0.749984	-0.415068	0.0942429	-4.40424	1.06155e-05	0.000155625	cannabinoid receptor interacting protein 1
ENSMUSG00000002835	Chaf1a	938.562	1.63402	0.708429	0.160878	4.40352	1.06509e-05	0.000155949	chromatin assembly factor 1, subunit A (p150)
ENSMUSG00000024873	Cnih2	13428.7	0.60528	-0.724326	0.16449	-4.40346	1.06536e-05	0.000155949	cornichon family AMPA receptor auxiliary protein 2
ENSMUSG00000021003	Galc	787.092	1.38373	0.468563	0.10642	4.40295	1.06791e-05	0.000156205	galactosylceramidase
ENSMUSG00000020734	Grin2c	82.8683	1.86225	0.89705	0.203783	4.40198	1.07267e-05	0.000156783	glutamate receptor, ionotropic, NMDA2C (epsilon 3)
ENSMUSG00000020232	Hmg20b	580.998	1.56294	0.64426	0.146377	4.40138	1.07567e-05	0.000157104	high mobility group 20B
ENSMUSG00000041075	Fzd7	420.845	1.52844	0.612063	0.139075	4.40096	1.07773e-05	0.000157288	frizzled class receptor 7
ENSMUSG00000026932	Nacc2	411.434	1.99962	0.999729	0.227246	4.39933	1.08587e-05	0.000158357	nucleus accumbens associated 2, BEN and BTB (POZ) domain containing
ENSMUSG00000003190	Bcl2l12	88.693	1.97021	0.978349	0.2226	4.3951	1.10724e-05	0.000161232	BCL2-like 12 (proline rich)
ENSMUSG00000031216	Stard8	207.379	2.29872	1.20083	0.273216	4.39518	1.10683e-05	0.000161232	START domain containing 8
ENSMUSG00000008090	Fgfrl1	684.364	2.01027	1.00739	0.229237	4.39453	1.1101e-05	0.000161528	fibroblast growth factor receptor-like 1
ENSMUSG00000035199	Arl6ip5	1673.94	0.697801	-0.519112	0.118166	-4.39306	1.11768e-05	0.000162509	ADP-ribosylation factor-like 6 interacting protein 5
ENSMUSG00000066975	Cryba4	34.6179	2.53817	1.34379	0.305903	4.39285	1.11873e-05	0.000162541	crystallin, beta A4
ENSMUSG00000031015	Swap70	427.582	1.62808	0.703175	0.160127	4.39135	1.12647e-05	0.000163543	SWA-70 protein
ENSMUSG00000024897	Apba1	1235.39	0.625551	-0.676801	0.154234	-4.38813	1.14329e-05	0.000165862	amyloid beta (A4) precursor protein binding, family A, member 1
ENSMUSG00000036273	Lrrk2	68.5755	2.12722	1.08897	0.248318	4.38538	1.15781e-05	0.000167844	leucine-rich repeat kinase 2
ENSMUSG00000025932	Eya1	874.524	1.8827	0.912804	0.208161	4.38509	1.15936e-05	0.000167943	EYA transcriptional coactivator and phosphatase 1
ENSMUSG00000059970	Hspa2	118.413	1.85692	0.892915	0.203705	4.38337	1.16856e-05	0.00016915	heat shock protein 2
ENSMUSG00000031521	Aga	212.719	1.51498	0.5993	0.136802	4.38079	1.18247e-05	0.000170911	aspartylglucosaminidase
ENSMUSG00000120639	NA	106.484	2.32489	1.21716	0.27784	4.38081	1.18241e-05	0.000170911	NA
ENSMUSG00000095930	Nim1k	739.628	1.88187	0.912166	0.208348	4.3781	1.1972e-05	0.000172911	NIM1 serine/threonine protein kinase
ENSMUSG00000046731	Kctd11	77.1334	2.50567	1.3252	0.302712	4.37775	1.1991e-05	0.00017293	potassium channel tetramerisation domain containing 11
ENSMUSG00000062866	Phactr2	584.956	2.04893	1.03487	0.236389	4.37782	1.19871e-05	0.00017293	phosphatase and actin regulator 2
ENSMUSG00000047261	Gap43	5218.39	0.531564	-0.911686	0.208269	-4.37745	1.20074e-05	0.000172988	growth associated protein 43
ENSMUSG00000063765	Chadl	338.881	0.588655	-0.764505	0.17465	-4.37736	1.20128e-05	0.000172988	chondroadherin-like
ENSMUSG00000069114	Zbtb10	802.655	0.63862	-0.646971	0.147808	-4.3771	1.20269e-05	0.000173063	zinc finger and BTB domain containing 10
ENSMUSG00000040043	Rbms2	308.751	1.55336	0.635389	0.145179	4.37659	1.20552e-05	0.000173342	RNA binding motif, single stranded interacting protein 2
ENSMUSG00000024172	St6gal2	2873.19	0.582831	-0.778851	0.178019	-4.37509	1.21382e-05	0.000174407	beta galactoside alpha 2,6 sialyltransferase 2
ENSMUSG00000042182	Bend6	1147.09	0.449965	-1.15212	0.263358	-4.37471	1.21595e-05	0.000174585	BEN domain containing 6
[truncated: 55,333 more rows]
