# Supplementary material for: Dmrt2 regulates sex-biased neuronal development in the cingulate cortex
Source: Cell Mol Life Sci. 2025 Oct 30;82(1):376. doi: 10.1007/s00018-025-05851-1 (PMC12575903; doi:10.1007/s00018-025-05851-1)
Supplement: Supplementary file 9 — Supplementary file9 (XLSX 5325 KB) [file 18_2025_5851_MOESM9_ESM.xlsx]

## Sheet: DEGs
Only genes with a |log2FoldChange >1| and p-adj >0.05
Ensembl ID	symbol	baseMean	FoldChange	log2FoldChange	lfcSE	stat	pvalue	padj	description
ENSMUSG00000017652	Cd40	5.75198	0.0906553	-3.46346	0.952887	-3.63471	0.000278297	0.00429003	CD40 antigen
ENSMUSG00000027895	Kcnc4	7.38293	0.211104	-2.24397	0.783147	-2.86533	0.00416579	0.0342791	potassium voltage gated channel, Shaw-related subfamily, member 4
ENSMUSG00000025902	Sox17	8.71716	0.238417	-2.06844	0.678763	-3.04736	0.00230857	0.0218999	SRY (sex determining region Y)-box 17
ENSMUSG00000060613	Cyp2c70	10.799	0.263742	-1.9228	0.547307	-3.51321	0.000442735	0.006147	cytochrome P450, family 2, subfamily c, polypeptide 70
ENSMUSG00000046470	Sox18	27.3253	0.268225	-1.89848	0.496941	-3.82034	0.000133268	0.00237462	SRY (sex determining region Y)-box 18
ENSMUSG00000045053	Kcng3	29.4482	0.271391	-1.88156	0.47642	-3.94937	7.83583e-05	0.00155596	potassium voltage-gated channel, subfamily G, member 3
ENSMUSG00000047515	BC049715	7.74602	0.271591	-1.88049	0.671336	-2.80112	0.0050926	0.0397444	cDNA sequence BC049715
ENSMUSG00000097178	2310002F09Rik	7.26776	0.272188	-1.87733	0.646243	-2.90498	0.00367272	0.031194	RIKEN cDNA 2310002F09 gene
ENSMUSG00000041378	Cldn5	135.56	0.275438	-1.8602	0.330538	-5.6278	1.8252e-08	1.81986e-06	claudin 5
ENSMUSG00000079018	Ly6c1	7.71519	0.27973	-1.83789	0.675751	-2.71977	0.00653264	0.0477033	lymphocyte antigen 6 complex, locus C1
ENSMUSG00000069132	Nxph2	16.5901	0.283694	-1.81759	0.56748	-3.20292	0.00136043	0.0145058	neurexophilin 2
ENSMUSG00000046008	Pnlip	13.9397	0.301004	-1.73215	0.543981	-3.18421	0.00145151	0.0152259	pancreatic lipase
ENSMUSG00000032125	Robo4	12.7123	0.30345	-1.72047	0.587888	-2.92652	0.00342775	0.0295689	roundabout guidance receptor 4
ENSMUSG00000040164	Kcns1	12.3723	0.303679	-1.71938	0.507754	-3.38624	0.000708561	0.00884994	K+ voltage-gated channel, subfamily S, 1
ENSMUSG00000021638	Ocln	63.4896	0.306111	-1.70787	0.392767	-4.34831	1.37188e-05	0.000396806	occludin
ENSMUSG00000033191	Tie1	25.0312	0.306814	-1.70457	0.398527	-4.27716	1.8929e-05	0.000512011	tyrosine kinase with immunoglobulin-like and EGF-like domains 1
ENSMUSG00000044338	Aplnr	32.008	0.309931	-1.68998	0.41235	-4.09842	4.15987e-05	0.000952323	apelin receptor
ENSMUSG00000051669	AU021092	18.3908	0.330603	-1.59683	0.498838	-3.20109	0.00136907	0.0145648	expressed sequence AU021092
ENSMUSG00000034686	Prr7	133.681	0.331042	-1.59491	0.26717	-5.96967	2.37736e-09	3.50895e-07	proline rich 7 (synaptic)
ENSMUSG00000091890	NA	26.5878	0.333272	-1.58523	0.362642	-4.37133	1.23494e-05	0.000367443	NA
ENSMUSG00000029648	Flt1	76.7411	0.341334	-1.55074	0.294271	-5.26978	1.3659e-07	9.55366e-06	FMS-like tyrosine kinase 1
ENSMUSG00000041552	Ptchd1	21.193	0.349585	-1.51628	0.498114	-3.04405	0.00233418	0.0220869	patched domain containing 1
ENSMUSG00000027358	Bmp2	9.47287	0.359679	-1.47522	0.540831	-2.72769	0.00637795	0.0469504	bone morphogenetic protein 2
ENSMUSG00000059187	Tafa1	30.3418	0.360465	-1.47207	0.347609	-4.23484	2.2871e-05	0.00059379	TAFA chemokine like family member 1
ENSMUSG00000120104	NA	19.8569	0.363474	-1.46008	0.438799	-3.32744	0.000876484	0.0103007	NA
ENSMUSG00000003469	Phyhip	28.2495	0.376537	-1.40914	0.403026	-3.49639	0.00047159	0.00646196	phytanoyl-CoA hydroxylase interacting protein
ENSMUSG00000100600	A230077H06Rik	25.5398	0.378449	-1.40183	0.386113	-3.63062	0.000282737	0.00433354	RIKEN cDNA A230077H06 gene
ENSMUSG00000048483	Zdhhc22	37.8183	0.379094	-1.39937	0.272854	-5.12864	2.91838e-07	1.80544e-05	zinc finger, DHHC-type containing 22
ENSMUSG00000029096	Htra3	46.166	0.379648	-1.39727	0.302765	-4.61501	3.93075e-06	0.000145905	HtrA serine peptidase 3
ENSMUSG00000039097	Rln1	14.4004	0.380066	-1.39568	0.500626	-2.78787	0.00530565	0.0409845	relaxin 1
ENSMUSG00000071711	Mpst	154.22	0.381515	-1.39019	0.285269	-4.87324	1.0978e-06	5.18346e-05	mercaptopyruvate sulfurtransferase
ENSMUSG00000039004	Bmp6	60.4057	0.386392	-1.37186	0.430132	-3.1894	0.00142569	0.0149969	bone morphogenetic protein 6
ENSMUSG00000078235	Fam43b	191.673	0.390279	-1.35742	0.182832	-7.42444	1.13259e-13	6.84851e-11	family with sequence similarity 43, member B
ENSMUSG00000062372	Otof	25.6285	0.393664	-1.34496	0.396746	-3.38998	0.000698966	0.00875225	otoferlin
ENSMUSG00000045509	Gpr150	15.5121	0.396888	-1.33319	0.435936	-3.05824	0.00222643	0.0213367	G protein-coupled receptor 150
ENSMUSG00000025128	Bhlhe22	9094.9	0.402029	-1.31463	0.140679	-9.3449	9.19736e-21	1.72404e-16	basic helix-loop-helix family, member e22
ENSMUSG00000038077	Kcna6	27.2099	0.405495	-1.30224	0.352908	-3.69004	0.000224221	0.00361395	potassium voltage-gated channel, shaker-related, subfamily, member 6
ENSMUSG00000100706	NA	33.6353	0.408658	-1.29103	0.437098	-2.95365	0.0031404	0.027624	NA
ENSMUSG00000027435	Cd93	27.3033	0.410992	-1.28282	0.380084	-3.37509	0.00073791	0.00911489	CD93 antigen
ENSMUSG00000071341	Egr4	13.799	0.411823	-1.2799	0.458881	-2.78918	0.0052841	0.0408793	early growth response 4
ENSMUSG00000027568	Ntsr1	605.776	0.414728	-1.26976	0.161396	-7.8674	3.62086e-15	3.99253e-12	neurotensin receptor 1
ENSMUSG00000092564	BC051226	40.0632	0.415025	-1.26873	0.372458	-3.40638	0.000658311	0.00838006	cDNA sequence BC051226
ENSMUSG00000021708	Rasgrf2	144.22	0.418741	-1.25587	0.262981	-4.77552	1.79247e-06	7.75979e-05	RAS protein-specific guanine nucleotide-releasing factor 2
ENSMUSG00000063796	Slc22a8	31.1306	0.420914	-1.2484	0.309235	-4.03707	5.41234e-05	0.00115683	solute carrier family 22 (organic anion transporter), member 8
ENSMUSG00000102657	NA	19.2586	0.421554	-1.24621	0.459742	-2.71067	0.00671466	0.0487665	NA
ENSMUSG00000085609	NA	89.5169	0.424429	-1.23641	0.22513	-5.49197	3.97472e-08	3.4654e-06	NA
ENSMUSG00000106379	Lhfpl3	123.546	0.42511	-1.23409	0.256399	-4.81317	1.48556e-06	6.63279e-05	lipoma HMGIC fusion partner-like 3
ENSMUSG00000043301	Kcnj6	47.6607	0.427848	-1.22483	0.293361	-4.17516	2.97772e-05	0.000731551	potassium inwardly-rectifying channel, subfamily J, member 6
ENSMUSG00000020704	Asic2	871.843	0.429565	-1.21905	0.14826	-8.22238	1.99509e-16	2.67129e-13	acid-sensing (proton-gated) ion channel 2
ENSMUSG00000009376	Met	245.997	0.432968	-1.20767	0.276623	-4.36575	1.26687e-05	0.000375751	met proto-oncogene
ENSMUSG00000038112	AW551984	28.6048	0.435324	-1.19984	0.344891	-3.47889	0.000503498	0.00681449	expressed sequence AW551984
ENSMUSG00000026994	Galnt3	14.0447	0.438065	-1.19078	0.438482	-2.7157	0.00661356	0.0482191	polypeptide N-acetylgalactosaminyltransferase 3
ENSMUSG00000078591	Hs3st4	120.855	0.438437	-1.18956	0.33828	-3.51649	0.000437291	0.00610352	heparan sulfate (glucosamine) 3-O-sulfotransferase 4
ENSMUSG00000021217	Tshz3	314.665	0.438781	-1.18843	0.184707	-6.43413	1.24185e-10	3.06296e-08	teashirt zinc finger family member 3
ENSMUSG00000015134	Aldh1a3	30.4184	0.440582	-1.18252	0.356888	-3.31341	0.000921659	0.0106777	aldehyde dehydrogenase family 1, subfamily A3
ENSMUSG00000095195	Gm3005	19.3404	0.441435	-1.17973	0.391952	-3.00988	0.00261349	0.0241449	predicted gene 3005
ENSMUSG00000031170	Slc38a5	42.2278	0.442763	-1.17539	0.376218	-3.12424	0.00178264	0.0178693	solute carrier family 38, member 5
ENSMUSG00000055134	NA	18.1814	0.444519	-1.16968	0.415372	-2.81599	0.00486269	0.0384279	NA
ENSMUSG00000047907	Tshz2	224.014	0.446317	-1.16386	0.183244	-6.35143	2.13328e-10	4.73021e-08	teashirt zinc finger family member 2
ENSMUSG00000114309	NA	21.8045	0.447413	-1.16032	0.421651	-2.75185	0.0059259	0.0443969	NA
ENSMUSG00000045087	S1pr5	155.967	0.452713	-1.14333	0.174965	-6.53464	6.37639e-11	1.78396e-08	sphingosine-1-phosphate receptor 5
ENSMUSG00000003657	Calb2	2701.88	0.453765	-1.13998	0.317374	-3.59192	0.000328246	0.00488719	calbindin 2
ENSMUSG00000025468	Caly	349.257	0.453778	-1.13994	0.15674	-7.2728	3.52102e-13	2.00005e-10	calcyon neuron-specific vesicular protein
ENSMUSG00000037010	Apln	37.6264	0.455288	-1.13515	0.334776	-3.39077	0.000696969	0.00874574	apelin
ENSMUSG00000029608	Rph3a	201.38	0.456309	-1.13192	0.202986	-5.57632	2.45655e-08	2.31397e-06	rabphilin 3A
ENSMUSG00000031778	Cx3cl1	248.167	0.456333	-1.13184	0.205289	-5.51339	3.51994e-08	3.16594e-06	chemokine (C-X3-C motif) ligand 1
ENSMUSG00000032368	Zic1	226.676	0.458119	-1.1262	0.288857	-3.89883	9.666e-05	0.00182944	zinc finger protein of the cerebellum 1
ENSMUSG00000029819	Npy	74.7064	0.458712	-1.12434	0.387693	-2.90007	0.00373074	0.0315296	neuropeptide Y
ENSMUSG00000120863	NA	664.899	0.459134	-1.12301	0.139161	-8.06992	7.0346e-16	8.7909e-13	NA
ENSMUSG00000121094	NA	28.4678	0.459772	-1.12101	0.318344	-3.52139	0.000429297	0.00603689	NA
ENSMUSG00000050663	Trhde	141.994	0.463532	-1.10926	0.187	-5.93186	2.99522e-09	4.15892e-07	TRH-degrading enzyme
ENSMUSG00000024008	Cpne5	153.088	0.464013	-1.10776	0.167149	-6.62742	3.41616e-11	1.10407e-08	copine V
ENSMUSG00000120390	NA	68.7747	0.464631	-1.10584	0.300141	-3.68441	0.000229237	0.00368213	NA
ENSMUSG00000001946	Esam	64.0755	0.467	-1.0985	0.281101	-3.90787	9.31141e-05	0.00178415	endothelial cell-specific adhesion molecule
ENSMUSG00000022416	Cacna1i	29.3066	0.468204	-1.09479	0.373545	-2.93081	0.00338074	0.0292975	calcium channel, voltage-dependent, alpha 1I subunit
ENSMUSG00000056209	Npm3	59.5319	0.472673	-1.08109	0.269234	-4.01542	5.93395e-05	0.00123728	nucleoplasmin 3
ENSMUSG00000032532	Cck	1169.35	0.472961	-1.08021	0.185268	-5.8305	5.52612e-09	6.99176e-07	cholecystokinin
ENSMUSG00000049107	Ntf3	510.853	0.475733	-1.07177	0.235851	-4.54429	5.51218e-06	0.000190638	neurotrophin 3
ENSMUSG00000036169	Sostdc1	56.1861	0.476288	-1.07009	0.266952	-4.00856	6.10891e-05	0.00126746	sclerostin domain containing 1
ENSMUSG00000086905	NA	39.6098	0.47693	-1.06815	0.318664	-3.35196	0.000802404	0.00964171	NA
ENSMUSG00000046093	Hpcal4	197.43	0.477951	-1.06507	0.177338	-6.00586	1.90318e-09	2.92419e-07	hippocalcin-like 4
ENSMUSG00000029503	P2rx2	58.5057	0.478666	-1.06291	0.250584	-4.24173	2.21804e-05	0.00057884	purinergic receptor P2X, ligand-gated ion channel, 2
ENSMUSG00000028351	Brinp1	223.448	0.479257	-1.06113	0.190035	-5.58386	2.35239e-08	2.22705e-06	bone morphogenic protein/retinoic acid inducible neural specific 1
ENSMUSG00000050234	Gja4	32.2337	0.479521	-1.06034	0.339271	-3.12533	0.00177606	0.0178224	gap junction protein, alpha 4
ENSMUSG00000023192	Grm2	772.255	0.480176	-1.05836	0.186904	-5.66262	1.49075e-08	1.54388e-06	glutamate receptor, metabotropic 2
ENSMUSG00000049265	Kcnk3	130.792	0.48564	-1.04204	0.210369	-4.9534	7.29287e-07	3.74534e-05	potassium channel, subfamily K, member 3
ENSMUSG00000029875	Ccdc184	342.962	0.485892	-1.04129	0.173766	-5.99252	2.06619e-09	3.09846e-07	coiled-coil domain containing 184
ENSMUSG00000101930	Gm5441	64.0269	0.488841	-1.03256	0.24758	-4.17062	3.03772e-05	0.000743368	predicted gene 5441
ENSMUSG00000019828	Grm1	266.13	0.489458	-1.03074	0.219947	-4.68632	2.78159e-06	0.000111651	glutamate receptor, metabotropic 1
ENSMUSG00000042116	Vwa1	214.898	0.489752	-1.02988	0.177913	-5.78865	7.0956e-09	8.36522e-07	von Willebrand factor A domain containing 1
ENSMUSG00000050105	Grrp1	61.2622	0.490113	-1.02881	0.238047	-4.32188	1.54705e-05	0.000434123	glycine/arginine rich protein 1
ENSMUSG00000025189	Cnnm1	100.966	0.493094	-1.02007	0.22463	-4.5411	5.5961e-06	0.000192123	cyclin M1
ENSMUSG00000032360	Hcrtr2	52.9394	0.493407	-1.01915	0.284047	-3.58796	0.000333271	0.00495414	hypocretin (orexin) receptor 2
ENSMUSG00000068099	1500009C09Rik	390.308	0.49358	-1.01864	0.186979	-5.4479	5.09693e-08	4.17214e-06	RIKEN cDNA 1500009C09 gene
ENSMUSG00000025510	Cd151	338.995	0.493738	-1.01818	0.171262	-5.94516	2.76191e-09	3.98246e-07	CD151 antigen
ENSMUSG00000116610	NA	143.126	0.494111	-1.01709	0.228888	-4.44363	8.84537e-06	0.000281984	NA
ENSMUSG00000034891	Sncb	184.655	0.495463	-1.01315	0.172743	-5.86507	4.48938e-09	5.88485e-07	synuclein, beta
ENSMUSG00000020173	Cobl	41.7272	0.495772	-1.01225	0.342985	-2.9513	0.00316444	0.0277833	cordon-bleu WH2 repeat
ENSMUSG00000043388	Tmem130	1125.31	0.495953	-1.01173	0.120394	-8.40344	4.33576e-17	8.12739e-14	transmembrane protein 130
ENSMUSG00000020940	Efcab15	24.7945	0.496162	-1.01112	0.340301	-2.97124	0.00296599	0.0266144	EF-hand calcium binding domain 15
ENSMUSG00000022099	Dmtn	375.285	0.498115	-1.00545	0.169476	-5.9327	2.97996e-09	4.15892e-07	dematin actin binding protein
ENSMUSG00000051726	Kcnf1	114.286	0.498127	-1.00541	0.191977	-5.23716	1.63068e-07	1.09954e-05	potassium voltage-gated channel, subfamily F, member 1
ENSMUSG00000026274	Pask	382.206	2.00608	1.00438	0.177158	5.6694	1.43297e-08	1.49228e-06	PAS domain containing serine/threonine kinase
ENSMUSG00000015647	Lama5	265.867	2.01027	1.00739	0.176584	5.70489	1.16419e-08	1.26453e-06	laminin, alpha 5
ENSMUSG00000002055	Spag5	840.42	2.01176	1.00846	0.249065	4.04899	5.14399e-05	0.00110705	sperm associated antigen 5
ENSMUSG00000028687	Mutyh	101.021	2.01619	1.01163	0.307891	3.28568	0.00101736	0.0115368	mutY DNA glycosylase
ENSMUSG00000037020	Wdr62	370.87	2.01837	1.01319	0.186575	5.43046	5.62098e-08	4.52211e-06	WD repeat domain 62
ENSMUSG00000022817	Itgb5	1502.35	2.02001	1.01436	0.239944	4.2275	2.36307e-05	0.00060596	integrin beta 5
ENSMUSG00000117104	NA	23.4491	2.02208	1.01584	0.37172	2.73282	0.00627948	0.0464527	NA
ENSMUSG00000048922	Cdca2	1111.98	2.02501	1.01793	0.202182	5.03471	4.78581e-07	2.66994e-05	cell division cycle associated 2
ENSMUSG00000051278	Zgrf1	272.266	2.02681	1.01921	0.212571	4.79469	1.62924e-06	7.20284e-05	zinc finger, GRF-type containing 1
ENSMUSG00000092536	NA	110.252	2.02713	1.01944	0.221145	4.60983	4.03001e-06	0.000148123	NA
ENSMUSG00000036777	Anln	620.602	2.02949	1.02111	0.185223	5.51289	3.52991e-08	3.16594e-06	anillin, actin binding protein
ENSMUSG00000058897	Col25a1	27.3367	2.03243	1.02321	0.344542	2.96976	0.00298033	0.0267103	collagen, type XXV, alpha 1
ENSMUSG00000027955	Gask1b	29.608	2.03438	1.02459	0.354452	2.89063	0.00384473	0.0322759	golgi associated kinase 1B
ENSMUSG00000005413	Hmox1	122.322	2.03873	1.02767	0.265861	3.86544	0.000110889	0.00205851	heme oxygenase 1
ENSMUSG00000060224	Pyroxd2	51.7182	2.0436	1.03111	0.301609	3.4187	0.000629211	0.00808401	pyridine nucleotide-disulphide oxidoreductase domain 2
ENSMUSG00000028031	Dkk2	35.2996	2.04598	1.03279	0.314192	3.28714	0.0010121	0.0114841	dickkopf WNT signaling pathway inhibitor 2
ENSMUSG00000031216	Stard8	237.419	2.04673	1.03332	0.229984	4.49301	7.02251e-06	0.000234229	START domain containing 8
ENSMUSG00000084133	NA	425.032	2.04701	1.03352	0.267378	3.86538	0.000110915	0.00205851	NA
ENSMUSG00000024696	Lpxn	36.3209	2.05748	1.04088	0.337571	3.08342	0.00204635	0.019989	leupaxin
ENSMUSG00000109086	NA	83.0253	2.05907	1.04199	0.221157	4.71155	2.45843e-06	0.000101729	NA
ENSMUSG00000026622	Nek2	776.235	2.06318	1.04487	0.227428	4.59428	4.34243e-06	0.000157141	NIMA (never in mitosis gene a)-related expressed kinase 2
ENSMUSG00000030560	Ctsc	462.488	2.06496	1.04612	0.232433	4.50073	6.7722e-06	0.00022873	cathepsin C
ENSMUSG00000044827	Tlr1	29.7441	2.06632	1.04706	0.318818	3.2842	0.00102273	0.0115718	toll-like receptor 1
ENSMUSG00000035158	Mitf	44.7487	2.07133	1.05056	0.34163	3.07513	0.00210412	0.0204684	melanogenesis associated transcription factor
ENSMUSG00000032122	Slc37a2	152.37	2.07202	1.05104	0.250697	4.19246	2.75943e-05	0.00068784	solute carrier family 37 (glycerol-3-phosphate transporter), member 2
ENSMUSG00000038608	Dock10	191.192	2.07596	1.05378	0.22869	4.60788	4.06789e-06	0.000148931	dedicator of cytokinesis 10
ENSMUSG00000021190	Lgmn	2388.7	2.08572	1.06054	0.189076	5.60909	2.03392e-08	1.99612e-06	legumain
ENSMUSG00000078773	Rad54b	295.523	2.08811	1.06219	0.207788	5.11192	3.18905e-07	1.92835e-05	RAD54 homolog B (S. cerevisiae)
ENSMUSG00000024989	Cep55	437.073	2.09443	1.06655	0.224525	4.75027	2.03143e-06	8.5764e-05	centrosomal protein 55
ENSMUSG00000078640	Gm11627	91.2527	2.09689	1.06825	0.291561	3.66391	0.000248392	0.00391929	predicted gene 11627
ENSMUSG00000046805	Mpeg1	146.853	2.09886	1.0696	0.275511	3.88225	0.000103494	0.00194975	macrophage expressed gene 1
ENSMUSG00000038168	P3h2	24.0958	2.10468	1.0736	0.373562	2.87396	0.00405361	0.033577	prolyl 3-hydroxylase 2
ENSMUSG00000023008	Fmnl3	511.255	2.10514	1.07391	0.174931	6.13906	8.30105e-10	1.51071e-07	formin-like 3
ENSMUSG00000037544	Dlgap5	440.592	2.1073	1.07539	0.216649	4.96377	6.91371e-07	3.63018e-05	DLG associated protein 5
ENSMUSG00000014444	Piezo1	74.1391	2.10929	1.07676	0.261063	4.12451	3.71522e-05	0.000875998	piezo-type mechanosensitive ion channel component 1
ENSMUSG00000051378	Kif18b	919.864	2.11207	1.07866	0.233545	4.61863	3.86273e-06	0.00014415	kinesin family member 18B
ENSMUSG00000039087	Rreb1	116.478	2.11239	1.07888	0.237611	4.54052	5.61157e-06	0.000192301	ras responsive element binding protein 1
ENSMUSG00000031613	Hpgd	121.722	2.11602	1.08135	0.254241	4.25326	2.10678e-05	0.000556219	hydroxyprostaglandin dehydrogenase 15 (NAD)
ENSMUSG00000061414	Cracr2a	25.9674	2.12031	1.08427	0.38418	2.8223	0.00476804	0.0379681	calcium release activated channel regulator 2A
ENSMUSG00000035711	Dok3	53.3845	2.1205	1.0844	0.351576	3.08441	0.00203958	0.0199436	docking protein 3
ENSMUSG00000029217	Tec	57.9149	2.12488	1.08738	0.247408	4.3951	1.10722e-05	0.000339133	tec protein tyrosine kinase
ENSMUSG00000120400	NA	55.3993	2.12542	1.08775	0.235569	4.61753	3.88335e-06	0.000144431	NA
ENSMUSG00000058818	Pirb	32.4348	2.12748	1.08914	0.359808	3.02701	0.00246985	0.0231256	paired Ig-like receptor B
ENSMUSG00000037295	Ldlrap1	45.3631	2.13136	1.09178	0.381884	2.85892	0.00425089	0.0347829	low density lipoprotein receptor adaptor protein 1
ENSMUSG00000022518	4930562C15Rik	29.5854	2.13147	1.09185	0.336198	3.24764	0.00116366	0.0127635	RIKEN cDNA 4930562C15 gene
ENSMUSG00000020009	Ifngr1	562.563	2.14313	1.09972	0.188707	5.82766	5.62086e-09	6.99176e-07	interferon gamma receptor 1
ENSMUSG00000038623	Tm6sf1	119.438	2.14544	1.10127	0.20725	5.31375	1.07393e-07	7.80263e-06	transmembrane 6 superfamily member 1
ENSMUSG00000059336	Slc14a1	209.7	2.14632	1.10187	0.313235	3.5177	0.0004353	0.00609297	solute carrier family 14 (urea transporter), member 1
ENSMUSG00000025473	Adam8	54.5412	2.14687	1.10224	0.374374	2.94421	0.00323779	0.0283609	a disintegrin and metallopeptidase domain 8
ENSMUSG00000033762	Recql4	170.519	2.15501	1.1077	0.208873	5.3032	1.13791e-07	8.20387e-06	RecQ protein-like 4
ENSMUSG00000080929	NA	34.8429	2.16128	1.11189	0.402306	2.76378	0.00571357	0.0433081	NA
ENSMUSG00000028970	Abcb1b	45.6066	2.16469	1.11416	0.289761	3.84509	0.000120508	0.0021926	ATP-binding cassette, sub-family B (MDR/TAP), member 1B
ENSMUSG00000025993	Slc40a1	214.755	2.16993	1.11765	0.277473	4.02794	5.62684e-05	0.00118912	solute carrier family 40 (iron-regulated transporter), member 1
ENSMUSG00000032577	Mapkapk3	43.1483	2.17331	1.1199	0.318375	3.51754	0.000435561	0.00609297	mitogen-activated protein kinase-activated protein kinase 3
ENSMUSG00000045328	Cenpe	859.853	2.17578	1.12153	0.192467	5.82715	5.63821e-09	6.99176e-07	centromere protein E
ENSMUSG00000034957	Cebpa	59.8775	2.18158	1.12538	0.257149	4.37636	1.20675e-05	0.000362509	CCAAT/enhancer binding protein (C/EBP), alpha
ENSMUSG00000032254	Kif23	906.8	2.18296	1.12629	0.199367	5.64932	1.61088e-08	1.63221e-06	kinesin family member 23
ENSMUSG00000048677	Tpcn2	110.316	2.18768	1.1294	0.210135	5.37464	7.67374e-08	5.86145e-06	two pore segment channel 2
ENSMUSG00000029516	Cit	438.708	2.19509	1.13428	0.180504	6.28397	3.30038e-10	6.95119e-08	citron
ENSMUSG00000020553	Pctp	37.7447	2.20205	1.13885	0.414336	2.74861	0.00598486	0.0447849	phosphatidylcholine transfer protein
ENSMUSG00000097209	AU022754	24.812	2.2033	1.13967	0.352902	3.22941	0.00124046	0.0134641	expressed sequence AU022754
ENSMUSG00000085230	NA	71.9291	2.2073	1.14228	0.40536	2.81794	0.00483326	0.0382599	NA
ENSMUSG00000026605	Cenpf	1362.46	2.21045	1.14434	0.220884	5.18073	2.21024e-07	1.42374e-05	centromere protein F
ENSMUSG00000003420	Fcgrt	87.8168	2.21383	1.14655	0.335871	3.41365	0.000640979	0.00819587	Fc receptor, IgG, alpha chain transporter
ENSMUSG00000050503	Fbxl22	49.9924	2.21939	1.15016	0.332155	3.46272	0.000534744	0.00712422	F-box and leucine-rich repeat protein 22
ENSMUSG00000022747	St3gal6	79.3511	2.22592	1.1544	0.308272	3.74476	0.000180569	0.00303839	ST3 beta-galactoside alpha-2,3-sialyltransferase 6
ENSMUSG00000121191	NA	27.3559	2.22718	1.15522	0.364572	3.1687	0.00153123	0.0158931	NA
ENSMUSG00000050732	Vamp8	56.7213	2.22928	1.15658	0.249434	4.6368	3.53837e-06	0.000133993	vesicle-associated membrane protein 8
ENSMUSG00000026712	Mrc1	120.559	2.23087	1.15761	0.344998	3.35541	0.000792482	0.00955359	mannose receptor, C type 1
ENSMUSG00000031004	Mki67	1890.38	2.23542	1.16055	0.190253	6.10002	1.06055e-09	1.83479e-07	antigen identified by monoclonal antibody Ki 67
ENSMUSG00000031389	Arhgap4	84.6617	2.23626	1.16109	0.21894	5.30322	1.1378e-07	8.20387e-06	Rho GTPase activating protein 4
ENSMUSG00000030793	Pycard	66.3755	2.23699	1.16156	0.23136	5.02057	5.15184e-07	2.82372e-05	PYD and CARD domain containing
ENSMUSG00000110622	Iqcn	53.9141	2.23769	1.16201	0.269069	4.31862	1.57008e-05	0.000437964	IQ motif containing N
ENSMUSG00000033952	Aspm	1099.02	2.24045	1.16379	0.211185	5.51075	3.57311e-08	3.17431e-06	abnormal spindle microtubule assembly
ENSMUSG00000037846	Rtkn2	399.376	2.24543	1.16699	0.206807	5.6429	1.67208e-08	1.68511e-06	rhotekin 2
ENSMUSG00000001517	Foxm1	1420.97	2.24634	1.16758	0.196035	5.95596	2.58556e-09	3.76648e-07	forkhead box M1
ENSMUSG00000087231	E230016M11Rik	40.2076	2.24798	1.16863	0.342051	3.41654	0.000634235	0.00813183	RIKEN cDNA E230016M11 gene
ENSMUSG00000040113	Mettl11b	32.5055	2.25996	1.1763	0.431803	2.72416	0.00644654	0.0473337	methyltransferase like 11B
ENSMUSG00000030699	Tbx6	30.9749	2.26503	1.17953	0.361925	3.25904	0.00111791	0.012363	T-box 6
ENSMUSG00000028068	Iqgap3	566.681	2.26633	1.18036	0.248149	4.75664	1.96839e-06	8.38581e-05	IQ motif containing GTPase activating protein 3
ENSMUSG00000031387	Renbp	107.392	2.27761	1.18752	0.220138	5.39443	6.87399e-08	5.33877e-06	renin binding protein
ENSMUSG00000031805	Jak3	124.958	2.33075	1.22079	0.267762	4.55925	5.13367e-06	0.000180207	Janus kinase 3
ENSMUSG00000060429	Sntb1	18.9595	2.3393	1.22608	0.397126	3.08738	0.00201933	0.0197869	syntrophin, basic 1
ENSMUSG00000041482	Piezo2	21.0657	2.34077	1.22698	0.366733	3.3457	0.000820738	0.00979295	piezo-type mechanosensitive ion channel component 2
ENSMUSG00000083907	NA	84.7933	2.34564	1.22998	0.292751	4.20146	2.65201e-05	0.00066638	NA
ENSMUSG00000035356	Nfkbiz	198.098	2.34759	1.23118	0.221086	5.5688	2.565e-08	2.39403e-06	nuclear factor of kappa light polypeptide gene enhancer in B cells inhibitor, zeta
ENSMUSG00000026480	Ncf2	124.68	2.34818	1.23154	0.236631	5.20449	1.94534e-07	1.27949e-05	neutrophil cytosolic factor 2
ENSMUSG00000045777	Ifitm10	16.8155	2.35037	1.23289	0.415156	2.9697	0.00298095	0.0267103	interferon induced transmembrane protein 10
ENSMUSG00000086228	Ubap1l	36.5155	2.35129	1.23345	0.40713	3.02964	0.00244849	0.0229715	ubiquitin-associated protein 1-like
ENSMUSG00000020275	Rel	80.5879	2.35298	1.23449	0.23584	5.23445	1.65481e-07	1.11181e-05	reticuloendotheliosis oncogene
ENSMUSG00000021866	Anxa11	24.066	2.35556	1.23607	0.414139	2.98467	0.00283882	0.0257444	annexin A11
ENSMUSG00000031880	Rrad	24.2299	2.36293	1.24058	0.414126	2.99565	0.00273863	0.0250418	Ras-related associated with diabetes
ENSMUSG00000017417	Plxdc1	38.047	2.38425	1.25353	0.407961	3.07268	0.00212147	0.020562	plexin domain containing 1
ENSMUSG00000028268	Gbp3	26.1413	2.38449	1.25368	0.379072	3.30723	0.000942238	0.0108691	guanylate binding protein 3
ENSMUSG00000044626	Liph	42.9951	2.39212	1.25829	0.382654	3.28833	0.00100784	0.0114588	lipase, member H
ENSMUSG00000005947	Itgae	28.3915	2.39329	1.259	0.356107	3.53544	0.000407092	0.0058207	integrin alpha E, epithelial-associated
ENSMUSG00000064267	Hvcn1	29.5865	2.39539	1.26026	0.401488	3.13898	0.00169539	0.0172156	hydrogen voltage-gated channel 1
ENSMUSG00000048865	Arhgap30	53.6298	2.41642	1.27287	0.285818	4.45343	8.45105e-06	0.000272659	Rho GTPase activating protein 30
ENSMUSG00000027293	Ehd4	211.093	2.41721	1.27335	0.264423	4.81557	1.46781e-06	6.58234e-05	EH-domain containing 4
ENSMUSG00000026628	Atf3	91.9102	2.41989	1.27494	0.279244	4.56567	4.97891e-06	0.000175432	activating transcription factor 3
ENSMUSG00000032265	Tent5a	46.3652	2.4221	1.27626	0.299285	4.26435	2.00483e-05	0.000534574	terminal nucleotidyltransferase 5A
ENSMUSG00000003227	Edar	94.6114	2.42651	1.27888	0.374694	3.41314	0.000642196	0.00820584	ectodysplasin-A receptor
ENSMUSG00000024885	Aldh3b1	23.8749	2.42655	1.27891	0.40488	3.15874	0.00158454	0.0163109	aldehyde dehydrogenase 3 family, member B1
ENSMUSG00000022723	Crybg3	89.0136	2.43484	1.28383	0.227199	5.65068	1.59814e-08	1.6281e-06	beta-gamma crystallin domain containing 3
ENSMUSG00000033752	Mnd1	85.2187	2.43577	1.28438	0.274828	4.67338	2.9628e-06	0.000117005	meiotic nuclear divisions 1
ENSMUSG00000048782	Insc	13.7284	2.44641	1.29067	0.448394	2.87843	0.00399666	0.0332671	INSC spindle orientation adaptor protein
ENSMUSG00000031451	Gas6	299.969	2.44856	1.29193	0.227323	5.68325	1.32156e-08	1.39172e-06	growth arrest specific 6
ENSMUSG00000053441	Adamts19	59.0045	2.452	1.29396	0.468651	2.76103	0.00576189	0.0435511	a disintegrin-like and metallopeptidase (reprolysin type) with thrombospondin type 1 motif, 19
ENSMUSG00000004952	Rasa4	54.8613	2.45781	1.29737	0.279146	4.64765	3.35743e-06	0.000128702	RAS p21 protein activator 4
ENSMUSG00000002007	Srpk3	30.5247	2.46667	1.30256	0.367092	3.54834	0.000387674	0.00559427	serine/arginine-rich protein specific kinase 3
ENSMUSG00000029720	NA	30.0921	2.46917	1.30403	0.452613	2.88111	0.00396281	0.0330734	NA
ENSMUSG00000036931	Nfkbid	212.934	2.49956	1.32167	0.206127	6.41193	1.4369e-10	3.49802e-08	nuclear factor of kappa light polypeptide gene enhancer in B cells inhibitor, delta
ENSMUSG00000034177	Rnf43	35.5658	2.50117	1.32261	0.364025	3.63328	0.000279842	0.00431031	ring finger protein 43
ENSMUSG00000006411	Nectin4	16.3526	2.52314	1.33522	0.460119	2.90189	0.00370914	0.0314179	nectin cell adhesion molecule 4
ENSMUSG00000057948	Unc13d	15.8874	2.5331	1.3409	0.427822	3.13426	0.0017229	0.0174195	unc-13 homolog D
ENSMUSG00000021457	Syk	134.992	2.53915	1.34435	0.278833	4.82133	1.42604e-06	6.44122e-05	spleen tyrosine kinase
ENSMUSG00000019832	Rab32	105.789	2.54521	1.34779	0.244614	5.50986	3.59119e-08	3.17532e-06	RAB32, member RAS oncogene family
ENSMUSG00000050103	Agmo	35.8638	2.54599	1.34823	0.373423	3.61046	0.000305654	0.00463926	alkylglycerol monooxygenase
ENSMUSG00000064373	Selenop	1116.33	2.55168	1.35144	0.22551	5.99283	2.06225e-09	3.09846e-07	selenoprotein P
ENSMUSG00000058290	Espl1	655.105	2.56272	1.35767	0.192364	7.05784	1.69115e-12	7.92515e-10	extra spindle pole bodies 1, separase
ENSMUSG00000017057	Il13ra1	106.892	2.56486	1.35888	0.286604	4.74131	2.1234e-06	8.90449e-05	interleukin 13 receptor, alpha 1
ENSMUSG00000018819	Lsp1	48.7346	2.56631	1.35969	0.293606	4.63101	3.63886e-06	0.000137521	lymphocyte specific 1
ENSMUSG00000039774	Galnt12	39.1923	2.5746	1.36435	0.308931	4.41636	1.00376e-05	0.000315167	polypeptide N-acetylgalactosaminyltransferase 12
ENSMUSG00000071715	Ncf4	15.6696	2.5751	1.36463	0.447082	3.0523	0.00227097	0.0216528	neutrophil cytosolic factor 4
ENSMUSG00000058755	Osm	16.114	2.57528	1.36473	0.440714	3.09663	0.00195733	0.0192802	oncostatin M
ENSMUSG00000024965	Fermt3	236.725	2.58516	1.37025	0.215208	6.36712	1.92613e-10	4.40309e-08	fermitin family member 3
ENSMUSG00000002147	Stat6	98.0516	2.59034	1.37314	0.251938	5.45031	5.02822e-08	4.14224e-06	signal transducer and activator of transcription 6
ENSMUSG00000051498	Tlr6	24.0382	2.59367	1.375	0.412267	3.33521	0.00085236	0.0100868	toll-like receptor 6
ENSMUSG00000043541	Casc1	21.3485	2.59803	1.37742	0.381973	3.60607	0.000310869	0.00469939	cancer susceptibility candidate 1
ENSMUSG00000033880	Lgals3bp	83.1932	2.60037	1.37872	0.294749	4.67759	2.90265e-06	0.000115521	lectin, galactoside-binding, soluble, 3 binding protein
ENSMUSG00000024451	Arap3	45.5097	2.60688	1.38232	0.343147	4.02837	5.61648e-05	0.00118827	ArfGAP with RhoGAP domain, ankyrin repeat and PH domain 3
ENSMUSG00000026785	Pkn3	61.4498	2.60772	1.38279	0.338017	4.09089	4.29727e-05	0.000975209	protein kinase N3
ENSMUSG00000016087	Fli1	124.683	2.6185	1.38874	0.317359	4.37593	1.20914e-05	0.000362644	Friend leukemia integration 1
ENSMUSG00000039396	Neil3	526.326	2.6223	1.39083	0.218081	6.37761	1.79874e-10	4.21468e-08	nei like 3 (E. coli)
ENSMUSG00000030220	Arhgdib	18.6716	2.62269	1.39105	0.40332	3.449	0.000562677	0.00740167	Rho, GDP dissociation inhibitor (GDI) beta
ENSMUSG00000026321	Tnfrsf11a	95.4023	2.63255	1.39646	0.310351	4.49962	6.8076e-06	0.000229511	tumor necrosis factor receptor superfamily, member 11a, NFKB activator
ENSMUSG00000051517	Arhgef39	179.887	2.63552	1.39809	0.274342	5.09615	3.46635e-07	2.04329e-05	Rho guanine nucleotide exchange factor (GEF) 39
ENSMUSG00000041064	Pif1	280.69	2.64376	1.40259	0.217901	6.43682	1.22e-10	3.04919e-08	PIF1 5'-to-3' DNA helicase
ENSMUSG00000029919	Hpgds	248.645	2.64989	1.40593	0.179707	7.82348	5.13825e-15	5.06929e-12	hematopoietic prostaglandin D synthase
ENSMUSG00000047875	Gpr157	35.2477	2.6554	1.40893	0.346789	4.06277	4.84928e-05	0.0010644	G protein-coupled receptor 157
ENSMUSG00000046295	Ankle1	251.883	2.65825	1.41048	0.235211	5.99664	2.01439e-09	3.0699e-07	ankyrin repeat and LEM domain containing 1
ENSMUSG00000021998	Lcp1	396.687	2.66322	1.41317	0.273229	5.17212	2.31458e-07	1.47074e-05	lymphocyte cytosolic protein 1
ENSMUSG00000024737	Slc15a3	22.3816	2.66386	1.41352	0.44313	3.18985	0.00142346	0.0149819	solute carrier family 15, member 3
ENSMUSG00000096606	Tpbgl	44.6588	2.68021	1.42235	0.355249	4.0038	6.23332e-05	0.00128526	trophoblast glycoprotein-like
ENSMUSG00000006611	Hfe	60.6516	2.69656	1.43112	0.348344	4.10835	3.98491e-05	0.000927485	homeostatic iron regulator
ENSMUSG00000024986	Hhex	64.0733	2.70671	1.43654	0.352875	4.07096	4.68197e-05	0.0010339	hematopoietically expressed homeobox
ENSMUSG00000020709	Adap2	40.3707	2.71241	1.43957	0.370782	3.88254	0.000103373	0.00194975	ArfGAP with dual PH domains 2
ENSMUSG00000042677	Zc3h12a	14.5834	2.72742	1.44754	0.521642	2.77496	0.0055208	0.042244	zinc finger CCCH type containing 12A
ENSMUSG00000040723	Rcsd1	78.0735	2.72992	1.44886	0.253334	5.71915	1.07057e-08	1.19451e-06	RCSD domain containing 1
ENSMUSG00000020120	Plek	292.769	2.74112	1.45477	0.238523	6.09906	1.06691e-09	1.83479e-07	pleckstrin
ENSMUSG00000070942	Il1rl2	16.9122	2.75264	1.46082	0.482231	3.02928	0.00245134	0.0229867	interleukin 1 receptor-like 2
ENSMUSG00000031504	Rab20	18.2725	2.75424	1.46165	0.46137	3.16807	0.00153456	0.0159053	RAB20, member RAS oncogene family
ENSMUSG00000035208	Slfn8	23.6779	2.75445	1.46176	0.381723	3.82938	0.000128468	0.00231775	schlafen 8
ENSMUSG00000042286	Stab1	322.051	2.76715	1.4684	0.255029	5.75777	8.52324e-09	9.74195e-07	stabilin 1
ENSMUSG00000043008	Klhl6	61.5512	2.77289	1.47139	0.385793	3.81394	0.00013677	0.00243009	kelch-like 6
ENSMUSG00000026519	Tmem63a	88.7849	2.77347	1.47169	0.328342	4.48219	7.3882e-06	0.000244544	transmembrane protein 63a
ENSMUSG00000022439	Parvg	118.223	2.78721	1.47882	0.334191	4.42508	9.64079e-06	0.000303216	parvin, gamma
ENSMUSG00000074342	I830077J02Rik	34.9097	2.78886	1.47968	0.383456	3.85879	0.000113951	0.00210031	RIKEN cDNA I830077J02 gene
ENSMUSG00000039853	Trim14	35.763	2.79465	1.48267	0.328979	4.50689	6.5785e-06	0.000222991	tripartite motif-containing 14
ENSMUSG00000059555	Tor4a	55.6811	2.79874	1.48478	0.396837	3.74153	0.000182901	0.00306114	torsin family 4, member A
ENSMUSG00000040061	Plcb2	15.662	2.8008	1.48584	0.447016	3.3239	0.000887684	0.0103998	phospholipase C, beta 2
ENSMUSG00000034422	Parp14	22.6199	2.80495	1.48797	0.455498	3.2667	0.0010881	0.0121263	poly (ADP-ribose) polymerase family, member 14
ENSMUSG00000092274	Neat1	78.2878	2.80637	1.48871	0.325698	4.57082	4.85828e-06	0.000171734	nuclear paraspeckle assembly transcript 1 (non-protein coding)
ENSMUSG00000034959	Rubcnl	23.5879	2.81533	1.4933	0.464675	3.21366	0.00131057	0.0140461	RUN and cysteine rich domain containing beclin 1 interacting protein like
ENSMUSG00000021876	Rnase4	277.669	2.82053	1.49597	0.285331	5.24292	1.58057e-07	1.06959e-05	ribonuclease, RNase A family 4
ENSMUSG00000032648	Pygm	69.9242	2.82696	1.49925	0.292872	5.11913	3.06953e-07	1.87421e-05	muscle glycogen phosphorylase
ENSMUSG00000027848	Olfml3	567.501	2.83068	1.50115	0.384723	3.9019	9.54423e-05	0.00181447	olfactomedin-like 3
ENSMUSG00000026180	Cxcr2	10.4967	2.84403	1.50794	0.543373	2.77514	0.00551776	0.042244	chemokine (C-X-C motif) receptor 2
ENSMUSG00000031103	Elf4	40.7356	2.85589	1.51394	0.447774	3.38104	0.000722127	0.00894664	E74-like factor 4 (ets domain transcription factor)
ENSMUSG00000056220	Pla2g4a	55.6576	2.87025	1.52117	0.292509	5.20044	1.98822e-07	1.29858e-05	phospholipase A2, group IVA (cytosolic, calcium-dependent)
ENSMUSG00000000732	Icosl	50.3086	2.87177	1.52194	0.300553	5.06379	4.10992e-07	2.35597e-05	icos ligand
ENSMUSG00000030844	Rgs10	91.6392	2.87678	1.52445	0.268231	5.68336	1.32075e-08	1.39172e-06	regulator of G-protein signalling 10
ENSMUSG00000042228	Lyn	360.214	2.88155	1.52684	0.235449	6.48481	8.88455e-11	2.37916e-08	LYN proto-oncogene, Src family tyrosine kinase
ENSMUSG00000032440	Tgfbr2	285.851	2.89026	1.5312	0.235643	6.49796	8.14167e-11	2.24435e-08	transforming growth factor, beta receptor II
ENSMUSG00000018774	Cd68	253.814	2.89855	1.53533	0.267932	5.7303	1.00251e-08	1.13206e-06	CD68 antigen
ENSMUSG00000024397	Aif1	81.7438	2.91009	1.54107	0.335369	4.59514	4.32455e-06	0.000156796	allograft inflammatory factor 1
ENSMUSG00000029915	Clec5a	27.8759	2.92942	1.55062	0.403319	3.84464	0.000120731	0.00219292	C-type lectin domain family 5, member a
ENSMUSG00000048779	P2ry6	154.03	2.94062	1.55612	0.278267	5.59219	2.24228e-08	2.14447e-06	pyrimidinergic receptor P2Y, G-protein coupled, 6
ENSMUSG00000043832	Clec4a3	13.7456	2.94703	1.55926	0.525019	2.96992	0.00297878	0.0267103	C-type lectin domain family 4, member a3
ENSMUSG00000058715	Fcer1g	319.875	2.9514	1.5614	0.394432	3.9586	7.53912e-05	0.00151469	Fc receptor, IgE, high affinity I, gamma polypeptide
ENSMUSG00000113276	Gm33630	18.9656	2.95454	1.56294	0.483143	3.23493	0.00121673	0.0132602	predicted gene, 33630
ENSMUSG00000047443	Erfe	10.7017	2.95552	1.56341	0.551345	2.83563	0.00457348	0.0367466	erythroferrone
ENSMUSG00000063506	Arhgap22	16.351	2.95603	1.56366	0.49255	3.17463	0.00150029	0.01565	Rho GTPase activating protein 22
ENSMUSG00000038843	Gcnt1	62.0643	2.96372	1.56741	0.359159	4.36411	1.2764e-05	0.000377383	glucosaminyl (N-acetyl) transferase 1, core 2
ENSMUSG00000030748	Il4ra	138.828	2.97575	1.57325	0.317506	4.95503	7.23181e-07	3.74476e-05	interleukin 4 receptor, alpha
ENSMUSG00000029925	Tbxas1	104.004	2.97586	1.57331	0.2557	6.15294	7.60587e-10	1.40979e-07	thromboxane A synthase 1, platelet
ENSMUSG00000030148	Clec4a2	11.8337	2.98382	1.57716	0.55669	2.8331	0.00460988	0.0370074	C-type lectin domain family 4, member a2
ENSMUSG00000044583	Tlr7	88.2561	2.9856	1.57802	0.316167	4.99111	6.00327e-07	3.21518e-05	toll-like receptor 7
ENSMUSG00000024235	Map3k8	30.8898	2.99131	1.58078	0.315948	5.00328	5.63641e-07	3.04922e-05	mitogen-activated protein kinase kinase kinase 8
ENSMUSG00000044350	Lacc1	50.4042	2.99267	1.58143	0.254088	6.22395	4.8478e-10	9.66253e-08	laccase domain containing 1
ENSMUSG00000040592	Cd79b	24.8563	2.99338	1.58177	0.470619	3.36105	0.000776461	0.00940959	CD79B antigen
ENSMUSG00000110235	Gm5086	16.0525	2.9938	1.58198	0.449843	3.51673	0.000436896	0.00610254	predicted gene 5086
ENSMUSG00000013707	Tnfaip8l2	70.1979	2.99913	1.58454	0.27631	5.73467	9.77039e-09	1.10998e-06	tumor necrosis factor, alpha-induced protein 8-like 2
ENSMUSG00000030708	Dnajb13	21.7694	2.99987	1.5849	0.418494	3.78715	0.000152385	0.00265223	DnaJ heat shock protein family (Hsp40) member B13
ENSMUSG00000027947	Il6ra	76.1543	3.01265	1.59103	0.366722	4.33852	1.43445e-05	0.000411143	interleukin 6 receptor, alpha
ENSMUSG00000032066	Bco2	26.8318	3.01804	1.59361	0.416686	3.82449	0.000131041	0.00235059	beta-carotene oxygenase 2
ENSMUSG00000028976	Slc2a5	156.258	3.03533	1.60185	0.317836	5.03988	4.65822e-07	2.60652e-05	solute carrier family 2 (facilitated glucose transporter), member 5
ENSMUSG00000023393	Slc17a9	11.9381	3.03653	1.60242	0.512477	3.12682	0.00176708	0.0177513	solute carrier family 17, member 9
ENSMUSG00000101832	NA	15.5625	3.04576	1.6068	0.473336	3.39464	0.000687199	0.00867444	NA
ENSMUSG00000022488	Nckap1l	221.825	3.04661	1.6072	0.445282	3.60941	0.000306899	0.00465063	NCK associated protein 1 like
ENSMUSG00000034330	Plcg2	120.08	3.04795	1.60784	0.314164	5.11783	3.09067e-07	1.88099e-05	phospholipase C, gamma 2
ENSMUSG00000038235	F11r	183.401	3.07123	1.61882	0.259395	6.24073	4.35532e-10	8.77855e-08	F11 receptor
ENSMUSG00000032359	Ctsh	121.534	3.08658	1.62601	0.242109	6.71603	1.86739e-11	6.60457e-09	cathepsin H
ENSMUSG00000031659	Adcy7	131.471	3.08772	1.62654	0.18375	8.85193	8.60155e-19	4.0309e-15	adenylate cyclase 7
ENSMUSG00000010142	Tnfrsf13b	49.1322	3.09433	1.62963	0.30457	5.35058	8.76709e-08	6.59997e-06	tumor necrosis factor receptor superfamily, member 13b
ENSMUSG00000002603	Tgfb1	103.667	3.10039	1.63245	0.274973	5.93678	2.90682e-09	4.12791e-07	transforming growth factor, beta 1
ENSMUSG00000019122	Ccl9	79.2642	3.10891	1.63641	0.410605	3.98536	6.7377e-05	0.00136983	chemokine (C-C motif) ligand 9
ENSMUSG00000030474	Siglece	23.2215	3.1104	1.6371	0.485856	3.36952	0.000752998	0.00923753	sialic acid binding Ig-like lectin E
ENSMUSG00000022221	Ripk3	11.6946	3.11992	1.64151	0.568466	2.88761	0.0038818	0.0325131	receptor-interacting serine-threonine kinase 3
ENSMUSG00000040212	Emp3	20.7622	3.13113	1.64668	0.523776	3.14387	0.00166729	0.0169855	epithelial membrane protein 3
ENSMUSG00000026979	Psd4	33.5742	3.13299	1.64754	0.372219	4.42626	9.58798e-06	0.000302224	pleckstrin and Sec7 domain containing 4
ENSMUSG00000069516	Lyz2	157.484	3.1341	1.64805	0.262115	6.28751	3.2259e-10	6.87153e-08	lysozyme 2
ENSMUSG00000015947	Fcgr1	65.0774	3.13818	1.64993	0.403794	4.08606	4.38753e-05	0.000988514	Fc receptor, IgG, high affinity I
ENSMUSG00000115247	NA	12.4146	3.14299	1.65214	0.568486	2.90621	0.00365841	0.0311006	NA
ENSMUSG00000103940	NA	10.1985	3.14659	1.65379	0.521987	3.16826	0.00153355	0.0159053	NA
ENSMUSG00000081660	NA	27.2792	3.15133	1.65596	0.391302	4.23192	2.31706e-05	0.000597431	NA
ENSMUSG00000066975	Cryba4	32.8407	3.1655	1.66244	0.482697	3.44406	0.000573052	0.00750655	crystallin, beta A4
ENSMUSG00000027995	Tlr2	117.742	3.17875	1.66846	0.327583	5.09323	3.52006e-07	2.06198e-05	toll-like receptor 2
ENSMUSG00000046794	Ppp1r3b	33.4559	3.18757	1.67246	0.414482	4.03505	5.45906e-05	0.00116179	protein phosphatase 1, regulatory subunit 3B
ENSMUSG00000040552	C3ar1	254.564	3.1913	1.67414	0.437508	3.82654	0.000129957	0.00233944	complement component 3a receptor 1
ENSMUSG00000049625	Tifab	87.3368	3.2279	1.6906	0.296546	5.70096	1.19136e-08	1.28345e-06	TRAF-interacting protein with forkhead-associated domain, family member B
ENSMUSG00000004730	Adgre1	394.891	3.23405	1.69334	0.438061	3.86554	0.000110843	0.00205851	adhesion G protein-coupled receptor E1
ENSMUSG00000037318	Traf3ip3	37.8657	3.24032	1.69614	0.322677	5.25646	1.46853e-07	1.00465e-05	TRAF3 interacting protein 3
ENSMUSG00000030737	Slco2b1	279.542	3.24453	1.69801	0.243873	6.96268	3.33851e-12	1.36044e-09	solute carrier organic anion transporter family, member 2b1
ENSMUSG00000024349	Tmem173	66.5754	3.2487	1.69986	0.343523	4.94831	7.48594e-07	3.80504e-05	transmembrane protein 173
ENSMUSG00000015852	Fcrls	1648.12	3.26342	1.70638	0.431468	3.95484	7.6587e-05	0.00152889	Fc receptor-like S, scavenger receptor
ENSMUSG00000021624	Cd180	58.7762	3.28523	1.71599	0.318242	5.39211	6.96366e-08	5.37176e-06	CD180 antigen
ENSMUSG00000004266	Ptpn6	147.987	3.30053	1.7227	0.222802	7.73197	1.05898e-14	9.45268e-12	protein tyrosine phosphatase, non-receptor type 6
ENSMUSG00000051439	Cd14	53.7029	3.30364	1.72405	0.333094	5.17587	2.26847e-07	1.4529e-05	CD14 antigen
ENSMUSG00000030798	Cd37	83.1666	3.30699	1.72552	0.266048	6.48574	8.82957e-11	2.37916e-08	CD37 antigen
ENSMUSG00000033220	Rac2	99.8609	3.32104	1.73163	0.272673	6.35059	2.14494e-10	4.73021e-08	Rac family small GTPase 2
ENSMUSG00000026177	Slc11a1	101.558	3.32743	1.73441	0.262474	6.60792	3.89756e-11	1.21766e-08	solute carrier family 11 (proton-coupled divalent metal ion transporters), member 1
ENSMUSG00000101845	NA	11.2115	3.33381	1.73717	0.574465	3.02399	0.00249468	0.0232398	NA
ENSMUSG00000001123	Lgals9	95.9066	3.34244	1.7409	0.359759	4.83909	1.30438e-06	6.02231e-05	lectin, galactose binding, soluble 9
ENSMUSG00000070780	Rbm47	52.4386	3.34341	1.74132	0.300014	5.80411	6.47072e-09	7.82539e-07	RNA binding motif protein 47
ENSMUSG00000022014	Epsti1	7.8784	3.35869	1.7479	0.60816	2.87408	0.00405208	0.033577	epithelial stromal interaction 1 (breast)
ENSMUSG00000002111	Spi1	163.155	3.36366	1.75003	0.296858	5.89519	3.74259e-09	5.12079e-07	spleen focus forming virus (SFFV) proviral integration oncogene
ENSMUSG00000034792	Gna15	75.6553	3.37013	1.7528	0.311924	5.61933	1.917e-08	1.90128e-06	guanine nucleotide binding protein, alpha 15
ENSMUSG00000029343	Crybb1	332.205	3.3709	1.75314	0.408949	4.28693	1.81158e-05	0.000493575	crystallin, beta B1
ENSMUSG00000000682	Cd52	22.4939	3.37559	1.75514	0.456242	3.84695	0.000119598	0.00218162	CD52 antigen
ENSMUSG00000030579	Tyrobp	241.66	3.37655	1.75555	0.223961	7.83864	4.55441e-15	4.74291e-12	TYRO protein tyrosine kinase binding protein
ENSMUSG00000036553	Sh3tc1	37.2921	3.37873	1.75648	0.398955	4.4027	1.06913e-05	0.000330707	SH3 domain and tetratricopeptide repeats 1
ENSMUSG00000041515	Irf8	277.979	3.38261	1.75814	0.242441	7.25182	4.11217e-13	2.2345e-10	interferon regulatory factor 8
ENSMUSG00000023992	Trem2	271.925	3.39752	1.76448	0.282711	6.2413	4.33957e-10	8.77855e-08	triggering receptor expressed on myeloid cells 2
ENSMUSG00000052085	Dock8	90.495	3.41195	1.7706	0.289314	6.11998	9.35898e-10	1.68091e-07	dedicator of cytokinesis 8
ENSMUSG00000034652	Cd300a	89.3184	3.42488	1.77605	0.349587	5.08043	3.76578e-07	2.19222e-05	CD300A molecule
ENSMUSG00000000982	Ccl3	155.03	3.43453	1.78011	0.340693	5.22497	1.74184e-07	1.16191e-05	chemokine (C-C motif) ligand 3
ENSMUSG00000025877	Hk3	72.0663	3.43528	1.78043	0.317685	5.60437	2.09014e-08	2.04061e-06	hexokinase 3
ENSMUSG00000026656	Fcgr2b	48.6568	3.43637	1.78088	0.314619	5.66044	1.50986e-08	1.55508e-06	Fc receptor, IgG, low affinity IIb
ENSMUSG00000024013	Fgd2	113.89	3.43768	1.78143	0.265527	6.70904	1.95905e-11	6.67681e-09	FYVE, RhoGEF and PH domain containing 2
ENSMUSG00000070594	Gm4788	11.4782	3.43891	1.78195	0.587533	3.03294	0.00242186	0.0227786	predicted gene 4788
ENSMUSG00000067714	Lpar5	23.1073	3.45595	1.78908	0.43874	4.07778	4.54685e-05	0.00101465	lysophosphatidic acid receptor 5
ENSMUSG00000031264	Btk	27.1603	3.46609	1.79331	0.374189	4.79251	1.64705e-06	7.2474e-05	Bruton agammaglobulinemia tyrosine kinase
ENSMUSG00000037731	Themis2	53.7261	3.46671	1.79357	0.305646	5.86812	4.40776e-09	5.81856e-07	thymocyte selection associated family member 2
ENSMUSG00000049130	C5ar1	90.8367	3.47724	1.79794	0.386625	4.65036	3.31354e-06	0.000127566	complement component 5a receptor 1
ENSMUSG00000029484	Anxa3	121.909	3.47734	1.79798	0.267449	6.72272	1.78365e-11	6.42971e-09	annexin A3
ENSMUSG00000055541	Lair1	141.084	3.48243	1.8001	0.333309	5.40068	6.63893e-08	5.22886e-06	leukocyte-associated Ig-like receptor 1
ENSMUSG00000024677	Ms4a6b	42.3507	3.49772	1.80641	0.330006	5.47388	4.40279e-08	3.73441e-06	membrane-spanning 4-domains, subfamily A, member 6B
ENSMUSG00000053158	Fes	58.7038	3.49808	1.80656	0.257085	7.0271	2.10865e-12	9.64063e-10	feline sarcoma oncogene
ENSMUSG00000028581	Laptm5	1697.79	3.50362	1.80885	0.394065	4.59022	4.42787e-06	0.000159289	lysosomal-associated protein transmembrane 5
ENSMUSG00000059498	Fcgr3	315.135	3.51531	1.81365	0.27517	6.59103	4.368e-11	1.29965e-08	Fc receptor, IgG, low affinity III
ENSMUSG00000021384	Susd3	52.9756	3.52288	1.81676	0.367037	4.94978	7.42961e-07	3.79482e-05	sushi domain containing 3
ENSMUSG00000036887	C1qa	885.696	3.52669	1.81832	0.387298	4.69488	2.6676e-06	0.000108234	complement component 1, q subcomponent, alpha polypeptide
ENSMUSG00000022831	Hcls1	54.4026	3.53407	1.82133	0.35693	5.10277	3.34722e-07	1.99186e-05	hematopoietic cell specific Lyn substrate 1
ENSMUSG00000038147	Cd84	70.0994	3.53825	1.82303	0.325618	5.59869	2.15978e-08	2.09767e-06	CD84 antigen
ENSMUSG00000040253	Gbp7	42.0841	3.55126	1.82833	0.310223	5.8936	3.77871e-09	5.13275e-07	guanylate binding protein 7
ENSMUSG00000050777	Tmem37	40.5961	3.56639	1.83446	0.409068	4.48449	7.30869e-06	0.00024248	transmembrane protein 37
ENSMUSG00000058099	Nfam1	136.65	3.56833	1.83525	0.291576	6.29425	3.08899e-10	6.65553e-08	Nfat activating molecule with ITAM motif 1
ENSMUSG00000020573	Pik3cg	92.7532	3.59453	1.8458	0.3051	6.04982	1.45004e-09	2.32317e-07	phosphatidylinositol-4,5-bisphosphate 3-kinase catalytic subunit gamma
ENSMUSG00000071713	Csf2rb	40.5277	3.61922	1.85568	0.348244	5.32867	9.89327e-08	7.30116e-06	colony stimulating factor 2 receptor, beta, low-affinity (granulocyte-macrophage)
ENSMUSG00000095440	Fignl2	8.34685	3.62117	1.85645	0.632425	2.93545	0.0033306	0.0289305	fidgetin-like 2
ENSMUSG00000015355	Cd48	25.6296	3.62215	1.85685	0.391	4.74896	2.04463e-06	8.6127e-05	CD48 antigen
ENSMUSG00000034116	Vav1	150.379	3.62825	1.85927	0.296979	6.26062	3.8345e-10	7.89865e-08	vav 1 oncogene
ENSMUSG00000018930	Ccl4	199.881	3.62976	1.85987	0.266888	6.96873	3.19815e-12	1.33221e-09	chemokine (C-C motif) ligand 4
ENSMUSG00000024679	Ms4a6d	35.6044	3.63238	1.86092	0.433856	4.28925	1.79274e-05	0.000489156	membrane-spanning 4-domains, subfamily A, member 6D
ENSMUSG00000037405	Icam1	89.9642	3.6388	1.86346	0.241229	7.72488	1.1196e-14	9.53951e-12	intercellular adhesion molecule 1
ENSMUSG00000047250	Ptgs1	327.993	3.64997	1.86788	0.283867	6.58014	4.70006e-11	1.35543e-08	prostaglandin-endoperoxide synthase 1
ENSMUSG00000021423	Ly86	303.222	3.65929	1.87156	0.476402	3.92854	8.54638e-05	0.00166821	lymphocyte antigen 86
ENSMUSG00000052336	Cx3cr1	1816.04	3.66117	1.87231	0.437084	4.28363	1.83865e-05	0.0004995	chemokine (C-X3-C motif) receptor 1
ENSMUSG00000040747	Cd53	324.774	3.66868	1.87526	0.394294	4.756	1.97471e-06	8.38998e-05	CD53 antigen
ENSMUSG00000031165	Was	12.7207	3.67346	1.87714	0.672498	2.79129	0.00524981	0.0407148	Wiskott-Aldrich syndrome
ENSMUSG00000036905	C1qb	1456.34	3.68047	1.87989	0.359835	5.22432	1.74798e-07	1.16191e-05	complement component 1, q subcomponent, beta polypeptide
ENSMUSG00000036896	C1qc	1510.08	3.69309	1.88483	0.394057	4.78314	1.72576e-06	7.54064e-05	complement component 1, q subcomponent, C chain
ENSMUSG00000076617	NA	162.148	3.70774	1.89054	0.306722	6.1637	7.1066e-10	1.33213e-07	NA
ENSMUSG00000020377	Ltc4s	34.2405	3.72259	1.89631	0.400595	4.73372	2.20443e-06	9.20311e-05	leukotriene C4 synthase
ENSMUSG00000036908	Unc93b1	699.52	3.72599	1.89762	0.25128	7.55183	4.29192e-14	2.97971e-11	unc-93 homolog B1, TLR signaling regulator
ENSMUSG00000020901	Pik3r5	34.9719	3.7326	1.90018	0.395191	4.80825	1.52254e-06	6.77908e-05	phosphoinositide-3-kinase regulatory subunit 5
ENSMUSG00000061878	Sphk1	11.0576	3.74595	1.90533	0.617288	3.08662	0.00202445	0.0198164	sphingosine kinase 1
ENSMUSG00000025701	Alox5	12.4523	3.75044	1.90706	0.653376	2.91878	0.00351406	0.0301469	arachidonate 5-lipoxygenase
ENSMUSG00000038642	Ctss	955.23	3.75932	1.91047	0.379051	5.04015	4.65162e-07	2.60652e-05	cathepsin S
ENSMUSG00000084796	NA	37.7247	3.7717	1.91522	0.336213	5.69644	1.22338e-08	1.31041e-06	NA
ENSMUSG00000026288	Inpp5d	329.082	3.78692	1.92102	0.252098	7.62015	2.53373e-14	1.82673e-11	inositol polyphosphate-5-phosphatase D
ENSMUSG00000004609	Cd33	116.455	3.79465	1.92397	0.256696	7.49512	6.62393e-14	4.28157e-11	CD33 antigen
ENSMUSG00000071714	Csf2rb2	13.6575	3.80466	1.92777	0.572847	3.36524	0.000764762	0.00931479	colony stimulating factor 2 receptor, beta 2, low-affinity (granulocyte-macrophage)
ENSMUSG00000098112	Bin2	122.166	3.80649	1.92846	0.271442	7.10452	1.20743e-12	5.95611e-10	bridging integrator 2
ENSMUSG00000031101	Sash3	66.5673	3.80842	1.92919	0.365518	5.27797	1.30624e-07	9.2051e-06	SAM and SH3 domain containing 3
ENSMUSG00000061132	Blnk	57.2469	3.86329	1.94983	0.378622	5.1498	2.60761e-07	1.64026e-05	B cell linker
ENSMUSG00000078945	Naip2	19.6088	3.86353	1.94992	0.475338	4.10218	4.09276e-05	0.000941824	NLR family, apoptosis inhibitory protein 2
ENSMUSG00000018008	Cyth4	365.472	3.86897	1.95195	0.233569	8.35705	6.43062e-17	1.00452e-13	cytohesin 4
ENSMUSG00000014361	Mertk	184.64	3.87029	1.95244	0.225581	8.65518	4.92147e-18	1.15316e-14	MER proto-oncogene tyrosine kinase
ENSMUSG00000026786	Apbb1ip	85.9373	3.88282	1.9571	0.337744	5.79465	6.8465e-09	8.22678e-07	amyloid beta (A4) precursor protein-binding, family B, member 1 interacting protein
ENSMUSG00000029204	Rhoh	11.8615	3.88368	1.95742	0.675553	2.89751	0.00376134	0.0317453	ras homolog family member H
ENSMUSG00000018381	Abi3	22.0235	3.88397	1.95753	0.466184	4.19905	2.68033e-05	0.000670799	ABI gene family, member 3
ENSMUSG00000024300	Myo1f	160.089	3.93819	1.97753	0.239286	8.26431	1.40501e-16	2.02591e-13	myosin IF
ENSMUSG00000022952	Runx1	93.315	3.95355	1.98315	0.388141	5.10935	3.23264e-07	1.94217e-05	runt related transcription factor 1
ENSMUSG00000029771	Irf5	83.4152	3.963	1.98659	0.28031	7.08713	1.36921e-12	6.58097e-10	interferon regulatory factor 5
ENSMUSG00000044811	Cd300c2	30.8679	3.9716	1.98972	0.371138	5.36113	8.27026e-08	6.27636e-06	CD300C molecule 2
ENSMUSG00000033192	Lpcat2	291.464	3.98454	1.99441	0.227903	8.75113	2.11219e-18	7.91859e-15	lysophosphatidylcholine acyltransferase 2
ENSMUSG00000024621	Csf1r	3261.51	3.99523	1.99828	0.391406	5.10538	3.30123e-07	1.97075e-05	colony stimulating factor 1 receptor
ENSMUSG00000056130	Ticam2	26.5401	3.9979	1.99924	0.367069	5.44651	5.13688e-08	4.18656e-06	toll-like receptor adaptor molecule 2
ENSMUSG00000040345	Arhgap9	32.1235	4.00306	2.0011	0.541356	3.69646	0.000218628	0.00354298	Rho GTPase activating protein 9
ENSMUSG00000045404	Kcnk13	62.576	4.00388	2.0014	0.418804	4.77884	1.7631e-06	7.66804e-05	potassium channel, subfamily K, member 13
ENSMUSG00000101308	NA	6.5055	4.00968	2.00349	0.740433	2.70583	0.00681342	0.0492967	NA
ENSMUSG00000003283	Hck	77.6745	4.0133	2.00479	0.294673	6.80343	1.02155e-11	3.7547e-09	hemopoietic cell kinase
ENSMUSG00000028599	Tnfrsf1b	233.129	4.01458	2.00525	0.309947	6.46965	9.82331e-11	2.59349e-08	tumor necrosis factor receptor superfamily, member 1b
ENSMUSG00000041797	Abca9	217.179	4.0321	2.01153	0.287796	6.98942	2.7602e-12	1.17591e-09	ATP-binding cassette, sub-family A (ABC1), member 9
ENSMUSG00000052160	Pld4	421.315	4.05387	2.0193	0.37752	5.34885	8.85127e-08	6.63669e-06	phospholipase D family, member 4
ENSMUSG00000025017	Pik3ap1	148.182	4.05966	2.02136	0.27032	7.47765	7.56637e-14	4.72772e-11	phosphoinositide-3-kinase adaptor protein 1
ENSMUSG00000035697	Arhgap45	116.831	4.06548	2.02342	0.31748	6.3734	1.84889e-10	4.27869e-08	Rho GTPase activating protein 45
ENSMUSG00000071203	Naip5	9.98115	4.17191	2.06071	0.670591	3.07297	0.00211937	0.020562	NLR family, apoptosis inhibitory protein 5
ENSMUSG00000022901	Cd86	146.578	4.18528	2.06533	0.230932	8.94345	3.77194e-19	2.35683e-15	CD86 antigen
ENSMUSG00000000290	Itgb2	92.3512	4.19326	2.06807	0.361351	5.72317	1.04554e-08	1.17357e-06	integrin beta 2
ENSMUSG00000051504	Siglech	205.919	4.21264	2.07472	0.268911	7.71528	1.20716e-14	9.83834e-12	sialic acid binding Ig-like lectin H
ENSMUSG00000102037	Bcl2a1a	6.72194	4.22545	2.07911	0.724048	2.8715	0.00408527	0.0337647	B cell leukemia/lymphoma 2 related protein A1a
ENSMUSG00000051506	Wdfy4	43.2138	4.2296	2.08052	0.426675	4.87613	1.08187e-06	5.14713e-05	WD repeat and FYVE domain containing 4
ENSMUSG00000045868	Gvin1	11.6691	4.24107	2.08443	0.705	2.95664	0.00311015	0.0275129	GTPase, very large interferon inducible 1
ENSMUSG00000033852	Gm28042	11.5727	4.25274	2.08839	0.638125	3.2727	0.00106524	0.0119425	predicted gene, 28042
ENSMUSG00000047180	Neurl3	25.8074	4.27351	2.09542	0.447582	4.68165	2.84573e-06	0.000113496	neuralized E3 ubiquitin protein ligase 3
ENSMUSG00000063234	Gpr84	29.617	4.30422	2.10575	0.453819	4.64007	3.48284e-06	0.000132425	G protein-coupled receptor 84
ENSMUSG00000042190	Cmklr1	6.90001	4.30677	2.10661	0.772982	2.7253	0.00642435	0.0472068	chemokine-like receptor 1
ENSMUSG00000039005	Tlr4	75.3708	4.33306	2.11539	0.341839	6.18825	6.08357e-10	1.16364e-07	toll-like receptor 4
ENSMUSG00000069874	Irgm2	20.5633	4.34157	2.11822	0.470892	4.49831	6.84965e-06	0.000230102	immunity-related GTPase family M member 2
ENSMUSG00000026395	Ptprc	89.0327	4.34788	2.12031	0.306603	6.9155	4.66214e-12	1.82066e-09	protein tyrosine phosphatase, receptor type, C
ENSMUSG00000054675	Tmem119	488.014	4.34998	2.12101	0.426613	4.97174	6.6354e-07	3.50368e-05	transmembrane protein 119
ENSMUSG00000015950	Ncf1	37.4499	4.35727	2.12343	0.364229	5.82992	5.54547e-09	6.99176e-07	neutrophil cytosolic factor 1
ENSMUSG00000021200	Asb2	38.2039	4.36981	2.12757	0.347698	6.11901	9.41562e-10	1.68091e-07	ankyrin repeat and SOCS box-containing 2
ENSMUSG00000033777	Tlr13	93.9751	4.37385	2.1289	0.329266	6.4656	1.00895e-10	2.62678e-08	toll-like receptor 13
ENSMUSG00000043740	B430306N03Rik	6.3105	4.42165	2.14459	0.698142	3.07185	0.00212739	0.0205981	RIKEN cDNA B430306N03 gene
ENSMUSG00000054204	Alkal2	9.23082	4.42747	2.14648	0.765877	2.80265	0.00506853	0.0396369	ALK and LTK ligand 2
ENSMUSG00000020865	Abcc3	155.32	4.4411	2.15092	0.278138	7.73326	1.04824e-14	9.45268e-12	ATP-binding cassette, sub-family C (CFTR/MRP), member 3
ENSMUSG00000041707	Tmem273	17.6226	4.45817	2.15645	0.495047	4.35606	1.32425e-05	0.000386052	transmembrane protein 273
ENSMUSG00000023467	Tulp2	8.60999	4.55111	2.18622	0.641853	3.40611	0.00065896	0.00838006	tubby-like protein 2
ENSMUSG00000026365	Cfh	250.458	4.57008	2.19222	0.467447	4.68977	2.73509e-06	0.000110257	complement component factor h
ENSMUSG00000048852	Gm12185	11.6539	4.6216	2.20839	0.565655	3.90413	9.45642e-05	0.00180561	predicted gene 12185
ENSMUSG00000018654	Ikzf1	86.9957	4.63312	2.21198	0.305107	7.24985	4.17219e-13	2.2345e-10	IKAROS family zinc finger 1
ENSMUSG00000037921	Ddx60	7.32341	4.65166	2.21775	0.699174	3.17195	0.00151417	0.015747	DEAD (Asp-Glu-Ala-Asp) box polypeptide 60
ENSMUSG00000025141	Myadml2	8.08743	4.70906	2.23544	0.715898	3.12257	0.00179282	0.0179522	myeloid-associated differentiation marker-like 2
ENSMUSG00000045730	Adrb2	68.5548	4.75547	2.24959	0.399242	5.63465	1.75416e-08	1.75838e-06	adrenergic receptor, beta 2
ENSMUSG00000079227	Ccr5	150.814	4.77865	2.2566	0.566621	3.98256	6.81778e-05	0.00138461	chemokine (C-C motif) receptor 5
ENSMUSG00000030921	Trim30a	18.6516	4.78861	2.25961	0.440755	5.12668	2.94901e-07	1.8184e-05	tripartite motif-containing 30A
ENSMUSG00000056529	Ptafr	24.7922	4.80303	2.26394	0.428307	5.2858	1.25156e-07	8.88657e-06	platelet-activating factor receptor
ENSMUSG00000032089	Il10ra	169.801	4.82139	2.26945	0.265176	8.55827	1.14575e-17	2.38635e-14	interleukin 10 receptor, alpha
ENSMUSG00000022667	Cd200r1	6.74122	4.83033	2.27212	0.829555	2.73896	0.00616333	0.0459005	CD200 receptor 1
ENSMUSG00000046410	Kcnk6	71.8294	4.85767	2.28026	0.32485	7.01944	2.22755e-12	9.94177e-10	potassium inwardly-rectifying channel, subfamily K, member 6
ENSMUSG00000073538	NA	8.27915	4.86128	2.28134	0.684538	3.33267	0.000860172	0.010156	NA
ENSMUSG00000020143	Dock2	121.922	4.87533	2.2855	0.341259	6.69726	2.12368e-11	7.10863e-09	dedicator of cyto-kinesis 2
ENSMUSG00000033898	Cfhr2	12.1866	4.87935	2.28669	0.69228	3.30313	0.000956121	0.0109752	complement factor H-related 2
ENSMUSG00000028859	Csf3r	65.3514	4.88171	2.28739	0.272595	8.39116	4.81375e-17	8.20307e-14	colony stimulating factor 3 receptor (granulocyte)
ENSMUSG00000047810	Ccdc88b	31.2655	4.92154	2.29911	0.432385	5.31728	1.0533e-07	7.6825e-06	coiled-coil domain containing 88B
ENSMUSG00000030263	Lrmp	19.8729	4.92452	2.29998	0.462533	4.97258	6.60686e-07	3.49846e-05	lymphoid-restricted membrane protein
ENSMUSG00000024818	Slc25a45	65.1976	4.93075	2.30181	0.292426	7.87142	3.5065e-15	3.99253e-12	solute carrier family 25, member 45
ENSMUSG00000003206	Ebi3	10.0646	5.00978	2.32475	0.693165	3.35382	0.000797056	0.00959589	Epstein-Barr virus induced gene 3
ENSMUSG00000048163	Selplg	237.049	5.14176	2.36226	0.307754	7.67582	1.64368e-14	1.28379e-11	selectin, platelet (p-selectin) ligand
ENSMUSG00000045165	AI467606	30.6522	5.14674	2.36366	0.581013	4.06817	4.73838e-05	0.00104373	expressed sequence AI467606
ENSMUSG00000028717	Tal1	14.4852	5.2426	2.39028	0.560711	4.26295	2.0175e-05	0.000536426	T cell acute lymphocytic leukemia 1
ENSMUSG00000052142	Rasal3	56.0537	5.38625	2.42928	0.271366	8.95204	3.48969e-19	2.35683e-15	RAS protein activator like 3
ENSMUSG00000108353	NA	8.21885	5.38892	2.43	0.725212	3.35074	0.000805963	0.00966589	NA
ENSMUSG00000039013	Siglecf	10.8846	5.50364	2.46039	0.697786	3.52599	0.0004219	0.0059732	sialic acid binding Ig-like lectin F
ENSMUSG00000052821	Cysltr1	15.1508	5.51578	2.46356	0.53315	4.62077	3.82318e-06	0.000143045	cysteinyl leukotriene receptor 1
ENSMUSG00000117613	NA	30.3776	5.72998	2.51853	0.414514	6.07587	1.2332e-09	2.04559e-07	NA
ENSMUSG00000027315	Spint1	37.3669	5.74828	2.52313	0.382289	6.60007	4.10974e-11	1.2629e-08	serine protease inhibitor, Kunitz type 1
ENSMUSG00000032691	Nlrp3	23.5199	5.76626	2.52764	0.438221	5.76795	8.0243e-09	9.22794e-07	NLR family, pyrin domain containing 3
ENSMUSG00000079547	H2-DMb1	9.80904	5.86688	2.55259	0.722989	3.53061	0.000414601	0.00589211	histocompatibility 2, class II, locus Mb1
ENSMUSG00000024401	Tnf	20.031	6.02322	2.59053	0.467357	5.54295	2.97422e-08	2.73293e-06	tumor necrosis factor
ENSMUSG00000054293	P2ry10b	9.13611	6.04816	2.5965	0.704223	3.68704	0.000226881	0.00365055	purinergic receptor P2Y, G-protein coupled 10B
ENSMUSG00000063286	Gm8995	11.0838	6.09056	2.60657	0.676075	3.85545	0.000115517	0.00212082	predicted gene 8995
ENSMUSG00000054626	Xlr	8.36749	6.19244	2.63051	0.877106	2.99908	0.00270798	0.0248864	X-linked lymphocyte-regulated
ENSMUSG00000020787	P2rx1	15.8903	6.22684	2.6385	0.55725	4.73486	2.19207e-06	9.17196e-05	purinergic receptor P2X, ligand-gated ion channel, 1
ENSMUSG00000037922	Bank1	12.5444	7.13981	2.83589	0.691525	4.10092	4.11519e-05	0.000945333	B cell scaffold protein with ankyrin repeats 1
ENSMUSG00000026069	Il1rl1	5.45647	7.46501	2.90014	0.876508	3.30875	0.00093714	0.0108169	interleukin 1 receptor-like 1
ENSMUSG00000062488	Ifit3b	8.76601	7.49963	2.90682	0.773456	3.75822	0.000171125	0.00291703	interferon-induced protein with tetratricopeptide repeats 3B
ENSMUSG00000032596	Uba7	15.8417	8.48859	3.08552	0.562058	5.48969	4.02642e-08	3.49422e-06	ubiquitin-like modifier activating enzyme 7
ENSMUSG00000074896	Ifit3	14.7909	8.59567	3.10361	0.713315	4.35097	1.35539e-05	0.000392686	interferon-induced protein with tetratricopeptide repeats 3
ENSMUSG00000020437	Myo1g	13.9468	9.82233	3.29606	0.649007	5.07862	3.80177e-07	2.20172e-05	myosin IG
ENSMUSG00000058163	Gm5431	13.0364	10.2967	3.3641	0.669549	5.02443	5.04926e-07	2.78378e-05	predicted gene 5431
ENSMUSG00000112843	NA	6.34299	11.3468	3.50421	1.04276	3.36051	0.000777977	0.00942065	NA

## Sheet: GSEA NES > 2, < 1.5
	ONTOLOGY	ID	Description	setSize	enrichmentScore	NES	pvalue	p.adjust	qvalue	rank	leading_edge	core_enrichment
GO:0008076	CC	GO:0008076	voltage-gated potassium channel complex	77	-0.583406	-2.0604	1.1106e-06	4.98096e-05	4.35502e-05	5956	tags=56%, list=21%, signal=44%	Calm1/Kcnk2/Dlg4/Snap25/Kcna1/Kcnc3/Hcn1/Kcnj3/Kcnk1/Kcnq5/Kcnd2/Hcn4/Kcnb1/Kcnq3/Lrrc38/Vamp2/Dpp6/Hcn2/Kcna4/Lrrc55/Kcnq1/Calm3/Kcnma1/Dlg2/Kcnmb2/Kcns2/Kcnip2/Kcng4/Kcns3/Dpp10/Kcng2/Kcne2/Lrrc26/Kcnj2/Kcnf1/Kcnj5/Kcna6/Lrrc52/Kcnv2/Kcns1/Kcna5/Kcng3/Kcnc4
GO:0006779	BP	GO:0006779	porphyrin-containing compound biosynthetic process	30	-0.685649	-2.02426	5.49598e-05	0.00133666	0.00116869	625	tags=17%, list=2%, signal=16%	Sptb/Spta1/Hnf1a/Abcb6/Slc6a9
GO:0033014	BP	GO:0033014	tetrapyrrole biosynthetic process	30	-0.685649	-2.02426	5.49598e-05	0.00133666	0.00116869	625	tags=17%, list=2%, signal=16%	Sptb/Spta1/Hnf1a/Abcb6/Slc6a9
GO:0034705	CC	GO:0034705	potassium channel complex	91	-0.538492	-1.96743	3.18987e-06	0.000124345	0.000108719	5956	tags=49%, list=21%, signal=39%	Calm1/Kcnk2/Dlg4/Kcnj11/Snap25/Kcna1/Kcnc3/Hcn1/Kcnj3/Kcnk1/Kcnq5/Kcnd2/Hcn4/Kcnb1/Kcnq3/Lrrc38/Vamp2/Dpp6/Hcn2/Kcna4/Gria4/Lrrc55/Kcnq1/Calm3/Kcnma1/Dlg2/Kcnmb2/Kcns2/Kcnip2/Kcng4/Kcns3/Dpp10/Kcng2/Kcne2/Lrrc26/Kcnj2/Kcnf1/Kcnj5/Kcna6/Lrrc52/Kcnv2/Kcns1/Kcna5/Kcng3/Kcnc4
GO:0048617	BP	GO:0048617	embryonic foregut morphogenesis	11	-0.846529	-1.95492	0.000128864	0.00272839	0.00238552	460	tags=27%, list=2%, signal=27%	Sox17/Shh/Foxf1
GO:0005549	MF	GO:0005549	odorant binding	84	-0.539816	-1.92907	1.54995e-05	0.000465095	0.000406648	3139	tags=45%, list=11%, signal=40%	Vmn1r203/Vmn1r66/Or5m5/Or9k7/Or10q1/Or8b42/Vmn1r188/Or5k1/Or13l2/Or11n2/Or8a1b/Vmn1r8/Or8g20/Mup3/Or8b12c/Or10p22/Or8k23/Or5t18/Or14j4/Vmn1r202/Or8c20/Vmn1r220/Or5an1b/Vmn1r28/Or10v5/Or11l3/Vmn1r87/Or14j9/Or8k3b/Or9i2/Or8g2/Vmn1r6/Or9i1b/Vmn1r233/Or5p52/Or8b1/Or13a25/Or10v9
GO:1904862	BP	GO:1904862	inhibitory synapse assembly	27	-0.652627	-1.89073	0.000484728	0.00820203	0.0071713	5312	tags=52%, list=18%, signal=42%	Sema4a/Gabrb3/Clstn2/Cbln4/Clstn3/Nlgn2/Gabra3/Gabra2/Gabrg2/Gabra5/Gabra1/Gabrb2/Npas4/Gabra6
GO:0004984	MF	GO:0004984	olfactory receptor activity	211	-0.458575	-1.8658	9.07871e-08	5.40962e-06	4.7298e-06	3292	tags=40%, list=11%, signal=36%	Or2h2/Or10h1/Or6z6/Or5m5/Or9k7/Or10a3/Or4c31/Or10a2/Or10q1/Or10p1/Or8b42/Or7g29/Or52i2/Or4c110/Or2b6/Or51s1/Or56a5/Or10ag57/Or5k1/Or6n1/Or13l2/Or13c25/Or1n2/Or11n2/Or13n4/Or7e175/Or8a1b/Or8g20/Or3a1/Or51b17/Vmn2r65/Or8b12c/Or10p22/Or2z8/Or4f59/Or4a70/Or8k23/Or5t18/Or14j4/Or8c20/Or5an1b/Or2ag17/Or51d1/Or1l4/Vmn2r2/Or4c118/Or2b7/Or52n4/Or10v5/Or7a41/Or10h5/Or10h1b/Or4d10c/Or11l3/Or4c103/Or13p3/Or55…
GO:0048368	BP	GO:0048368	lateral mesoderm development	15	-0.734881	-1.84469	0.00157718	0.021498	0.0187964	1606	tags=27%, list=6%, signal=25%	Fendrr/Mesp1/Shh/Foxf1
GO:0030130	CC	GO:0030130	clathrin coat of trans-Golgi network vesicle	14	-0.745522	-1.84096	0.00125543	0.0179945	0.0157332	224	tags=21%, list=1%, signal=21%	Cltb/Ap1s3/Ap1m2
GO:0007440	BP	GO:0007440	foregut morphogenesis	12	-0.764725	-1.80898	0.00244941	0.0305883	0.0267443	460	tags=25%, list=2%, signal=25%	Sox17/Shh/Foxf1
GO:0030121	CC	GO:0030121	AP-1 adaptor complex	10	-0.806264	-1.80129	0.00306354	0.0359945	0.0314712	224	tags=30%, list=1%, signal=30%	Ap1s2/Ap1s3/Ap1m2
GO:0007608	BP	GO:0007608	sensory perception of smell	228	-0.43335	-1.79098	8.94665e-07	4.0753e-05	3.56317e-05	3466	tags=37%, list=12%, signal=33%	Gnal/Nxnl2/Or2h2/Or10h1/Or6z6/Or5m5/Or9k7/Or10a3/Or4c31/Or10a2/Or10q1/Or10p1/Or8b42/Or7g29/Or52i2/Or4c110/Or2b6/Or51s1/Or56a5/Or10ag57/Or5k1/Or6n1/Or13l2/Or13c25/Or1n2/Or11n2/Or13n4/Or7e175/Or8a1b/Or8g20/Or3a1/Or51b17/Or8b12c/Or10p22/Or2z8/Or4f59/Or4a70/Or8k23/Or5t18/Or14j4/Or8c20/Or5an1b/Or2ag17/Or51d1/Or1l4/Or4c118/Or2b7/Or52n4/Or10v5/Syt10/Or7a41/Drd2/Or10h5/Or10h1b/Or4d10c/B3gnt2/Or11l3/Or4c1…
GO:0006778	BP	GO:0006778	porphyrin-containing compound metabolic process	43	-0.569165	-1.7842	0.00126584	0.018087	0.0158141	625	tags=12%, list=2%, signal=11%	Spta1/Hnf1a/Abcb6/Cyp2a5/Slc6a9
GO:0060484	BP	GO:0060484	lung-associated mesenchyme development	10	-0.795963	-1.77828	0.00451587	0.0486082	0.0424998	364	tags=40%, list=1%, signal=40%	Fgf9/Shh/Dppa2/Wnt11
GO:0006783	BP	GO:0006783	heme biosynthetic process	25	-0.625031	-1.77033	0.00189877	0.0249835	0.0218439	565	tags=20%, list=2%, signal=20%	Atp5if1/Tmem14a/Pgrmc1/Hnf1a/Slc6a9
GO:0099508	MF	GO:0099508	voltage-gated monoatomic ion channel activity involved in regulation of presynaptic membrane potential	17	-0.677402	-1.76855	0.00330676	0.0384192	0.0335912	5750	tags=59%, list=20%, signal=47%	Kcnj11/Kcna1/Kcnj3/Kcnq5/Kcna4/Scn2a/Rimbp2/Kcnj6/Kcnc4/Scn10a
GO:0098982	CC	GO:0098982	GABA-ergic synapse	164	-0.445439	-1.76763	1.14132e-05	0.000360639	0.000315319	6667	tags=43%, list=23%, signal=33%	Pclo/Nxph1/Erc2/Slc4a10/Nrg2/L1cam/Cspg5/Drd4/Kif2a/Nbea/Rims1/Pak1/Arhgef9/Slc6a6/Cxadr/Slc6a17/Nlgn3/Gabbr2/Pcdh17/Slitrk3/Gphn/Gabrr3/Erbb4/Ctbp2/Cnrip1/Atp2b1/Atp2b3/Kcnd2/Iqsec3/Htr1a/Sema7a/Gabrb3/Gabrd/Ptpro/Cacna2d3/Itpr1/Cbln4/Nrxn1/Syt7/Cnr1/Clstn3/Cacna1e/Sv2a/Drd1/Nlgn2/Glra2/Gabra3/Camk4/Gap43/Gabra2/Lrfn5/Nr3c2/Cdh13/Gucy1a1/Lamp5/Gabrg2/Gabra5/Insyn1/Gabra1/Trpv1/Sst/Gabrb2/Oprm1/S…
GO:0014072	BP	GO:0014072	response to isoquinoline alkaloid	20	-0.656423	-1.75982	0.0040654	0.0450379	0.0393781	6167	tags=65%, list=21%, signal=51%	Fosb/Gria1/Slc1a1/Prkce/Ppp1r9b/Grin1/Ppp1r1b/Adcy8/Prkcg/Oprm1/Npy1r/Abcb1a/Drd2
GO:0042168	BP	GO:0042168	heme metabolic process	37	-0.565827	-1.74695	0.00232744	0.0294175	0.0257207	565	tags=11%, list=2%, signal=11%	Hnf1a/Abcb6/Cyp2a5/Slc6a9
GO:0014059	BP	GO:0014059	regulation of dopamine secretion	30	-0.587748	-1.73522	0.00295115	0.0351361	0.0307206	6146	tags=50%, list=21%, signal=39%	Entpd1/Chrna4/Prkcb/Snca/Rtn4/Syt7/Cnr1/Rab3a/Syt1/Syt4/Grm2/Drd2/Sncg/Oprk1/Npy2r
GO:0005251	MF	GO:0005251	delayed rectifier potassium channel activity	25	-0.602002	-1.7051	0.00408727	0.0451602	0.0394851	5984	tags=52%, list=21%, signal=41%	Kcnh8/Kcna1/Kcnc3/Kcnb1/Kcna4/Kcnq1/Kcng4/Kcne2/Kcna6/Kcns1/Kcna5/Kcng3/Kcnc4
GO:0060078	BP	GO:0060078	regulation of postsynaptic membrane potential	156	-0.425043	-1.67753	8.13633e-05	0.00186465	0.00163033	6363	tags=46%, list=22%, signal=36%	Slc29a1/Drd4/Rims1/Chrna4/P2rx6/Gria1/Prkcz/Grin2a/Gsk3b/Dlg4/Snca/Nlgn3/Kcna1/Ppp3ca/Hcn1/Cacnb3/Glra3/Neto1/Kcnk1/Kcnd2/Slc8a3/Prkar1b/Begain/Grip2/Stx1b/Gabrb3/Slc17a7/Gabrd/Grin2b/Dpp6/Chrna5/Celf4/Nrxn1/Gria4/Grin3a/Ptk2b/Baiap2/Shank1/Nlgn2/Glra2/Grin1/Gabra3/Fgf14/Gabra2/Adora1/Plk2/Nr3c2/Rgs7/Adcyap1/Chrm1/Gabrg2/Chrna3/Gabra5/Insyn1/Gabra1/Trpv1/Chrne/Gabrb2/Mef2c/Oprm1/P2rx2/Adora2a/Cx3…
GO:0007606	BP	GO:0007606	sensory perception of chemical stimulus	275	-0.389625	-1.64363	4.59492e-06	0.000171887	0.000150286	3466	tags=34%, list=12%, signal=30%	Gnal/Nxnl2/Or2h2/Gnat1/Or10h1/Or6z6/Or5m5/Or9k7/Or10a3/Or4c31/Or10a2/Or10q1/Or10p1/Or8b42/Or7g29/Or52i2/Or4c110/Trpv1/Or2b6/Azgp1/Or51s1/Or56a5/Or10ag57/Or5k1/Or6n1/Or13l2/Or13c25/Or1n2/Or11n2/Or13n4/Or7e175/Or8a1b/Or8g20/Or3a1/Or51b17/Or8b12c/Or10p22/Or2z8/Or4f59/Or4a70/Or8k23/Or5t18/Or14j4/Vmn1r50/Or8c20/Or5an1b/Or2ag17/Or51d1/Vmn1r13/Or1l4/Or4c118/P2rx2/Or2b7/Or52n4/Or10v5/Asic2/Syt10/Or7a41/D…
GO:0098686	CC	GO:0098686	hippocampal mossy fiber to CA3 synapse	64	-0.48134	-1.64149	0.00155286	0.0212708	0.0185978	6991	tags=39%, list=24%, signal=30%	Syt12/Bdnf/Ctnnd1/Ptprd/Adcy1/Ywhaz/Shank2/Prkar1b/Rapgef4/Snap47/Nectin1/Tnr/Grin2b/Efnb3/Slc16a7/Syt7/Grin1/Mal2/Cacng2/Sh3gl2/Adcy8/Syt1/Slc30a3/Gabra6/Slc6a9
GO:0034703	CC	GO:0034703	cation channel complex	207	-0.399151	-1.62638	2.5914e-05	0.000704152	0.000615663	7461	tags=44%, list=26%, signal=33%	ATP6/Atp6-ps/Cacna2d1/Kcnb2/Trpc4/Catsperb/Scn1a/Kcnq2/Cacna1b/Cnga1/Cacna1a/Kcnh2/ATP8/Fkbp1a/Cacna1c/Pde4d/Stx1a/Catsperg2/Cngb1/Cacnb4/Trpc3/Ryr2/Calm1/Kcnk2/Dlg4/Kcnj11/Snap25/Kcna1/Cngb3/Kcnc3/Ryr3/Fkbp1b/Hcn1/Cacnb3/Kcnj3/Cnga2/Kcnk1/Kcnq5/Cacna1g/Kcnd2/Hcn4/Kcnb1/Kcnq3/Lrrc38/Vamp2/Cacna2d3/Cacng1/Cacng4/Scn3b/Dpp6/Catsperz/Hcn2/Kcna4/Gria4/Scn2a/Cacna1e/Catsperd/Lrrc55/Catsperg1/Cacng2/Kc…
GO:0099634	CC	GO:0099634	postsynaptic specialization membrane	190	-0.401275	-1.62266	0.000124483	0.0026695	0.00233403	7597	tags=45%, list=26%, signal=34%	Nlgn1/Cyth2/Igsf21/Trappc4/Nsg2/Slitrk1/Slc12a5/Kcnt1/Rgs7bp/Dlg3/Itga8/Lrrc4b/Dagla/Hspb1/Cacna1c/Stx1a/Abhd17a/Adcy1/Chrna4/P2rx6/Abhd17c/Gria1/Grin2a/Neto2/Kcnk2/Lin7a/Dlg4/Iqsec2/Sema4f/Shisa7/Nlgn3/Syndig1/Lrfn3/Slitrk3/Cnksr2/Grm5/Glra3/Neto1/Rtn4/Erbb4/Kcnd2/Kcnb1/Lrrc7/Gabrb3/Olfm1/Ptpro/Grin2b/Cacng4/Efnb3/Slc16a7/Clstn2/Prrt2/Plppr4/Gria4/Grin3a/Clstn3/Nlgn2/Glra2/Grin1/Gabra3/Gabra2/Ca…
GO:0098688	CC	GO:0098688	parallel fiber to Purkinje cell synapse	42	-0.515101	-1.61892	0.0045824	0.0492608	0.0430703	6137	tags=43%, list=21%, signal=34%	Pclo/P2rx6/Grin2a/Stxbp1/Kcnj3/Atp2b3/Kcnj9/Cadm3/Grin2b/Slc16a7/Snap91/Grin1/Gpm6a/Slc1a6/Susd4/Calb2/Kcnj6/Slc6a9
GO:0060076	CC	GO:0060076	excitatory synapse	100	-0.433896	-1.60127	0.00124465	0.0179324	0.0156789	6151	tags=39%, list=21%, signal=31%	Homer1/P2rx6/Itga3/Gria1/Grin2a/Dlg4/Shisa7/Nlgn3/Syndig1/Stxbp1/Kcnj3/Ywhah/Neto1/Syp/Atp2b3/Kcnj9/Rapgef4/Cadm3/Slc17a7/Grin2b/Slc16a7/Nrxn1/Baiap2/Shank1/Nlgn2/Snap91/Grin1/Ntm/Gpm6a/Adcy8/Slc1a6/Susd4/Cacng3/Syt1/Elfn1/Calb2/Met/Kcnj6/Slc6a9
GO:0098960	MF	GO:0098960	postsynaptic neurotransmitter receptor activity	66	-0.462111	-1.57882	0.00242902	0.0303792	0.0265615	4821	tags=39%, list=17%, signal=33%	Gabrb3/Gabrd/Grin2b/Chrm2/Chrna5/Gria4/Grin3a/Drd1/Glra2/Grin1/Gabra3/Gabra2/Drd5/Chrm1/Gabrg2/Chrna3/Gabra5/Gabra1/Chrne/Gabrb2/Grm1/Drd2/Gabra6/Chrnd/Chrna1/Chrm5
GO:0033013	BP	GO:0033013	tetrapyrrole metabolic process	53	-0.475653	-1.56513	0.00352274	0.0403663	0.0352936	625	tags=9%, list=2%, signal=9%	Spta1/Hnf1a/Abcb6/Cyp2a5/Slc6a9
GO:0045211	CC	GO:0045211	postsynaptic membrane	387	-0.361981	-1.54921	4.74297e-06	0.000175848	0.00015375	6386	tags=37%, list=22%, signal=29%	Apbb1/Cspg5/Drd4/Arrb1/Adcy1/Nbea/Chrna4/P2rx6/Abhd17c/Itga3/Gria1/Slc6a6/Grin2a/Neto2/Zc4h2/Kcnk2/Lin7a/Col13a1/Dlg4/Iqsec2/Sema4f/Pcdh8/Shisa7/Magee1/Nlgn3/Syndig1/Ache/Lrfn3/Fxyd6/Gabbr2/Nrp1/Kcna1/Shank2/Pcdh17/Slitrk3/Sez6l/Tmub1/Kcnc3/Cnksr2/Gphn/Kctd8/Hcn1/Grm5/Glra3/Neto1/Gabrr3/Rtn4/Clmp/Erbb4/Cntn2/Kcnd2/Slc8a3/Kcnb1/Iqsec3/Grip2/Lrrc7/Gabrb3/Olfm1/Dnm3/Gabrd/Ptpro/Ncam1/Flrt2/Nsg1/Grin…
GO:0042776	BP	GO:0042776	proton motive force-driven mitochondrial ATP synthesis	66	-0.453417	-1.54912	0.00358017	0.0408003	0.035673	12358	tags=67%, list=43%, signal=38%	Ndufs4/Atp5me/Ndufs7/Ndufs1/Ndufb3/Ndufa5/Ndufb8/Ndufb11/Atp5f1d/Ndufa1/Ndufs5/Ndufs3/Ndufb2/Sdhd/Ndufb9/Ndufa12/Sdhb/Ndufa10/ND1/Atp5po/Sdhc/Ndufa9/Ndufv2/Atp5f1b/Ndufb10/Atp5f1c/Atp5f1a/Ndufv1/Ndufs2/ND5/Atp5pb/Ndufb5/Atp5if1/ATP6/Atp6-ps/ND3/ND6/Ndufa8/ATP8/ND2/ND4L/ND4/Dnajc30/Antkmt
GO:0015986	BP	GO:0015986	proton motive force-driven ATP synthesis	71	-0.443078	-1.53251	0.00279422	0.0336354	0.0294086	12358	tags=66%, list=43%, signal=38%	Ndufs4/Atp5me/Ndufs7/Ndufs1/Ndufb3/Ndufa5/Ndufb8/Ndufb11/Atp5mc1/Atp5f1d/Ndufa1/Ndufs5/Ndufs3/Ndufb2/Sdhd/Ndufb9/Atp5mc3/Ndufa12/Sdhb/Ndufa10/ND1/Atp5po/Sdhc/Ndufa9/Ndufv2/Atp5f1b/Ndufb10/Atp5f1c/Atp5f1a/Ndufv1/Ndufs2/ND5/Atp5pb/Ndufb5/Atp5if1/ATP6/Atp6-ps/ND3/ND6/Ndufa8/ATP8/ND2/ND4L/ND4/Atp6v1a/Dnajc30/Antkmt
GO:0005249	MF	GO:0005249	voltage-gated potassium channel activity	88	-0.419915	-1.52163	0.00272889	0.0329919	0.0288459	5984	tags=50%, list=21%, signal=40%	Kcnh8/Kcnk2/Kcnj11/Snap25/Kcna1/Kcnc3/Hcn1/Kcnj3/Cnga2/Kcnk1/Kcnq5/Kcnd2/Hcn4/Kcnb1/Kcnj9/Kcnq3/Lrrc38/Hcn2/Kcna4/Kcnj16/Lrrc55/Kcnq1/Kcnma1/Kcns2/Kcnip2/Kcnh3/Kcng4/Kcnk9/Kcns3/Kcne2/Lrrc26/Kcnj2/Kcnf1/Kcnk3/Kcnj5/Kcnj4/Kcnj6/Kcna6/Lrrc52/Kcnv2/Kcns1/Kcna5/Kcng3/Kcnc4
GO:0098685	CC	GO:0098685	Schaffer collateral - CA1 synapse	147	-0.386813	-1.51224	0.00187529	0.0249125	0.0217818	8170	tags=50%, list=28%, signal=36%	Cacng8/Actb/Ptn/Epn1/Slc9a6/Nptn/Cdc42/Arpc2/Anks1b/Myo5b/Gabbr1/Apba2/Cacna1b/Cdk5/Wnt5a/Rala/Rap2a/Rab11a/Pfn2/Ctnnd1/Prss12/Stx1a/Apbb1/L1cam/Ptprd/Actg1/Mapk8/Adcy1/Bcr/Prkcz/Plg/Stx3/Gsk3b/Kcnk2/Iqsec2/Pcdh8/Apba1/Rhob/Slc1a1/Ppp3ca/Grm5/Neto1/Syp/Dpysl2/Prkar1b/Tnr/Ncam1/Itpr1/Adgrl3/Cplx1/Slc16a7/Plppr4/Nrxn1/Cadm1/Ptk2b/Baiap2/Shank1/Snap91/Syn1/Abr/Syngr1/Cacng2/Sh3gl2/Adcy8/Tubb2b/Lrfn2…
GO:0042742	BP	GO:0042742	defense response to bacterium	247	0.535487	2.00143	1.08188e-11	1.76962e-09	1.54724e-09	4645	tags=45%, list=16%, signal=38%	Lbp/Il12b/Tlr9/Tnfrsf14/Il7r/Casp4/Tnf/Nlrp3/Tslp/Lyz3/Gsdma3/Ang4/Nr1h4/Ncf1/Irgm2/Tlr4/Ppl/Naip5/Hck/Myo1f/Eppin/Spn/Naip2/Ighm/Il23a/Aqp1/Gbp7/Anxa3/C5ar1/Trem2/Irf8/Cd36/Naip6/Lgals9/Slc11a1/Slamf9/Tlr2/Fcgr1/Lyz2/Ang2/Oas3/Gbp11/Nlrp1a/F2/Il17f/Oas1f/Fcer1g/Rnase4/Stab1/Gbp8/Rnase10/Oas1g/Lypd8/Lyz1/Defb19/Wfdc21/Syk/Oas1d/Pglyrp2/Defb35/Gbp3/Nfkbiz/Mbl1/Pycard/Il1b/Mpeg1/Leap2/F2rl1/Epha2/C…
GO:0140895	BP	GO:0140895	cell surface toll-like receptor signaling pathway	68	0.637712	2.00261	8.04936e-07	3.70982e-05	3.24362e-05	4110	tags=41%, list=14%, signal=35%	Lbp/Acod1/Tlr4/Pik3ap1/Ticam2/Bpifb1/Ptpn22/Trem2/Cd14/Tlr2/Oas1f/Lyn/Oas1g/Tlr6/Oas1d/Scimp/Tlr5/Tlr1/F2rl1/Cyba/Oas1a/Irak2/Tirap/Ifi35/Appl2/Tnip2/Oas1b/Rab7b
GO:1900227	BP	GO:1900227	positive regulation of NLRP3 inflammasome complex assembly	20	0.790751	2.00263	2.25805e-05	0.000619628	0.000541761	3554	tags=50%, list=12%, signal=44%	Casp4/Tlr4/Ptpn22/Btk/Cd36/Plcg2/Tlr6/Gbp5/Nek7/Mavs
GO:0070661	BP	GO:0070661	leukocyte proliferation	342	0.518622	2.00322	7.16486e-14	1.99231e-11	1.74194e-11	3970	tags=32%, list=14%, signal=28%	Slamf1/Il12b/Tlr9/Slfn2/Tnfrsf14/H2-DMb2/Il7r/Flt3/Gapt/H2-DMb1/Rasal3/Ebi3/Ccdc88b/Dock2/Ptprc/Tlr4/Cd55b/Itgb2/Cd86/Tnfsf18/Gnrh1/Tnfrsf1b/Csf1r/Spn/Ccr2/Clec2i/Ptpn22/Sash3/Csf2rb2/Inpp5d/Ighm/Il23a/Csf2rb/Bmp4/Laptm5/Btk/Fcgr2b/Cd300a/Dock8/Trem2/Tyrobp/Ccl5/Lgals9/Slc11a1/Rac2/Cd37/Ptpn6/Cd180/Il1a/Tnfsf11/Ripk3/Il27/Tgfb1/Tnfrsf13b/Nckap1l/Cd40lg/Il33/Slamf6/Aif1/Tgfbr2/Lyn/Icosl/Elf4/Sigle…
GO:1903131	BP	GO:1903131	mononuclear cell differentiation	500	0.505599	2.00543	4.2244e-18	2.07294e-15	1.81244e-15	4578	tags=30%, list=16%, signal=25%	Slamf1/Kcnk18/Il12b/Tlr9/Il7r/Il1rl1/Flt3/Pou2af1/Slc46a2/Nlrp3/Ifi209/Ifi214/Scart2/Rsad2/Dock2/Il18r1/Ikzf1/Ptprc/Tlr4/Tnfsf18/Csf1r/Runx1/Rhoh/Mertk/Spn/Ccr2/Ptpn22/Sash3/Inpp5d/Ighm/C1qc/Il23a/6030468B19Rik/Vav1/Bmp4/Nfam1/Hcls1/Laptm5/Fes/Btk/Trem2/Irf8/Spi1/Epsti1/Lgals9/Ptpn6/Slamf9/Il1a/Cyp26b1/Aire/Tlr2/Ripk3/Il27/Tgfb1/Plcg2/Nckap1l/Il6ra/Cd40lg/Cd79b/Il4ra/Il33/Fcer1g/Slamf6/Tgfbr2/Lyn…
GO:0031663	BP	GO:0031663	lipopolysaccharide-mediated signaling pathway	60	0.650315	2.01103	8.72259e-07	3.99801e-05	3.49559e-05	3184	tags=38%, list=11%, signal=34%	Lbp/Acod1/Ptafr/Trim30a/Tlr4/Cd55b/Ptpn22/Ly86/Cd84/Trem2/Spi1/Cd14/Cd180/Tifab/Plcg2/Lyn/Trim30c/Scimp/Trim12a/Trim5/Irak3/Irak2/Cd55
GO:0046631	BP	GO:0046631	alpha-beta T cell activation	178	0.557013	2.01181	5.20796e-10	5.36355e-08	4.68953e-08	4538	tags=37%, list=16%, signal=31%	Kcnk18/Il12b/Tnfrsf14/Nlrp3/Rasal3/Rsad2/Dock2/Il18r1/Ptprc/Wdfy4/Cd55b/Clec4a4/Tnfsf18/Runx1/Spn/Ccr2/Ptpn22/Sash3/Il23a/Cd300a/Lgals9/Il27/Tgfb1/Nckap1l/Il6ra/Clec4a2/Il4ra/Clec4a3/Slamf6/Tgfbr2/Elf4/Zc3h12a/Hfe/Batf/Stat6/Cd3e/Syk/Irf4/Il12a/Nfkbid/Nfkbiz/Jak3/Card11/Cracr2a/Prdm1/Cd83/Il2ra/H2-M3/Gadd45g/Gli3/Txk/Cd55/Tcirg1/Pf4/Pnp/Malt1/Cd160/Irf1/Zbtb7b/Eomes/Cebpb/Ihh/Cd244a/Tarm1/Il6/Gim…
GO:0051310	BP	GO:0051310	metaphase chromosome alignment	95	0.608036	2.01209	6.8347e-08	4.16168e-06	3.6387e-06	4339	tags=38%, list=15%, signal=32%	Arhgap33os/Cenpf/Cenpe/Nek2/Spag5/Ccnb1/Ska1/Sgo1/Knl1/Cdk1/Ect2/Spc25/Birc5/Ndc80/Kif2c/Ccnb1-ps/Incenp/Nsl1/Psrc1/Fam83d/Cdca5/Spdl1/Aurkb/Kif22/Ska3/Nuf2/Ttk/Spc24/Cdca8/Snhg15/Dsn1/Kifc1/Brca2/Racgap1/Knstrn/Kif18a
GO:0002274	BP	GO:0002274	myeloid leukocyte activation	243	0.539111	2.01368	1.51614e-11	2.34215e-09	2.04782e-09	3973	tags=34%, list=14%, signal=30%	Slamf1/Lbp/Plscr2/Tlr9/Il1rl1/Tnf/Tslp/Dock2/Ptafr/Timd6/Tlr4/Itgb2/Csf1r/Myo1f/Rhoh/Ccr2/Sphk1/Dnase1l3/Cx3cr1/Nppa/Cd48/Cd84/C1qa/Fcgr3/Fes/Anxa3/C5ar1/Btk/Ccl3/Cd300a/Trem2/Tyrobp/Spi1/Epsti1/Ccl5/Lgals9/Slc11a1/Rac2/Cd37/Ptpn6/Tlr2/Tgfb1/Plcg2/Il4ra/Il33/Fcer1g/Aif1/Tgfbr2/Lyn/Fcgr4/Pla2g4a/Cxcr2/Batf/Tlr6/Syk/Unc13d/Tafa3/Irf4/Dppa1/Pycard/Vamp8/Cebpa/Pparg/Ifngr1/Pirb/Tlr1/Ctsc/Hmox1/F2rl1/…
GO:0051988	BP	GO:0051988	regulation of attachment of spindle microtubules to kinetochore	22	0.78053	2.01427	7.16812e-06	0.000242091	0.000211668	4303	tags=59%, list=15%, signal=50%	Cenpe/Nek2/Spag5/Ccnb1/Cdk1/Ect2/Birc5/Ccnb1-ps/Incenp/Aurkb/Cdca8/Racgap1/Knstrn
GO:0141087	BP	GO:0141087	positive regulation of inflammasome-mediated signaling pathway	21	0.784071	2.0152	5.36229e-06	0.000191163	0.000167141	3554	tags=48%, list=12%, signal=42%	Casp4/Tlr4/Ptpn22/Btk/Cd36/Plcg2/Tlr6/Gbp5/Nek7/Mavs
GO:0150076	BP	GO:0150076	neuroinflammatory response	86	0.620871	2.01754	9.30037e-08	5.50239e-06	4.81092e-06	4136	tags=43%, list=14%, signal=37%	Cd200r3/Tlr9/Tnf/Cd200r1/Gnat2/Tlr4/Tnfrsf1b/Csf1r/Cd200r2/Sphk1/Cx3cr1/C1qa/C5ar1/Trem2/Tyrobp/Tlr2/Plcg2/Il33/Aif1/Lyn/Cd200l2/Tlr6/Nupr1/Tafa3/Il1b/Pparg/Ifngr1/Tlr1/Ctsc/Casp1/Agt/Igf1/Tlr3/Egfr/Cd200l1/Grn/Nr3c1
GO:0140374	BP	GO:0140374	antiviral innate immune response	61	0.654843	2.03334	7.60969e-07	3.60682e-05	3.15356e-05	3987	tags=33%, list=14%, signal=28%	Oasl1/Ifit3/Ifit3b/Tnf/Sting1/Traf3ip3/Oas3/Nlrp1a/Oas1f/Oas1g/Oas1d/Nlrp1b/Zbp1/Oas1a/Trim25/Mavs/Usp44/Eif2ak2/Usp18/Oas1b
GO:0002449	BP	GO:0002449	lymphocyte mediated immunity	303	0.533615	2.0336	7.89596e-14	2.12478e-11	1.85776e-11	4579	tags=37%, list=16%, signal=32%	Slamf1/Il12b/Myo1g/Slfn2/Il7r/Sh2d1b1/Gapt/Calhm6/Tnf/Nlrp3/Rsad2/Csf3r/Il18r1/Cfh/Ptprc/Cd55b/Tnfrsf1b/Spn/Ccr2/Sash3/Csf2rb2/Inpp5d/Unc93b1/Ighm/C1qc/Il23a/C4bp/C1qb/6030468B19Rik/Was/Icam1/Vav1/Csf2rb/Il21r/C1qa/Fcgr3/Btk/Fcgr2b/Trem2/Lgals9/Slc11a1/Ptpn6/C1ra/Aire/Fcgr1/Ripk3/Tgfb1/Ctsh/Nckap1l/Cd40lg/Il4ra/Zp3r/Fcer1g/Slamf6/Fcgr4/Icosl/Hfe/Batf/Ighd/Stat6/Hcst/Svep1/H2-M2/Cd19/Unc13d/Lag3/I…
GO:0071346	BP	GO:0071346	cellular response to type II interferon	105	0.606551	2.03659	1.10681e-08	8.02872e-07	7.01977e-07	3812	tags=32%, list=13%, signal=28%	Il12b/Mst1/Tnf/Acod1/Irgm2/Tlr4/Was/Gbp7/Irf8/Epsti1/Ccl5/Tlr2/Gbp11/Aif1/Parp14/Gbp8/Rab20/Nlrc5/Gbp3/Fasl/Mrc1/Vamp8/Pparg/Ifngr1/Sirpa/Casp1/Gbp5/Il12rb1/Txk/Tlr3/Flnb/Stx11/Parp9/Irf1
GO:0002752	BP	GO:0002752	cell surface pattern recognition receptor signaling pathway	69	0.645775	2.03668	2.4792e-07	1.29259e-05	1.13016e-05	4110	tags=42%, list=14%, signal=36%	Lbp/Acod1/Tlr4/Pik3ap1/Ticam2/Bpifb1/Clec7a/Ptpn22/Trem2/Cd14/Tlr2/Oas1f/Lyn/Oas1g/Tlr6/Oas1d/Scimp/Tlr5/Tlr1/F2rl1/Cyba/Oas1a/Irak2/Tirap/Ifi35/Appl2/Tnip2/Oas1b/Rab7b
GO:0032602	BP	GO:0032602	chemokine production	113	0.603892	2.04521	4.4544e-09	3.57294e-07	3.12394e-07	2917	tags=39%, list=10%, signal=35%	Lbp/Tlr9/Mcoln2/Il1rl1/Tnf/Tslp/Chil6/Nr1h4/Tlr4/Ticam2/Csf1r/Clec7a/Cd84/Trem2/Ccl5/Lgals9/Slamf9/Aire/Tlr2/Tgfb1/Oas3/Il6ra/Tlr7/Il17f/Il4ra/Oas1f/Il33/Aif1/Oas1g/Mefv/Syk/Oas1d/Nfkbiz/Twist1/Adipoq/Pycard/Il1b/Trpv4/F2rl1/Epha2/Sirpa/Oas1a/C1qtnf3/Tirap
GO:0001818	BP	GO:0001818	negative regulation of cytokine production	291	0.539715	2.04665	8.81484e-14	2.2342e-11	1.95343e-11	2907	tags=29%, list=10%, signal=26%	Slamf1/Lbp/Il12b/Sh2d1b1/Il1rl1/Bank1/Flt3/Tnf/Nlrp3/Tlr8/Acod1/Cd200r1/Trim30a/Nr1h4/Ptprc/Irgm2/Tlr4/Cmklr1/Clec4a4/Ticam2/Lilra5/Mertk/Ptpn22/Inpp5d/Il23a/Cx3cr1/Gbp7/Cd84/Laptm5/Btk/Fcgr2b/Trem2/Tyrobp/Lgals9/Slc11a1/Ptpn6/Ffar4/Tlr2/Tgfb1/Oas3/Adcy7/Serpinb1c/Nckap1l/F2/Clec4a2/Oas1f/Il33/Clec4a3/Elf4/Zc3h12a/Hfe/Oas1g/Mefv/Tlr6/Nlrp12/Lag3/Il12a/Oas1d/Pglyrp2/Gas6/Rel/Jak3/Tigit/Twist1/Adip…
GO:0050729	BP	GO:0050729	positive regulation of inflammatory response	141	0.582305	2.05177	1.44466e-09	1.30993e-07	1.14531e-07	3469	tags=41%, list=12%, signal=36%	Lbp/Il1rl1/Casp4/Tnf/Nlrp3/Tslp/Ccr5/Tlr4/Tnfsf18/Csf1r/Lilra5/Ccr2/Ctss/Ccl24/Nppa/Pik3cg/Fcgr3/Btk/Ccl3/Trem2/Ccl5/Tnfsf11/Tlr2/Fcgr1/Tgfb1/Plcg2/Nlrp1a/Map3k8/Il33/Fcer1g/Gpsm3/Tnfrsf11a/Alox5ap/Mefv/Tlr6/Osm/Nupr1/Tafa3/Fabp4/Lgals2/Nlrp1b/Gbp3/Nfkbiz/Pycard/Vamp8/Cebpa/Il1b/Trpv4/Adam8/Zbp1/Ctsc/Il17rb/Gsdmd/Casp1/Gbp5/C3/Aoc3/Ifi35
GO:0002443	BP	GO:0002443	leukocyte mediated immunity	404	0.525771	2.05311	2.90884e-17	1.10298e-14	9.6437e-15	4579	tags=37%, list=16%, signal=32%	Slamf1/Il12b/Tlr9/Myo1g/Slfn2/Il7r/Sh2d1b1/Gapt/Calhm6/Tnf/Nlrp3/Rsad2/Csf3r/Il18r1/Ptafr/Cfh/Ncf1/Ptprc/Tlr4/Cd55b/Itgb2/Tnfrsf1b/Myo1f/Spn/Ccr2/Clec7a/Sash3/Csf2rb2/Inpp5d/Unc93b1/Dnase1l3/Ighm/C1qc/Il23a/C4bp/C1qb/6030468B19Rik/Was/Cx3cr1/Icam1/Vav1/Nppa/Csf2rb/Il21r/Cd84/C1qa/Fcgr3/Fes/Anxa3/Btk/Fcgr2b/Ccl3/Cd300a/Trem2/Tyrobp/Spi1/Lgals9/Slc11a1/Rac2/Ptpn6/Slamf9/C1ra/Aire/Tlr2/Fcgr1/Ripk3/T…
GO:0032720	BP	GO:0032720	negative regulation of tumor necrosis factor production	63	0.659995	2.05502	1.02512e-07	5.9386e-06	5.19231e-06	3412	tags=40%, list=12%, signal=35%	Slamf1/Lbp/Flt3/Trim30a/Nr1h4/Tlr4/Clec4a4/Ptpn22/Trem2/Ptpn6/Clec4a2/Clec4a3/Elf4/Zc3h12a/Tlr6/Gas6/Twist1/Adipoq/C5ar2/Irak3/Ghrl/Sirpa/Gpnmb/Igf1/Nlrc3
GO:0002250	BP	GO:0002250	adaptive immune response	429	0.525021	2.06259	1.05054e-18	5.8424e-16	5.1082e-16	4579	tags=37%, list=16%, signal=32%	Slamf1/Il12b/Myo1g/Slfn2/Tnfrsf14/Mcoln2/Il7r/Sh2d1b1/Il1rl1/Gapt/Tnf/H2-DMb1/Nlrp3/Gm13283/Rsad2/Csf3r/Il18r1/Cfh/Ptprc/Cd55b/Cd86/Tnfsf18/Tnfrsf1b/Spn/Ccr2/Clec7a/Sash3/Csf2rb2/Inpp5d/Unc93b1/Ighm/C1qc/Il23a/C4bp/C1qb/6030468B19Rik/Was/Cx3cr1/Icam1/Csf2rb/Il21r/Cd84/C1qa/Fcgr3/Btk/Fcgr2b/Trem2/Slc11a1/Ptpn6/C1ra/Adgre1/C3ar1/Aire/Fcgr1/Ripk3/Il27/Tgfb1/Tnfrsf13b/Adcy7/Ctsh/Nckap1l/Il6ra/Cd40lg/…
GO:0032637	BP	GO:0032637	interleukin-8 production	69	0.655157	2.06627	1.00171e-07	5.84355e-06	5.10921e-06	4562	tags=46%, list=16%, signal=39%	Lbp/Tlr9/Tnf/Tlr8/Ptprc/Tlr4/Clec7a/Ptpn22/Cd14/Tlr2/Tlr7/Il17f/Tlr6/Syk/Adipoq/Pycard/C5ar2/Crp/Lep/Tlr5/Il1b/Tlr1/F2rl1/Tirap/Tlr3/Ssc5d/Mavs/Ripk1/Cd244a/Il6/Serpine1/Nlrp10
GO:0032677	BP	GO:0032677	regulation of interleukin-8 production	69	0.655157	2.06627	1.00171e-07	5.84355e-06	5.10921e-06	4562	tags=46%, list=16%, signal=39%	Lbp/Tlr9/Tnf/Tlr8/Ptprc/Tlr4/Clec7a/Ptpn22/Cd14/Tlr2/Tlr7/Il17f/Tlr6/Syk/Adipoq/Pycard/C5ar2/Crp/Lep/Tlr5/Il1b/Tlr1/F2rl1/Tirap/Tlr3/Ssc5d/Mavs/Ripk1/Cd244a/Il6/Serpine1/Nlrp10
GO:0002699	BP	GO:0002699	positive regulation of immune effector process	257	0.549672	2.0665	3.50714e-13	7.6991e-11	6.73158e-11	4579	tags=37%, list=16%, signal=32%	Slamf1/Lbp/Il12b/Tlr9/Tnfrsf14/H2-DMb2/Sh2d1b1/Casp4/Tnf/H2-DMb1/Nlrp3/Rsad2/Il18r1/Ptafr/Ddx60/Ptprc/Tlr4/Cd55b/Itgb2/Cd86/Irf5/Ccr2/Clec7a/Ptpn22/Sash3/Il23a/6030468B19Rik/Vav1/Nppa/Fcgr3/Laptm5/Btk/Cd300a/Trem2/Tyrobp/Cd36/Spi1/Cd37/Ptpn6/Tlr2/Fcgr1/Tgfb1/Plcg2/Lacc1/Tlr7/Il17f/Il4ra/Il33/Fcer1g/Slamf6/Hfe/Stat6/H2-M2/Il13ra1/Syk/Lag3/Il12a/Nfkbid/Nfkbiz/Scimp/Pycard/Vamp8/Tnfrsf4/Sh2d1a/Il1b/…
GO:0032609	BP	GO:0032609	type II interferon production	128	0.596784	2.06765	2.76622e-09	2.33089e-07	2.03798e-07	3973	tags=41%, list=14%, signal=36%	Slamf1/Il12b/Tlr9/Sh2d1b1/Il1rl1/Flt3/Tnf/Tlr8/Il18r1/Nr1h4/Tlr4/Ticam2/Runx1/Ccr2/Clec7a/Ptpn22/Sash3/Il23a/Laptm5/Irf8/Lgals9/Slc11a1/Cd14/Ripk3/Il27/Cd40lg/Tlr7/Il33/Slamf6/Zc3h12a/Cd3e/Il12a/Pglyrp2/Gas6/Nfkbiz/Pycard/Cd96/Il1b/F2rl1/Sirpa/H2-M3/Gadd45g/Il12rb1/Txk/Enpp1/Tcirg1/Fzd5/Tlr3/Isg15/Arid5a/Cd160/Eomes/Il18rap
GO:0032642	BP	GO:0032642	regulation of chemokine production	104	0.617967	2.06984	4.88099e-09	3.84124e-07	3.35853e-07	2917	tags=40%, list=10%, signal=36%	Lbp/Tlr9/Mcoln2/Il1rl1/Tnf/Tslp/Chil6/Nr1h4/Tlr4/Ticam2/Csf1r/Clec7a/Cd84/Trem2/Ccl5/Lgals9/Aire/Tlr2/Tgfb1/Oas3/Il6ra/Tlr7/Il17f/Il4ra/Oas1f/Il33/Aif1/Oas1g/Mefv/Syk/Oas1d/Twist1/Adipoq/Pycard/Il1b/Trpv4/F2rl1/Epha2/Sirpa/Oas1a/C1qtnf3/Tirap
GO:0035710	BP	GO:0035710	CD4-positive, alpha-beta T cell activation	121	0.604206	2.07314	1.10945e-09	1.02834e-07	8.99108e-08	4538	tags=38%, list=16%, signal=32%	Kcnk18/Il12b/Tnfrsf14/Nlrp3/Rsad2/Il18r1/Cd55b/Tnfsf18/Runx1/Spn/Ccr2/Sash3/Il23a/Lgals9/Il27/Tgfb1/Nckap1l/Il6ra/Il4ra/Slamf6/Tgfbr2/Zc3h12a/Batf/Stat6/Cd3e/Irf4/Il12a/Nfkbid/Nfkbiz/Jak3/Card11/Cracr2a/Cd83/Il2ra/Gadd45g/Cd55/Tcirg1/Pf4/Malt1/Cd160/Irf1/Zbtb7b/Cebpb/Tarm1/Il6/Gimap5
GO:0032615	BP	GO:0032615	interleukin-12 production	60	0.670529	2.07354	1.33676e-07	7.54176e-06	6.59401e-06	3431	tags=50%, list=12%, signal=44%	Slamf1/Il12b/Tlr9/Flt3/Tlr8/Tlr4/Cmklr1/Lilra5/Clec7a/Unc93b1/Il23a/Laptm5/Irf8/Cd36/Tlr2/Plcg2/Cd40lg/Mefv/Tlr6/Syk/Rel/Scimp/Jak3/Tigit/Lep/Irak3/Tirap/H2-M3/Nlrc3/Tlr3
GO:0032649	BP	GO:0032649	regulation of type II interferon production	116	0.612036	2.08181	1.02402e-09	9.59817e-08	8.39199e-08	3518	tags=40%, list=12%, signal=35%	Slamf1/Il12b/Tlr9/Sh2d1b1/Il1rl1/Flt3/Tnf/Tlr8/Il18r1/Nr1h4/Tlr4/Ticam2/Runx1/Ccr2/Clec7a/Ptpn22/Sash3/Il23a/Laptm5/Irf8/Lgals9/Slc11a1/Cd14/Ripk3/Il27/Cd40lg/Tlr7/Il33/Slamf6/Zc3h12a/Cd3e/Il12a/Pglyrp2/Gas6/Pycard/Cd96/Il1b/F2rl1/Sirpa/H2-M3/Il12rb1/Txk/Fzd5/Tlr3/Isg15/Arid5a
GO:0032655	BP	GO:0032655	regulation of interleukin-12 production	59	0.675938	2.08298	1.33676e-07	7.54176e-06	6.59401e-06	3431	tags=51%, list=12%, signal=45%	Slamf1/Il12b/Tlr9/Flt3/Tlr8/Tlr4/Cmklr1/Lilra5/Clec7a/Unc93b1/Il23a/Laptm5/Irf8/Cd36/Tlr2/Plcg2/Cd40lg/Mefv/Tlr6/Syk/Rel/Scimp/Jak3/Tigit/Lep/Irak3/Tirap/H2-M3/Nlrc3/Tlr3
GO:0000940	CC	GO:0000940	outer kinetochore	23	0.803047	2.08322	1.45576e-06	6.22768e-05	5.44506e-05	3577	tags=74%, list=12%, signal=65%	Cenpf/Cenpe/Ccnb1/Ska1/Knl1/Spc25/Bub1b/Ndc80/Bub1/Ccnb1-ps/Plk1/Nsl1/Spdl1/Ska3/Nuf2/Spc24/Dsn1
GO:0032722	BP	GO:0032722	positive regulation of chemokine production	77	0.650591	2.08384	1.47331e-08	1.04156e-06	9.10667e-07	2917	tags=47%, list=10%, signal=42%	Lbp/Tlr9/Mcoln2/Il1rl1/Tnf/Tslp/Chil6/Tlr4/Ticam2/Csf1r/Clec7a/Cd84/Ccl5/Lgals9/Aire/Tlr2/Tgfb1/Oas3/Il6ra/Tlr7/Il17f/Il4ra/Oas1f/Il33/Aif1/Oas1g/Syk/Oas1d/Twist1/Adipoq/Pycard/Il1b/Trpv4/F2rl1/Oas1a/Tirap
GO:0002720	BP	GO:0002720	positive regulation of cytokine production involved in immune response	79	0.646525	2.08531	2.04943e-08	1.40134e-06	1.22524e-06	3713	tags=43%, list=13%, signal=38%	Slamf1/Tnfrsf14/Casp4/Nlrp3/Rsad2/Il18r1/Tlr4/Cd55b/Irf5/Clec7a/Sash3/Laptm5/Cd36/Tlr2/Plcg2/Lacc1/Tlr7/Fcer1g/Syk/Scimp/Pycard/Il1b/F2rl1/Tirap/Casp1/H2-M3/Cd55/Fzd5/Tlr3/P2rx7/Arid5a/Mavs/Malt1/Cd160
GO:0002697	BP	GO:0002697	regulation of immune effector process	394	0.536091	2.08754	8.29157e-18	3.84268e-15	3.35978e-15	4579	tags=37%, list=16%, signal=32%	Slamf1/Lbp/Il12b/Tlr9/Tnfrsf14/H2-DMb2/Il7r/Sh2d1b1/Casp4/Calhm6/Tnf/H2-DMb1/Nlrp3/Rsad2/Il18r1/Ptafr/Ddx60/Cfh/Ncf1/Ptprc/Tlr4/Ppl/Cd55b/Itgb2/Cd86/Tnfsf18/Tnfrsf1b/Irf5/Spn/Ccr2/Clec7a/Ptpn22/Sash3/Dnase1l3/Ighm/Il23a/C4bp/6030468B19Rik/Was/Cx3cr1/Vav1/Nppa/Cd84/Fcgr3/Laptm5/Fes/Btk/Cfhr4/Fcgr2b/Cd300a/Trem2/Tyrobp/Cd36/Spi1/Lgals9/Rac2/Cd37/Ptpn6/Tlr2/Pkp3/Fcgr1/Ripk3/Il27/Tgfb1/Plcg2/Nckap1l/…
GO:0140894	BP	GO:0140894	endolysosomal toll-like receptor signaling pathway	52	0.694559	2.08813	1.89215e-07	1.01834e-05	8.90369e-06	4110	tags=46%, list=14%, signal=40%	Tlr9/Tnf/Tlr8/Rsad2/Nr1h4/Tlr13/Cd86/Pik3ap1/Ptpn22/Unc93b1/Tlr7/Oas1f/Oas1g/Tasl/Oas1d/Scimp/F2rl1/Oas1a/Tirap/Tlr3/Irf1/Tnip2/Oas1b/Rab7b
GO:0002285	BP	GO:0002285	lymphocyte activation involved in immune response	193	0.573797	2.09409	1.16243e-12	2.36512e-10	2.0679e-10	3944	tags=34%, list=14%, signal=30%	Il12b/Slfn2/H2-DMb2/Pou2af1/Gapt/H2-DMb1/Nlrp3/Gm13283/Il18r1/Ptprc/Tlr4/Tnfsf18/Apbb1ip/Spn/Ccr2/Il23a/6030468B19Rik/Icam1/Trem2/Irf8/Tyrobp/Spi1/Lgals9/Slc11a1/Cd180/Il27/Tgfb1/Plcg2/Nckap1l/Il6ra/Cd40lg/Il4ra/Fcer1g/Slamf6/Fcgr4/Icosl/Zc3h12a/Batf/Lcp1/Stat6/Cd19/Unc13d/Irf4/Pglyrp2/Nfkbid/Nfkbiz/Jak3/Pagr1a/Cracr2a/Dock10/F2rl1/Exo1/H2-M3/Gadd45g/Enpp1/Rab27a/Pf4/Notch2/Itgal/Mfng/Stx11/Malt1…
GO:1900225	BP	GO:1900225	regulation of NLRP3 inflammasome complex assembly	35	0.756083	2.09724	1.99072e-07	1.05775e-05	9.24821e-06	3930	tags=46%, list=14%, signal=40%	Casp4/Trim30a/Irgm2/Tlr4/Ptpn22/Btk/Trem2/Cd36/Plcg2/Mefv/Tlr6/Gbp5/Nlrc3/Nek7/Mavs/Eif2ak2
GO:0002702	BP	GO:0002702	positive regulation of production of molecular mediator of immune response	128	0.605969	2.09947	8.09279e-10	7.75977e-08	6.78462e-08	3713	tags=38%, list=13%, signal=33%	Slamf1/Tlr9/Tnfrsf14/Casp4/Nlrp3/Rsad2/Il18r1/Ptprc/Tlr4/Cd55b/Cd86/Irf5/Clec7a/Ptpn22/Sash3/6030468B19Rik/Laptm5/Btk/Cd36/Cd37/Tlr2/Tgfb1/Plcg2/Lacc1/Tlr7/Il17f/Il4ra/Il33/Fcer1g/Stat6/Il13ra1/Syk/Scimp/Pycard/Tnfrsf4/Il1b/Pagr1a/F2rl1/Tirap/Casp1/H2-M3/Cd55/Fzd5/Tlr3/P2rx7/Arid5a/Mavs/Malt1/Cd160
GO:0032481	BP	GO:0032481	positive regulation of type I interferon production	85	0.646098	2.10232	6.54097e-09	4.96044e-07	4.33707e-07	4220	tags=34%, list=15%, signal=29%	Tlr9/Flt3/Tlr8/Tlr4/Ticam2/Irf5/Ptpn22/Cd14/Sting1/Traf3ip3/Tlr2/Oas3/Plcg2/Tlr7/Oas1f/Oas1g/Syk/Oas1d/Oas1a/Irf7/Cgas/Tlr3/Isg15/Zc3hav1/Mavs/Irf1/Hmgb2/Oas1b/Kpna2
GO:0002220	BP	GO:0002220	innate immune response activating cell surface receptor signaling pathway	76	0.659167	2.10302	4.18884e-09	3.39255e-07	2.96622e-07	4200	tags=45%, list=15%, signal=38%	Lbp/Acod1/Tlr4/Pik3ap1/Ticam2/Bpifb1/Clec7a/Ptpn22/Trem2/Tyrobp/Cd14/Tlr2/Plcg2/Oas1f/Clec4n/Lyn/Oas1g/Tlr6/Syk/Oas1d/Scimp/Tlr5/Tlr1/F2rl1/Cyba/Oas1a/Irak2/Tirap/Ifi35/Appl2/Tnip2/Oas1b/Rab7b/Klrd1
GO:0032653	BP	GO:0032653	regulation of interleukin-10 production	56	0.690089	2.1041	5.8169e-08	3.59441e-06	3.14271e-06	2701	tags=46%, list=9%, signal=42%	Il12b/Tlr9/Tslp/Tlr4/Lilra5/Clec7a/Sash3/Il23a/Cd84/Btk/Fcgr2b/Trem2/Tyrobp/Rbm47/Lgals9/Tlr2/Plcg2/Cd40lg/Fcer1g/Syk/Irf4/Jak3/Tigit/Pycard/F2rl1/Cd83
GO:0002460	BP	GO:0002460	adaptive immune response based on somatic recombination of immune receptors built from immunoglobulin superfamily domains	326	0.549507	2.11029	1.95574e-16	6.04252e-14	5.28317e-14	4579	tags=37%, list=16%, signal=32%	Slamf1/Il12b/Myo1g/Slfn2/Il7r/Il1rl1/Gapt/Tnf/Nlrp3/Rsad2/Csf3r/Il18r1/Cfh/Ptprc/Cd55b/Tnfsf18/Tnfrsf1b/Spn/Ccr2/Clec7a/Sash3/Csf2rb2/Inpp5d/Unc93b1/Ighm/C1qc/Il23a/C4bp/C1qb/6030468B19Rik/Was/Icam1/Csf2rb/Il21r/C1qa/Fcgr3/Btk/Fcgr2b/Trem2/Slc11a1/Ptpn6/C1ra/C3ar1/Aire/Fcgr1/Ripk3/Il27/Tgfb1/Ctsh/Nckap1l/Il6ra/Cd40lg/Il4ra/Zp3r/Il33/Fcer1g/Slamf6/Clec4n/Fcgr4/Icosl/Pla2g4a/Klhl6/Zc3h12a/Hfe/Batf/…
GO:0032613	BP	GO:0032613	interleukin-10 production	58	0.68863	2.11744	1.13255e-08	8.14461e-07	7.1211e-07	2701	tags=47%, list=9%, signal=42%	Il12b/Tlr9/Tslp/Tlr4/Lilra5/Clec7a/Sash3/Il23a/Cd84/Btk/Fcgr2b/Trem2/Tyrobp/Rbm47/Lgals9/Tlr2/Plcg2/Cd40lg/Fcer1g/Syk/Irf4/Nfkbiz/Jak3/Tigit/Pycard/F2rl1/Cd83
GO:0035456	BP	GO:0035456	response to interferon-beta	64	0.680716	2.11966	2.56575e-08	1.70351e-06	1.48944e-06	4335	tags=52%, list=15%, signal=44%	Ifit1/Gm5431/Ifit3/Ifi209/Ifi214/Acod1/Gm12185/Irgm2/Ifi202b/Gbp7/Sting1/Traf3ip3/Oas1f/Ifi208/Oas1g/Ifi206/Oas1d/Ifi204/Gbp3/Iigp1/Ifi205/Oas1a/Bst2/Ifi207/Tlr3/Xaf1/Ifi211/Mavs/Irf1/Ifi213/Oas1b/Aim2/Ifitm1
GO:0002757	BP	GO:0002757	immune response-activating signaling pathway	448	0.539494	2.12206	3.34843e-21	2.79326e-18	2.44224e-18	3987	tags=29%, list=14%, signal=25%	Oasl1/Lbp/Plscr2/Tlr9/Myo1g/Casp4/Tnf/Slc46a2/Nlrp3/Ifi209/Tlr8/Pvrig/Ifi214/Acod1/Rsad2/Trim30a/Nr1h4/Ddx60/Tlr13/Ptprc/Irgm2/Tlr4/Cmklr1/Cd86/Pik3ap1/Ticam2/Bpifb1/Blnk/Clec7a/Clec2i/Ptpn22/Skint11/Unc93b1/Ighm/Ptgs2os/Nfam1/Laptm5/C5ar1/Themis2/Btk/Cd300a/Trem2/Tyrobp/Cd36/Cd14/Ptpn6/Sting1/Traf3ip3/Tifab/C3ar1/Tlr2/Oas3/Plcg2/Nckap1l/Nlrp1a/Cd79b/Lacc1/Tlr7/Oas1f/Fcer1g/Clec4n/Lyn/Icosl/Klhl6…
GO:0032733	BP	GO:0032733	positive regulation of interleukin-10 production	41	0.745989	2.1266	4.17995e-08	2.66177e-06	2.32727e-06	2701	tags=51%, list=9%, signal=46%	Il12b/Tlr9/Tslp/Tlr4/Lilra5/Clec7a/Sash3/Il23a/Trem2/Rbm47/Lgals9/Tlr2/Plcg2/Cd40lg/Fcer1g/Syk/Irf4/Tigit/Pycard/F2rl1/Cd83
GO:0008608	BP	GO:0008608	attachment of spindle microtubules to kinetochore	48	0.718771	2.12944	3.70932e-08	2.3987e-06	2.09726e-06	4303	tags=54%, list=15%, signal=46%	Arhgap33os/Cenpe/Nek2/Spag5/Ccnb1/Ska1/Sgo1/Knl1/Cdk1/Ect2/Spc25/Birc5/Ndc80/Kif2c/Ccnb1-ps/Incenp/Nsl1/Aurkb/Ska3/Nuf2/Spc24/Cdca8/Snhg15/Dsn1/Racgap1/Knstrn
GO:0002764	BP	GO:0002764	immune response-regulating signaling pathway	475	0.539832	2.13108	2.80132e-22	2.59651e-19	2.27022e-19	3987	tags=30%, list=14%, signal=26%	Oasl1/Lbp/Plscr2/Tlr9/Myo1g/Sh2d1b1/Casp4/Tnf/Slc46a2/Nlrp3/Ifi209/Tlr8/Pvrig/Ifi214/Acod1/Rsad2/Trim30a/Nr1h4/Ddx60/Tlr13/Ptprc/Irgm2/Tlr4/Cmklr1/Cd86/Pik3ap1/Ticam2/Lilra5/Bpifb1/Blnk/Clec7a/Clec2i/Ptpn22/Skint11/Unc93b1/Ighm/Ptgs2os/Vav1/Nfam1/Fcgr3/Laptm5/Lair1/C5ar1/Themis2/Btk/Cd300a/Trem2/Tyrobp/Cd36/Cd14/Ptpn6/Sting1/Traf3ip3/Tifab/C3ar1/Tlr2/Fcgr1/Oas3/Ctsh/Plcg2/Nckap1l/Nlrp1a/Cd79b/Lac…
GO:0140632	BP	GO:0140632	canonical inflammasome complex assembly	41	0.749315	2.13608	3.15042e-08	2.06935e-06	1.8093e-06	3930	tags=49%, list=14%, signal=42%	Casp4/Nlrp3/Trim30a/Irgm2/Tlr4/Ptpn22/Btk/Trem2/Cd36/Plcg2/Nlrp1a/Mefv/Tlr6/Nlrp1b/Pycard/Gbp5/Nlrc3/Nek7/Mavs/Eif2ak2
GO:0044546	BP	GO:0044546	NLRP3 inflammasome complex assembly	38	0.764691	2.13976	1.39575e-08	9.95161e-07	8.70102e-07	3930	tags=47%, list=14%, signal=41%	Casp4/Nlrp3/Trim30a/Irgm2/Tlr4/Ptpn22/Btk/Trem2/Cd36/Plcg2/Mefv/Tlr6/Pycard/Gbp5/Nlrc3/Nek7/Mavs/Eif2ak2
GO:0032729	BP	GO:0032729	positive regulation of type II interferon production	79	0.666173	2.14868	1.84117e-09	1.5999e-07	1.39884e-07	3713	tags=44%, list=13%, signal=39%	Slamf1/Il12b/Tlr9/Flt3/Tnf/Tlr8/Il18r1/Tlr4/Ticam2/Runx1/Ccr2/Clec7a/Ptpn22/Sash3/Il23a/Irf8/Slc11a1/Cd14/Il27/Cd40lg/Tlr7/Slamf6/Cd3e/Il12a/Pycard/Il1b/F2rl1/H2-M3/Il12rb1/Txk/Fzd5/Tlr3/Isg15/Arid5a/Cd160
GO:0009615	BP	GO:0009615	response to virus	360	0.557078	2.15184	3.60865e-19	2.31564e-16	2.02464e-16	4579	tags=30%, list=16%, signal=26%	Ifit1/Oasl1/Il12b/Tlr9/Ifit3/Ifit3b/Flt3/Pou2af1/Tnf/Nlrp3/Ifi209/Tlr8/Ifi214/Acod1/Rsad2/Ifit1bl1/Trim30a/Ddx60/Tlr13/Ptprc/Irgm2/Wdfy4/Cd86/Ticam2/Irf5/Spn/Ptpn22/Unc93b1/Mlkl/Il23a/Gbp7/Mx2/Ccl5/Lgals9/Cd37/Mx1/Sting1/Traf3ip3/Ripk3/Il27/Tgfb1/Oas3/Nlrp1a/Tlr7/Oas1f/Il33/Slfn8/Ifi208/Zc3h12a/Oas1g/Trim30c/Ifi206/Unc13d/Nlrc5/Il12a/Oas1d/Nlrp1b/Ifi27l2a/Trim12a/Trim38/Pycard/Vamp8/Il1b/Ifngr1/Z…
GO:0002286	BP	GO:0002286	T cell activation involved in immune response	105	0.641476	2.15386	1.48594e-10	1.77082e-08	1.54829e-08	3944	tags=41%, list=14%, signal=35%	Il12b/Slfn2/H2-DMb2/H2-DMb1/Nlrp3/Gm13283/Il18r1/Tnfsf18/Apbb1ip/Spn/Ccr2/Il23a/Icam1/Trem2/Tyrobp/Slc11a1/Il27/Tgfb1/Nckap1l/Il6ra/Il4ra/Fcer1g/Slamf6/Zc3h12a/Batf/Lcp1/Stat6/Irf4/Nfkbid/Nfkbiz/Jak3/Cracr2a/F2rl1/H2-M3/Gadd45g/Rab27a/Pf4/Itgal/Stx11/Malt1/Irf1/Zbtb7b/Eomes
GO:0032732	BP	GO:0032732	positive regulation of interleukin-1 production	72	0.680353	2.15571	6.95774e-10	6.74901e-08	5.90088e-08	4562	tags=54%, list=16%, signal=46%	Casp4/Tnf/Nlrp3/Ifi209/Tlr8/Ifi214/Gsdma3/Ccr5/Tlr4/Naip5/Lilra5/Panx3/Clec7a/Ccl3/Tyrobp/Cd36/Lgals9/Tlr2/Nlrp1a/Ifi208/Mefv/Tlr6/Ighd/Ifi206/Nlrp1b/Pycard/F2rl1/Ifi207/Gsdmd/Casp1/Gbp5/Casp8/Fzd5/P2rx7/Malt1/Ifi213/Aim2/Il6/Nlrp10
GO:0062208	BP	GO:0062208	positive regulation of pattern recognition receptor signaling pathway	70	0.680737	2.15644	2.6881e-09	2.28818e-07	2.00063e-07	3554	tags=39%, list=12%, signal=34%	Oasl1/Lbp/Tlr9/Casp4/Slc46a2/Rsad2/Ddx60/Tlr4/Pik3ap1/Ticam2/Ptpn22/Btk/Cd36/Cd14/Plcg2/Slc15a3/Tlr6/Tasl/Tlr1/F2rl1/Cyba/Tirap/Gbp5/Ifi35/Nek7/Zc3hav1/Mavs
GO:0032728	BP	GO:0032728	positive regulation of interferon-beta production	50	0.722254	2.15807	1.02455e-08	7.49719e-07	6.55504e-07	3987	tags=42%, list=14%, signal=36%	Tlr9/Tlr8/Tlr4/Ptpn22/Sting1/Traf3ip3/Tlr2/Oas3/Tlr7/Oas1f/Oas1g/Oas1d/Oas1a/Irf7/Tlr3/Isg15/Zc3hav1/Mavs/Irf1/Hmgb2/Oas1b
GO:0001819	BP	GO:0001819	positive regulation of cytokine production	485	0.545772	2.15846	5.57644e-24	6.64552e-21	5.8104e-21	4562	tags=37%, list=16%, signal=32%	Slamf1/Lbp/Il12b/Tlr9/Tnfrsf14/Mcoln2/Il1rl1/Flt3/Pou2af1/Casp4/Tnf/Nlrp3/Ifi209/Tlr8/Tslp/Ifi214/Rsad2/Chil6/Ccdc88b/Gsdma3/Il18r1/Ptafr/Ccr5/Nr1h4/Ptprc/Tlr4/Cd55b/Naip5/Ticam2/Csf1r/Lilra5/Cd300c2/Irf5/Runx1/Spn/Panx3/Ccr2/Clec7a/Ptpn22/Sash3/Sphk1/Unc93b1/Il23a/Ccl4/Nfam1/Cd84/Fcgr3/Laptm5/C5ar1/Btk/Fcgr2b/Ccl3/Trem2/Irf8/Tyrobp/Cd36/Ccl5/Rbm47/Lgals9/Slc11a1/Cd14/Sting1/Il1a/Traf3ip3/C3ar1/A…
GO:0002263	BP	GO:0002263	cell activation involved in immune response	282	0.571513	2.1601	3.40578e-17	1.23526e-14	1.08003e-14	3944	tags=34%, list=14%, signal=30%	Slamf1/Lbp/Il12b/Slfn2/H2-DMb2/Sh2d1b1/Pou2af1/Gapt/Tnf/H2-DMb1/Nlrp3/Gm13283/Dock2/Il18r1/Ptafr/Ptprc/Tlr4/Itgb2/Tnfsf18/Myo1f/Apbb1ip/Spn/Ccr2/Clec7a/Dnase1l3/Il23a/6030468B19Rik/Cx3cr1/Icam1/Nppa/Cd84/Fes/Anxa3/Btk/Ccl3/Cd300a/Trem2/Irf8/Tyrobp/Spi1/Lgals9/Slc11a1/Rac2/Ptpn6/Cd180/Il27/Tgfb1/Plcg2/Nckap1l/Il6ra/Cd40lg/Il4ra/Il33/Fcer1g/Slamf6/Lyn/Fcgr4/Icosl/Zc3h12a/Batf/Lcp1/Stat6/Cd19/Syk/Un…
GO:0002366	BP	GO:0002366	leukocyte activation involved in immune response	279	0.572193	2.16462	2.57917e-17	1.02454e-14	8.95791e-15	3944	tags=35%, list=14%, signal=30%	Slamf1/Lbp/Il12b/Slfn2/H2-DMb2/Sh2d1b1/Pou2af1/Gapt/Tnf/H2-DMb1/Nlrp3/Gm13283/Dock2/Il18r1/Ptafr/Ptprc/Tlr4/Itgb2/Tnfsf18/Myo1f/Apbb1ip/Spn/Ccr2/Clec7a/Dnase1l3/Il23a/6030468B19Rik/Cx3cr1/Icam1/Nppa/Cd84/Fes/Anxa3/Btk/Ccl3/Cd300a/Trem2/Irf8/Tyrobp/Spi1/Lgals9/Slc11a1/Rac2/Ptpn6/Cd180/Il27/Tgfb1/Plcg2/Nckap1l/Il6ra/Cd40lg/Il4ra/Il33/Fcer1g/Slamf6/Lyn/Fcgr4/Icosl/Zc3h12a/Batf/Lcp1/Stat6/Cd19/Syk/Un…
GO:0032731	BP	GO:0032731	positive regulation of interleukin-1 beta production	62	0.696839	2.16599	7.38763e-09	5.50247e-07	4.81099e-07	3871	tags=53%, list=13%, signal=46%	Casp4/Tnf/Nlrp3/Ifi209/Tlr8/Ifi214/Gsdma3/Ccr5/Tlr4/Naip5/Lilra5/Clec7a/Ccl3/Tyrobp/Cd36/Tlr2/Nlrp1a/Ifi208/Mefv/Tlr6/Ifi206/Nlrp1b/Pycard/F2rl1/Ifi207/Gsdmd/Casp1/Gbp5/Casp8/Fzd5/P2rx7/Malt1/Ifi213
GO:0002224	BP	GO:0002224	toll-like receptor signaling pathway	69	0.687111	2.16705	3.05419e-09	2.5018e-07	2.1874e-07	3431	tags=42%, list=12%, signal=37%	Tlr9/Tlr8/Trim30a/Tlr13/Tlr4/Cd86/Pik3ap1/Ticam2/Unc93b1/Ptgs2os/Cd300a/Cd36/Tifab/Tlr2/Plcg2/Tlr7/Tlr6/Tasl/Irf4/Tlr12/Nfkbiz/Scimp/Tlr5/Mapkapk3/Tlr1/Irak3/Tirap/Irf7/Tlr3
GO:0002367	BP	GO:0002367	cytokine production involved in immune response	140	0.616721	2.16763	5.47824e-12	1.01554e-09	8.87923e-10	3713	tags=39%, list=13%, signal=34%	Slamf1/Il12b/Tlr9/Tnfrsf14/Casp4/Calhm6/Tnf/Nlrp3/Rsad2/Il18r1/Tlr4/Cd55b/Tnfrsf1b/Irf5/Ccr2/Clec7a/Sash3/Laptm5/Cd36/Slc11a1/Slamf9/Tlr2/Pkp3/Tgfb1/Plcg2/Trim55/Lacc1/Tlr7/Fcer1g/Hfe/Syk/Il12a/Gas6/Scimp/Jak3/Twist1/Pycard/Cd96/Il1b/Hmox1/F2rl1/Irak3/Bst2/Tirap/Casp1/H2-M3/Cd55/Fzd5/Tlr3/P2rx7/Arid5a/Mavs/Malt1/Cd160
GO:0062207	BP	GO:0062207	regulation of pattern recognition receptor signaling pathway	170	0.605911	2.17485	5.03819e-13	1.05071e-10	9.18674e-11	3930	tags=31%, list=14%, signal=27%	Oasl1/Lbp/Tlr9/Casp4/Slc46a2/Ifi209/Ifi214/Acod1/Rsad2/Trim30a/Ddx60/Irgm2/Tlr4/Pik3ap1/Ticam2/Bpifb1/Ptpn22/Ptgs2os/Btk/Cd300a/Trem2/Cd36/Cd14/Plcg2/Lyn/Ifi208/Slc15a3/Mefv/Tlr6/Ifi206/Tasl/Irf4/Tlr1/F2rl1/Cyba/Irak3/Tirap/Ifi207/Gbp5/Irf7/Aurkb/Cgas/Nlrc3/Ifi35/Nek7/Zc3hav1/Mavs/Slc15a2/Appl2/Irf1/Ifi213/Eif2ak2
GO:0032479	BP	GO:0032479	regulation of type I interferon production	131	0.624218	2.17621	8.71819e-12	1.51515e-09	1.32474e-09	4220	tags=32%, list=15%, signal=27%	Tlr9/Flt3/Tlr8/Acod1/Irgm2/Tlr4/Ticam2/Irf5/Ptpn22/Gbp7/Irf8/Tyrobp/Cd14/Sting1/Traf3ip3/Tlr2/Oas3/Plcg2/Tlr7/Oas1f/Oas1g/Syk/Oas1d/Rel/Trim38/Pycard/Sirpa/Oas1a/Tirap/Irf7/Cgas/Nlrc3/Tlr3/Isg15/Xaf1/Zc3hav1/Mavs/Irf1/Traip/Hmgb2/Oas1b/Kpna2
GO:0032715	BP	GO:0032715	negative regulation of interleukin-6 production	51	0.726128	2.1782	3.05902e-09	2.5018e-07	2.1874e-07	2907	tags=43%, list=10%, signal=39%	Slamf1/Bank1/Flt3/Tnf/Cd200r1/Trim30a/Nr1h4/Tlr4/Ptpn22/Inpp5d/Cd84/Ptpn6/Nckap1l/Elf4/Zc3h12a/Nlrp12/Gas6/C5ar2/Irak3/Ghrl/Sirpa/C1qtnf3
GO:0002718	BP	GO:0002718	regulation of cytokine production involved in immune response	116	0.641832	2.18317	1.03859e-11	1.75205e-09	1.53187e-09	3713	tags=41%, list=13%, signal=36%	Slamf1/Tlr9/Tnfrsf14/Casp4/Calhm6/Tnf/Nlrp3/Rsad2/Il18r1/Tlr4/Cd55b/Tnfrsf1b/Irf5/Ccr2/Clec7a/Sash3/Laptm5/Cd36/Tlr2/Pkp3/Tgfb1/Plcg2/Lacc1/Tlr7/Fcer1g/Hfe/Syk/Scimp/Jak3/Twist1/Pycard/Cd96/Il1b/Hmox1/F2rl1/Irak3/Bst2/Tirap/Casp1/H2-M3/Cd55/Fzd5/Tlr3/P2rx7/Arid5a/Mavs/Malt1/Cd160
GO:0039531	BP	GO:0039531	regulation of cytoplasmic pattern recognition receptor signaling pathway	119	0.640401	2.18902	8.38609e-12	1.48844e-09	1.30139e-09	4110	tags=30%, list=14%, signal=26%	Oasl1/Tlr9/Casp4/Slc46a2/Ifi209/Ifi214/Rsad2/Trim30a/Ddx60/Irgm2/Tlr4/Ptpn22/Btk/Trem2/Cd36/Plcg2/Ifi208/Slc15a3/Mefv/Tlr6/Ifi206/Tasl/F2rl1/Tirap/Ifi207/Gbp5/Aurkb/Cgas/Nlrc3/Nek7/Zc3hav1/Mavs/Slc15a2/Ifi213/Eif2ak2/Rab7b
GO:0032606	BP	GO:0032606	type I interferon production	135	0.624624	2.19123	2.28068e-12	4.52987e-10	3.96061e-10	4220	tags=32%, list=15%, signal=27%	Tlr9/Flt3/Tlr8/Acod1/Irgm2/Tlr4/Ticam2/Irf5/Ptpn22/Gbp7/Irf8/Tyrobp/Cd14/Sting1/Traf3ip3/Tlr2/Oas3/Plcg2/Tlr7/Oas1f/Oas1g/Syk/Oas1d/Rel/Trim38/Pycard/Sirpa/Oas1a/Tirap/Irf7/Cgas/Nlrc3/Tlr3/Isg15/Xaf1/Zc3hav1/Mavs/Irf1/Irf9/Traip/Hmgb2/Oas1b/Kpna2
GO:0045088	BP	GO:0045088	regulation of innate immune response	441	0.557108	2.19185	4.68834e-24	6.64552e-21	5.8104e-21	4200	tags=32%, list=15%, signal=28%	Oasl1/Lbp/Il12b/Tlr9/Tmigd3/Sh2d1b1/Casp4/Calhm6/Tnf/Slc46a2/Nlrp3/Ifi209/Tlr8/Ifi214/Acod1/Rsad2/Trim30a/Nr1h4/Ddx60/Cfh/Tlr13/Ncf1/Irgm2/Tlr4/Cd86/Pik3ap1/Ticam2/Cd300c2/Myo1f/Bpifb1/Clec7a/Ptpn22/Unc93b1/Ptgs2os/Vav1/Gbp7/Btk/Cfhr4/Cd300a/Trem2/Tyrobp/Cd36/Spi1/Rbm47/Lgals9/Cd14/Ptpn6/Sting1/Traf3ip3/Tifab/Tlr2/Tgfb1/Oas3/Plcg2/Nlrp1a/Lacc1/Tlr7/Oas1f/Slamf6/Clec4n/Lyn/Parp14/Ifi208/Oas1g/Slc1…
GO:0032612	BP	GO:0032612	interleukin-1 production	117	0.642267	2.19365	1.05014e-11	1.75205e-09	1.53187e-09	3871	tags=45%, list=13%, signal=39%	Casp4/Tnf/Nlrp3/Ifi209/Tlr8/Ifi214/Gsdma3/Ccr5/Nr1h4/Tlr4/Naip5/Lilra5/Panx3/Clec7a/Sphk1/Cx3cr1/Ccl3/Trem2/Tyrobp/Cd36/Lgals9/Slamf9/Ffar4/Tlr2/Serpinb1c/Nlrp1a/Elf4/Ifi208/Zc3h12a/Mefv/Tlr6/Ighd/Nlrp12/Ifi206/Gas6/Nlrp1b/Pycard/Il1b/F2rl1/Ghrl/Sirpa/Serpinb1a/Ifi207/Gsdmd/Casp1/Gbp5/Casp8/Igf1/Fzd5/Nlrc3/P2rx7/Malt1/Ifi213
GO:0032760	BP	GO:0032760	positive regulation of tumor necrosis factor production	111	0.648841	2.19517	2.12625e-11	3.05814e-09	2.67383e-09	3554	tags=42%, list=12%, signal=37%	Lbp/Il12b/Tlr9/Ptafr/Ccr5/Ptprc/Tlr4/Csf1r/Lilra5/Spn/Ccr2/Clec7a/Sash3/Il23a/Ccl4/Cd84/Fcgr3/Btk/Fcgr2b/Ccl3/Tyrobp/Cd36/Lgals9/Cd14/Il1a/Tlr2/Tgfb1/Oas3/Plcg2/Oas1f/Il33/Fcer1g/Oas1g/Syk/Oas1d/Twist1/Pycard/Lep/Ifngr1/Tlr1/Cyba/Oas1a/Tirap/Fzd5/Tlr3/Arid5a/Mavs
GO:0002700	BP	GO:0002700	regulation of production of molecular mediator of immune response	183	0.606608	2.19867	5.03881e-14	1.44944e-11	1.26729e-11	3713	tags=38%, list=13%, signal=33%	Slamf1/Tlr9/Tnfrsf14/Casp4/Calhm6/Tnf/Nlrp3/Rsad2/Il18r1/Ptprc/Tlr4/Ppl/Cd55b/Cd86/Tnfrsf1b/Irf5/Ccr2/Clec7a/Ptpn22/Sash3/Ighm/6030468B19Rik/Laptm5/Btk/Fcgr2b/Cd36/Cd37/Tlr2/Pkp3/Tgfb1/Plcg2/Cd40lg/Lacc1/Tlr7/Il17f/Il4ra/Il33/Fcer1g/Siglecg/Hfe/Stat6/Il13ra1/Syk/Cd22/Scimp/Jak3/Twist1/Zpbp2/Pycard/Tnfrsf4/Cd96/Il1b/Pagr1a/Hmox1/F2rl1/Irak3/Bst2/Tirap/Casp1/H2-M3/Cd55/Cgas/Fzd5/Tlr3/P2rx7/Arid5a/M…
GO:0032652	BP	GO:0032652	regulation of interleukin-1 production	111	0.651324	2.20357	1.39571e-11	2.1968e-09	1.92074e-09	3871	tags=46%, list=13%, signal=40%	Casp4/Tnf/Nlrp3/Ifi209/Tlr8/Ifi214/Gsdma3/Ccr5/Nr1h4/Tlr4/Naip5/Lilra5/Panx3/Clec7a/Sphk1/Cx3cr1/Ccl3/Trem2/Tyrobp/Cd36/Lgals9/Ffar4/Tlr2/Serpinb1c/Nlrp1a/Elf4/Ifi208/Zc3h12a/Mefv/Tlr6/Ighd/Nlrp12/Ifi206/Gas6/Nlrp1b/Pycard/F2rl1/Ghrl/Sirpa/Serpinb1a/Ifi207/Gsdmd/Casp1/Gbp5/Casp8/Igf1/Fzd5/Nlrc3/P2rx7/Malt1/Ifi213
GO:0002440	BP	GO:0002440	production of molecular mediator of immune response	257	0.586553	2.20515	4.72585e-17	1.64263e-14	1.4362e-14	3713	tags=35%, list=13%, signal=30%	Slamf1/Il12b/Tlr9/Nuggc/Tnfrsf14/Il7r/Casp4/Gapt/Calhm6/Tnf/Nlrp3/Rsad2/Il18r1/Ptprc/Tlr4/Ppl/Cd55b/Cd86/Tnfrsf1b/Irf5/Ccr2/Clec7a/Ptpn22/Sash3/Ighm/6030468B19Rik/Laptm5/Btk/Fcgr2b/Cd36/Slc11a1/Cd37/Slamf9/Tlr2/Pkp3/Tgfb1/Plcg2/Trim55/Cd40lg/Lacc1/Tlr7/Il17f/Il4ra/Il33/Fcer1g/Fcgr4/Icosl/Siglecg/Hfe/Batf/Ighd/Stat6/Il13ra1/Syk/Il12a/Cd22/Gas6/Nfkbiz/Scimp/Jak3/Twist1/Zpbp2/Pycard/Tnfrsf4/Cd96/Car…
GO:0051607	BP	GO:0051607	defense response to virus	291	0.58242	2.20859	7.33181e-19	4.36871e-16	3.81971e-16	4579	tags=33%, list=16%, signal=28%	Ifit1/Oasl1/Il12b/Tlr9/Ifit3/Ifit3b/Tnf/Nlrp3/Ifi209/Tlr8/Ifi214/Acod1/Rsad2/Ifit1bl1/Trim30a/Ddx60/Ptprc/Irgm2/Cd86/Ticam2/Irf5/Spn/Ptpn22/Unc93b1/Mlkl/Il23a/Gbp7/Mx2/Ccl5/Cd37/Sting1/Traf3ip3/Ripk3/Il27/Oas3/Nlrp1a/Tlr7/Oas1f/Il33/Slfn8/Ifi208/Zc3h12a/Oas1g/Trim30c/Ifi206/Unc13d/Nlrc5/Oas1d/Nlrp1b/Trim12a/Trim38/Pycard/Vamp8/Il1b/Ifngr1/Zbp1/F2rl1/Trim5/Tspan32/Slfn9/Apobec1/Oas1a/Bst2/Il10rb/I…
GO:0032611	BP	GO:0032611	interleukin-1 beta production	100	0.66306	2.21441	1.98577e-11	2.90619e-09	2.54098e-09	4237	tags=49%, list=15%, signal=42%	Casp4/Tnf/Nlrp3/Ifi209/Tlr8/Ifi214/Gsdma3/Ccr5/Tlr4/Naip5/Lilra5/Clec7a/Sphk1/Cx3cr1/Ccl3/Trem2/Tyrobp/Cd36/Slamf9/Ffar4/Tlr2/Serpinb1c/Nlrp1a/Elf4/Ifi208/Zc3h12a/Mefv/Tlr6/Ifi206/Nlrp1b/Pycard/Il1b/F2rl1/Ghrl/Sirpa/Serpinb1a/Ifi207/Gsdmd/Casp1/Gbp5/Casp8/Igf1/Fzd5/Nlrc3/P2rx7/Malt1/Ifi213/Aim2/Tnfaip8
GO:1903557	BP	GO:1903557	positive regulation of tumor necrosis factor superfamily cytokine production	113	0.654727	2.21737	3.48363e-12	6.60465e-10	5.77466e-10	3554	tags=43%, list=12%, signal=38%	Lbp/Il12b/Tlr9/Ptafr/Ccr5/Ptprc/Tlr4/Csf1r/Lilra5/Spn/Ccr2/Clec7a/Sash3/Il23a/Ccl4/Cd84/Fcgr3/Btk/Fcgr2b/Ccl3/Tyrobp/Cd36/Lgals9/Cd14/Il1a/Tlr2/Tgfb1/Oas3/Plcg2/Il17f/Oas1f/Il33/Fcer1g/Oas1g/Syk/Oas1d/Twist1/Pycard/Lep/Adam8/Ifngr1/Tlr1/Cyba/Oas1a/Tirap/Fzd5/Tlr3/Arid5a/Mavs
GO:0032608	BP	GO:0032608	interferon-beta production	70	0.701757	2.22303	1.20257e-10	1.45389e-08	1.27119e-08	3987	tags=40%, list=14%, signal=35%	Tlr9/Tlr8/Tlr4/Ptpn22/Sting1/Traf3ip3/Tlr2/Oas3/Tlr7/Oas1f/Oas1g/Oas1d/Rel/Trim38/Pycard/Sirpa/Oas1a/Tirap/Irf7/Nlrc3/Tlr3/Isg15/Zc3hav1/Mavs/Irf1/Traip/Hmgb2/Oas1b
GO:0032648	BP	GO:0032648	regulation of interferon-beta production	70	0.701757	2.22303	1.20257e-10	1.45389e-08	1.27119e-08	3987	tags=40%, list=14%, signal=35%	Tlr9/Tlr8/Tlr4/Ptpn22/Sting1/Traf3ip3/Tlr2/Oas3/Tlr7/Oas1f/Oas1g/Oas1d/Rel/Trim38/Pycard/Sirpa/Oas1a/Tirap/Irf7/Nlrc3/Tlr3/Isg15/Zc3hav1/Mavs/Irf1/Traip/Hmgb2/Oas1b
GO:0031349	BP	GO:0031349	positive regulation of defense response	484	0.563545	2.23015	1.37797e-27	1.14951e-23	1.00505e-23	4200	tags=34%, list=15%, signal=30%	Oasl1/Lbp/Il12b/Tlr9/Sh2d1b1/Il1rl1/Casp4/Tnf/Slc46a2/Nlrp3/Ifi209/Tlr8/Tslp/Ifi214/Acod1/Rsad2/Trim30a/Ccr5/Nr1h4/Ddx60/Tlr13/Irgm2/Tlr4/Cd86/Tnfsf18/Pik3ap1/Ticam2/Csf1r/Lilra5/Bpifb1/Ccr2/Clec7a/Ptpn22/Ctss/Unc93b1/Ccl24/Ptgs2os/Vav1/Nppa/Pik3cg/Gbp7/Fcgr3/Btk/Ccl3/Cd300a/Trem2/Tyrobp/Cd36/Spi1/Ccl5/Rbm47/Lgals9/Cd14/Sting1/Traf3ip3/Tifab/Tnfsf11/Tlr2/Fcgr1/Tgfb1/Oas3/Plcg2/Nlrp1a/Lacc1/Map3k8…
GO:0032651	BP	GO:0032651	regulation of interleukin-1 beta production	94	0.673459	2.23032	1.67183e-11	2.53571e-09	2.21706e-09	3871	tags=48%, list=13%, signal=42%	Casp4/Tnf/Nlrp3/Ifi209/Tlr8/Ifi214/Gsdma3/Ccr5/Tlr4/Naip5/Lilra5/Clec7a/Sphk1/Cx3cr1/Ccl3/Trem2/Tyrobp/Cd36/Ffar4/Tlr2/Serpinb1c/Nlrp1a/Elf4/Ifi208/Zc3h12a/Mefv/Tlr6/Ifi206/Nlrp1b/Pycard/F2rl1/Ghrl/Sirpa/Serpinb1a/Ifi207/Gsdmd/Casp1/Gbp5/Casp8/Igf1/Fzd5/Nlrc3/P2rx7/Malt1/Ifi213
GO:0035458	BP	GO:0035458	cellular response to interferon-beta	56	0.735745	2.2433	3.51858e-10	3.9136e-08	3.42179e-08	4172	tags=54%, list=14%, signal=46%	Ifit1/Gm5431/Ifit3/Ifi209/Ifi214/Acod1/Gm12185/Irgm2/Ifi202b/Gbp7/Sting1/Traf3ip3/Oas1f/Ifi208/Oas1g/Ifi206/Oas1d/Ifi204/Gbp3/Iigp1/Ifi205/Oas1a/Ifi207/Tlr3/Ifi211/Mavs/Irf1/Ifi213/Oas1b/Aim2
GO:0002833	BP	GO:0002833	positive regulation of response to biotic stimulus	387	0.579878	2.25969	6.64e-25	1.38477e-21	1.21075e-21	4200	tags=33%, list=15%, signal=28%	Oasl1/Lbp/Il12b/Tlr9/Sh2d1b1/Casp4/Tnf/Slc46a2/Nlrp3/Ifi209/Tlr8/Ifi214/Acod1/Rsad2/Trim30a/Nr1h4/Ddx60/Tlr13/Irgm2/Tlr4/Cd86/Pik3ap1/Ticam2/Bpifb1/Clec7a/Ptpn22/Unc93b1/Ptgs2os/Ly86/Vav1/Gbp7/Btk/Cd300a/Trem2/Tyrobp/Cd36/Spi1/Rbm47/Lgals9/Cd14/Cd180/Sting1/Traf3ip3/Tifab/Tlr2/Oas3/Plcg2/Cd40lg/Nlrp1a/Lacc1/Tlr7/Il17f/Oas1f/Slamf6/Clec4n/Lyn/Ifi208/Oas1g/Slc15a3/Mefv/Tlr6/Trim30c/Ifi206/Tasl/Syk/…
GO:0141085	BP	GO:0141085	regulation of inflammasome-mediated signaling pathway	46	0.768561	2.27181	2.6815e-10	3.10682e-08	2.71639e-08	3930	tags=48%, list=14%, signal=41%	Casp4/Ifi209/Ifi214/Trim30a/Irgm2/Tlr4/Ptpn22/Btk/Trem2/Cd36/Plcg2/Ifi208/Mefv/Tlr6/Ifi206/Ifi207/Gbp5/Nlrc3/Nek7/Mavs/Ifi213/Eif2ak2
GO:0032755	BP	GO:0032755	positive regulation of interleukin-6 production	105	0.680429	2.28465	2.30675e-13	5.34524e-11	4.67352e-11	3554	tags=43%, list=12%, signal=38%	Lbp/Tlr9/Pou2af1/Tnf/Tlr8/Tslp/Ptafr/Ccr5/Tlr4/Ticam2/Lilra5/Clec7a/Unc93b1/Laptm5/Btk/Tyrobp/Cd36/Lgals9/Il1a/Tlr2/Tgfb1/Plcg2/Il6ra/Tlr7/Il17f/Il33/Fcer1g/Aif1/Il1rl2/Tlr6/Syk/Scimp/Twist1/Pycard/Lep/Il1b/Trpv4/Tlr1/F2rl1/Cyba/Tirap/Tlr3/P2rx7/Arid5a/Mavs
GO:0032640	BP	GO:0032640	tumor necrosis factor production	186	0.631987	2.29465	8.61584e-17	2.76436e-14	2.41697e-14	3554	tags=40%, list=12%, signal=35%	Slamf1/Lbp/Il12b/Tlr9/Flt3/Ptafr/Trim30a/Ccr5/Nr1h4/Ptprc/Tlr4/Clec4a4/Csf1r/Lilra5/Spn/Ccr2/Clec7a/Ptpn22/Sash3/Il23a/Cx3cr1/Ccl4/Cd84/Fcgr3/Btk/Fcgr2b/Ccl3/Trem2/Tyrobp/Cd36/Lgals9/Cd14/Ptpn6/Slamf9/Il1a/Tlr2/Tgfb1/Oas3/Plcg2/Clec4a2/Oas1f/Il33/Fcer1g/Clec4a3/Elf4/Zc3h12a/Oas1g/Tlr6/Syk/Cd300ld/Oas1d/Gas6/Twist1/Adipoq/Pycard/C5ar2/Lep/Tlr5/Ifngr1/Tlr1/Cyba/Irak3/Ghrl/Sirpa/Oas1a/Gpnmb/Tirap/Zf…
GO:0141084	BP	GO:0141084	inflammasome-mediated signaling pathway	53	0.761114	2.29531	5.37326e-11	7.22964e-09	6.32111e-09	3930	tags=49%, list=14%, signal=42%	Casp4/Nlrp3/Ifi209/Ifi214/Trim30a/Irgm2/Tlr4/Ptpn22/Btk/Trem2/Cd36/Plcg2/Nlrp1a/Ifi208/Mefv/Tlr6/Ifi206/Nlrp1b/Pycard/Ifi207/Gbp5/Nlrc3/Nek7/Mavs/Ifi213/Eif2ak2
GO:0045089	BP	GO:0045089	positive regulation of innate immune response	360	0.59593	2.30192	2.09612e-25	8.62372e-22	7.54e-22	4200	tags=33%, list=15%, signal=29%	Oasl1/Lbp/Il12b/Tlr9/Sh2d1b1/Casp4/Tnf/Slc46a2/Nlrp3/Ifi209/Tlr8/Ifi214/Acod1/Rsad2/Trim30a/Nr1h4/Ddx60/Tlr13/Irgm2/Tlr4/Cd86/Pik3ap1/Ticam2/Bpifb1/Clec7a/Ptpn22/Unc93b1/Ptgs2os/Vav1/Gbp7/Btk/Cd300a/Trem2/Tyrobp/Cd36/Spi1/Rbm47/Lgals9/Cd14/Sting1/Traf3ip3/Tifab/Tlr2/Oas3/Plcg2/Nlrp1a/Lacc1/Tlr7/Oas1f/Slamf6/Clec4n/Lyn/Ifi208/Oas1g/Slc15a3/Mefv/Tlr6/Trim30c/Ifi206/Tasl/Syk/Nlrc5/Irf4/Lag3/Il12a/Oa…
GO:0071706	BP	GO:0071706	tumor necrosis factor superfamily cytokine production	189	0.634703	2.31289	9.10771e-18	3.99876e-15	3.49625e-15	3554	tags=40%, list=12%, signal=35%	Slamf1/Lbp/Il12b/Tlr9/Flt3/Ptafr/Trim30a/Ccr5/Nr1h4/Ptprc/Tlr4/Clec4a4/Csf1r/Lilra5/Spn/Ccr2/Clec7a/Ptpn22/Sash3/Il23a/Cx3cr1/Ccl4/Cd84/Fcgr3/Btk/Fcgr2b/Ccl3/Trem2/Tyrobp/Cd36/Lgals9/Cd14/Ptpn6/Slamf9/Il1a/Tlr2/Tgfb1/Oas3/Plcg2/Clec4a2/Il17f/Oas1f/Il33/Fcer1g/Clec4a3/Elf4/Zc3h12a/Oas1g/Tlr6/Syk/Cd300ld/Oas1d/Gas6/Twist1/Adipoq/Pycard/C5ar2/Lep/Tlr5/Adam8/Ifngr1/Tlr1/Cyba/Irak3/Ghrl/Sirpa/Oas1a/Gp…
GO:0032680	BP	GO:0032680	regulation of tumor necrosis factor production	180	0.640199	2.31297	5.77078e-17	1.92559e-14	1.68361e-14	3554	tags=41%, list=12%, signal=36%	Slamf1/Lbp/Il12b/Tlr9/Flt3/Ptafr/Trim30a/Ccr5/Nr1h4/Ptprc/Tlr4/Clec4a4/Csf1r/Lilra5/Spn/Ccr2/Clec7a/Ptpn22/Sash3/Il23a/Cx3cr1/Ccl4/Cd84/Fcgr3/Btk/Fcgr2b/Ccl3/Trem2/Tyrobp/Cd36/Lgals9/Cd14/Ptpn6/Il1a/Tlr2/Tgfb1/Oas3/Plcg2/Clec4a2/Oas1f/Il33/Fcer1g/Clec4a3/Elf4/Zc3h12a/Oas1g/Tlr6/Syk/Cd300ld/Oas1d/Gas6/Twist1/Adipoq/Pycard/C5ar2/Lep/Tlr5/Ifngr1/Tlr1/Cyba/Irak3/Ghrl/Sirpa/Oas1a/Gpnmb/Tirap/Zfp36/Igf…
GO:1903555	BP	GO:1903555	regulation of tumor necrosis factor superfamily cytokine production	183	0.642829	2.32996	9.62795e-18	4.01582e-15	3.51116e-15	3554	tags=41%, list=12%, signal=36%	Slamf1/Lbp/Il12b/Tlr9/Flt3/Ptafr/Trim30a/Ccr5/Nr1h4/Ptprc/Tlr4/Clec4a4/Csf1r/Lilra5/Spn/Ccr2/Clec7a/Ptpn22/Sash3/Il23a/Cx3cr1/Ccl4/Cd84/Fcgr3/Btk/Fcgr2b/Ccl3/Trem2/Tyrobp/Cd36/Lgals9/Cd14/Ptpn6/Il1a/Tlr2/Tgfb1/Oas3/Plcg2/Clec4a2/Il17f/Oas1f/Il33/Fcer1g/Clec4a3/Elf4/Zc3h12a/Oas1g/Tlr6/Syk/Cd300ld/Oas1d/Gas6/Twist1/Adipoq/Pycard/C5ar2/Lep/Tlr5/Adam8/Ifngr1/Tlr1/Cyba/Irak3/Ghrl/Sirpa/Oas1a/Gpnmb/Tir…
GO:0002221	BP	GO:0002221	pattern recognition receptor signaling pathway	258	0.629027	2.36314	1.73286e-22	1.80694e-19	1.57987e-19	4172	tags=34%, list=14%, signal=29%	Oasl1/Lbp/Tlr9/Casp4/Tnf/Slc46a2/Nlrp3/Ifi209/Tlr8/Ifi214/Acod1/Rsad2/Trim30a/Nr1h4/Ddx60/Tlr13/Irgm2/Tlr4/Cd86/Pik3ap1/Ticam2/Bpifb1/Clec7a/Ptpn22/Unc93b1/Ptgs2os/Btk/Cd300a/Trem2/Cd36/Cd14/Sting1/Traf3ip3/Tifab/Tlr2/Oas3/Plcg2/Nlrp1a/Lacc1/Tlr7/Oas1f/Lyn/Ifi208/Oas1g/Slc15a3/Mefv/Tlr6/Ifi206/Tasl/Irf4/Oas1d/Nlrp1b/Tlr12/Nfkbiz/Scimp/Pycard/Tlr5/Mapkapk3/Tlr1/F2rl1/Cyba/Irak3/Oas1a/Irak2/Tirap/I…
GO:0002218	BP	GO:0002218	activation of innate immune response	292	0.624462	2.37001	3.10131e-25	8.62372e-22	7.54e-22	4200	tags=35%, list=15%, signal=30%	Oasl1/Lbp/Tlr9/Casp4/Tnf/Slc46a2/Nlrp3/Ifi209/Tlr8/Ifi214/Acod1/Rsad2/Trim30a/Nr1h4/Ddx60/Tlr13/Irgm2/Tlr4/Cd86/Pik3ap1/Ticam2/Bpifb1/Clec7a/Ptpn22/Unc93b1/Ptgs2os/Gbp7/Btk/Cd300a/Trem2/Tyrobp/Cd36/Cd14/Sting1/Traf3ip3/Tifab/Tlr2/Oas3/Plcg2/Nlrp1a/Lacc1/Tlr7/Oas1f/Clec4n/Lyn/Ifi208/Oas1g/Slc15a3/Mefv/Tlr6/Trim30c/Ifi206/Tasl/Syk/Irf4/Oas1d/Ifi204/Nlrp1b/Gbp3/Tlr12/Nfkbiz/Scimp/Trim12a/Pycard/Tlr5…
GO:0002758	BP	GO:0002758	innate immune response-activating signaling pathway	264	0.632313	2.37183	4.87375e-24	6.64552e-21	5.8104e-21	4200	tags=35%, list=15%, signal=30%	Oasl1/Lbp/Tlr9/Casp4/Tnf/Slc46a2/Nlrp3/Ifi209/Tlr8/Ifi214/Acod1/Rsad2/Trim30a/Nr1h4/Ddx60/Tlr13/Irgm2/Tlr4/Cd86/Pik3ap1/Ticam2/Bpifb1/Clec7a/Ptpn22/Unc93b1/Ptgs2os/Btk/Cd300a/Trem2/Tyrobp/Cd36/Cd14/Sting1/Traf3ip3/Tifab/Tlr2/Oas3/Plcg2/Nlrp1a/Lacc1/Tlr7/Oas1f/Clec4n/Lyn/Ifi208/Oas1g/Slc15a3/Mefv/Tlr6/Ifi206/Tasl/Syk/Irf4/Oas1d/Nlrp1b/Tlr12/Nfkbiz/Scimp/Pycard/Tlr5/Mapkapk3/Tlr1/F2rl1/Cyba/Irak3/O…
GO:0032635	BP	GO:0032635	interleukin-6 production	170	0.662074	2.37645	1.70634e-18	8.89642e-16	7.77843e-16	3554	tags=41%, list=12%, signal=36%	Slamf1/Lbp/Tlr9/Bank1/Flt3/Pou2af1/Tnf/Tlr8/Tslp/Cd200r1/Ptafr/Trim30a/Ccr5/Nr1h4/Tlr4/Ticam2/Lilra5/Clec7a/Ptpn22/Inpp5d/Unc93b1/Cd84/Laptm5/Btk/Trem2/Tyrobp/Cd36/Lgals9/Ptpn6/Il1a/Tlr2/Tgfb1/Plcg2/Trim55/Nckap1l/Il6ra/Tlr7/Il17f/Il33/Fcer1g/Aif1/Elf4/Il1rl2/Zc3h12a/Tlr6/Nlrp12/Syk/Cd300ld/Gas6/Scimp/Twist1/Pycard/C5ar2/Lep/Il1b/Trpv4/Tlr1/F2rl1/Cyba/Irak3/Ghrl/Sirpa/C1qtnf3/Tirap/Nlrc3/Tlr3/P2r…
GO:0002753	BP	GO:0002753	cytoplasmic pattern recognition receptor signaling pathway	181	0.664541	2.40503	1.84147e-20	1.3965e-17	1.22101e-17	4110	tags=35%, list=14%, signal=31%	Oasl1/Tlr9/Casp4/Tnf/Slc46a2/Nlrp3/Ifi209/Tlr8/Ifi214/Rsad2/Trim30a/Nr1h4/Ddx60/Tlr13/Irgm2/Tlr4/Cd86/Pik3ap1/Ptpn22/Unc93b1/Btk/Trem2/Cd36/Sting1/Traf3ip3/Oas3/Plcg2/Nlrp1a/Lacc1/Tlr7/Oas1f/Ifi208/Oas1g/Slc15a3/Mefv/Tlr6/Ifi206/Tasl/Oas1d/Nlrp1b/Scimp/Pycard/F2rl1/Oas1a/Tirap/Ifi207/Gbp5/Tifa/Irf7/Trim25/Aurkb/Cgas/Nlrc3/Tlr3/Nek7/Zc3hav1/Mavs/Slc15a2/Irf1/Ifi213/Eif2ak2/Tnip2/Oas1b/Rab7b
GO:0032675	BP	GO:0032675	regulation of interleukin-6 production	162	0.677548	2.41883	1.32747e-19	9.22814e-17	8.06846e-17	3554	tags=42%, list=12%, signal=37%	Slamf1/Lbp/Tlr9/Bank1/Flt3/Pou2af1/Tnf/Tlr8/Tslp/Cd200r1/Ptafr/Trim30a/Ccr5/Nr1h4/Tlr4/Ticam2/Lilra5/Clec7a/Ptpn22/Inpp5d/Unc93b1/Cd84/Laptm5/Btk/Trem2/Tyrobp/Cd36/Lgals9/Ptpn6/Il1a/Tlr2/Tgfb1/Plcg2/Nckap1l/Il6ra/Tlr7/Il17f/Il33/Fcer1g/Aif1/Elf4/Il1rl2/Zc3h12a/Tlr6/Nlrp12/Syk/Cd300ld/Gas6/Scimp/Twist1/Pycard/C5ar2/Lep/Il1b/Trpv4/Tlr1/F2rl1/Cyba/Irak3/Ghrl/Sirpa/C1qtnf3/Tirap/Nlrc3/Tlr3/P2rx7/Arid…

## Sheet: deseq2_all_sh.Dmrt2.Male_vs_Moc
Ensembl ID	symbol	baseMean	FoldChange	log2FoldChange	lfcSE	stat	pvalue	padj	description
ENSMUSG00000025128	Bhlhe22	9094.9	0.402029	-1.31463	0.140679	-9.3449	9.19736e-21	1.72404e-16	basic helix-loop-helix family, member e22
ENSMUSG00000022901	Cd86	146.578	4.18528	2.06533	0.230932	8.94345	3.77194e-19	2.35683e-15	CD86 antigen
ENSMUSG00000052142	Rasal3	56.0537	5.38625	2.42928	0.271366	8.95204	3.48969e-19	2.35683e-15	RAS protein activator like 3
ENSMUSG00000031659	Adcy7	131.471	3.08772	1.62654	0.18375	8.85193	8.60155e-19	4.0309e-15	adenylate cyclase 7
ENSMUSG00000033192	Lpcat2	291.464	3.98454	1.99441	0.227903	8.75113	2.11219e-18	7.91859e-15	lysophosphatidylcholine acyltransferase 2
ENSMUSG00000040794	C1qtnf4	1976.6	0.558126	-0.841338	0.0966327	-8.70656	3.13241e-18	9.12289e-15	C1q and tumor necrosis factor related protein 4
ENSMUSG00000044071	Tafa2	2121.93	0.553148	-0.854263	0.0982246	-8.69703	3.40679e-18	9.12289e-15	TAFA chemokine like family member 2
ENSMUSG00000014361	Mertk	184.64	3.87029	1.95244	0.225581	8.65518	4.92147e-18	1.15316e-14	MER proto-oncogene tyrosine kinase
ENSMUSG00000032089	Il10ra	169.801	4.82139	2.26945	0.265176	8.55827	1.14575e-17	2.38635e-14	interleukin 10 receptor, alpha
ENSMUSG00000043388	Tmem130	1125.31	0.495953	-1.01173	0.120394	-8.40344	4.33576e-17	8.12739e-14	transmembrane protein 130
ENSMUSG00000028859	Csf3r	65.3514	4.88171	2.28739	0.272595	8.39116	4.81375e-17	8.20307e-14	colony stimulating factor 3 receptor (granulocyte)
ENSMUSG00000018008	Cyth4	365.472	3.86897	1.95195	0.233569	8.35705	6.43062e-17	1.00452e-13	cytohesin 4
ENSMUSG00000024300	Myo1f	160.089	3.93819	1.97753	0.239286	8.26431	1.40501e-16	2.02591e-13	myosin IF
ENSMUSG00000020704	Asic2	871.843	0.429565	-1.21905	0.14826	-8.22238	1.99509e-16	2.67129e-13	acid-sensing (proton-gated) ion channel 2
ENSMUSG00000120863	NA	664.899	0.459134	-1.12301	0.139161	-8.06992	7.0346e-16	8.7909e-13	NA
ENSMUSG00000024818	Slc25a45	65.1976	4.93075	2.30181	0.292426	7.87142	3.5065e-15	3.99253e-12	solute carrier family 25, member 45
ENSMUSG00000027568	Ntsr1	605.776	0.414728	-1.26976	0.161396	-7.8674	3.62086e-15	3.99253e-12	neurotensin receptor 1
ENSMUSG00000030579	Tyrobp	241.66	3.37655	1.75555	0.223961	7.83864	4.55441e-15	4.74291e-12	TYRO protein tyrosine kinase binding protein
ENSMUSG00000029919	Hpgds	248.645	2.64989	1.40593	0.179707	7.82348	5.13825e-15	5.06929e-12	hematopoietic prostaglandin D synthase
ENSMUSG00000004266	Ptpn6	147.987	3.30053	1.7227	0.222802	7.73197	1.05898e-14	9.45268e-12	protein tyrosine phosphatase, non-receptor type 6
ENSMUSG00000020865	Abcc3	155.32	4.4411	2.15092	0.278138	7.73326	1.04824e-14	9.45268e-12	ATP-binding cassette, sub-family C (CFTR/MRP), member 3
ENSMUSG00000037405	Icam1	89.9642	3.6388	1.86346	0.241229	7.72488	1.1196e-14	9.53951e-12	intercellular adhesion molecule 1
ENSMUSG00000051504	Siglech	205.919	4.21264	2.07472	0.268911	7.71528	1.20716e-14	9.83834e-12	sialic acid binding Ig-like lectin H
ENSMUSG00000048163	Selplg	237.049	5.14176	2.36226	0.307754	7.67582	1.64368e-14	1.28379e-11	selectin, platelet (p-selectin) ligand
ENSMUSG00000022010	Tsc22d1	36156.5	0.600158	-0.736586	0.096246	-7.65316	1.96102e-14	1.47037e-11	TSC22 domain family, member 1
ENSMUSG00000026288	Inpp5d	329.082	3.78692	1.92102	0.252098	7.62015	2.53373e-14	1.82673e-11	inositol polyphosphate-5-phosphatase D
ENSMUSG00000036908	Unc93b1	699.52	3.72599	1.89762	0.25128	7.55183	4.29192e-14	2.97971e-11	unc-93 homolog B1, TLR signaling regulator
ENSMUSG00000024261	Syt4	4112.49	0.585818	-0.771477	0.102848	-7.50111	6.32803e-14	4.23639e-11	synaptotagmin IV
ENSMUSG00000004609	Cd33	116.455	3.79465	1.92397	0.256696	7.49512	6.62393e-14	4.28157e-11	CD33 antigen
ENSMUSG00000025017	Pik3ap1	148.182	4.05966	2.02136	0.27032	7.47765	7.56637e-14	4.72772e-11	phosphoinositide-3-kinase adaptor protein 1
ENSMUSG00000078235	Fam43b	191.673	0.390279	-1.35742	0.182832	-7.42444	1.13259e-13	6.84851e-11	family with sequence similarity 43, member B
ENSMUSG00000066406	Akap13	718.626	1.79176	0.841376	0.114734	7.33329	2.24577e-13	1.31553e-10	A kinase (PRKA) anchor protein 13
ENSMUSG00000025468	Caly	349.257	0.453778	-1.13994	0.15674	-7.2728	3.52102e-13	2.00005e-10	calcyon neuron-specific vesicular protein
ENSMUSG00000018654	Ikzf1	86.9957	4.63312	2.21198	0.305107	7.24985	4.17219e-13	2.2345e-10	IKAROS family zinc finger 1
ENSMUSG00000041515	Irf8	277.979	3.38261	1.75814	0.242441	7.25182	4.11217e-13	2.2345e-10	interferon regulatory factor 8
ENSMUSG00000022246	Rai14	2817.54	1.70878	0.772965	0.107653	7.18014	6.96407e-13	3.62615e-10	retinoic acid induced 14
ENSMUSG00000032172	Olfm2	1614	0.597716	-0.742467	0.104463	-7.10747	1.18186e-12	5.95611e-10	olfactomedin 2
ENSMUSG00000098112	Bin2	122.166	3.80649	1.92846	0.271442	7.10452	1.20743e-12	5.95611e-10	bridging integrator 2
ENSMUSG00000029771	Irf5	83.4152	3.963	1.98659	0.28031	7.08713	1.36921e-12	6.58097e-10	interferon regulatory factor 5
ENSMUSG00000058290	Espl1	655.105	2.56272	1.35767	0.192364	7.05784	1.69115e-12	7.92515e-10	extra spindle pole bodies 1, separase
ENSMUSG00000053158	Fes	58.7038	3.49808	1.80656	0.257085	7.0271	2.10865e-12	9.64063e-10	feline sarcoma oncogene
ENSMUSG00000046410	Kcnk6	71.8294	4.85767	2.28026	0.32485	7.01944	2.22755e-12	9.94177e-10	potassium inwardly-rectifying channel, subfamily K, member 6
ENSMUSG00000004961	Syt5	2232.01	0.553551	-0.853213	0.12176	-7.00734	2.42884e-12	1.0588e-09	synaptotagmin V
ENSMUSG00000041797	Abca9	217.179	4.0321	2.01153	0.287796	6.98942	2.7602e-12	1.17591e-09	ATP-binding cassette, sub-family A (ABC1), member 9
ENSMUSG00000018930	Ccl4	199.881	3.62976	1.85987	0.266888	6.96873	3.19815e-12	1.33221e-09	chemokine (C-C motif) ligand 4
ENSMUSG00000030737	Slco2b1	279.542	3.24453	1.69801	0.243873	6.96268	3.33851e-12	1.36044e-09	solute carrier organic anion transporter family, member 2b1
ENSMUSG00000058756	Thra	4902.77	0.632149	-0.661664	0.095498	-6.92857	4.25128e-12	1.69554e-09	thyroid hormone receptor alpha
ENSMUSG00000026395	Ptprc	89.0327	4.34788	2.12031	0.306603	6.9155	4.66214e-12	1.82066e-09	protein tyrosine phosphatase, receptor type, C
ENSMUSG00000032249	Anp32a	1598.49	0.581621	-0.781849	0.11442	-6.83315	8.30678e-12	3.17777e-09	acidic (leucine-rich) nuclear phosphoprotein 32 family, member A
ENSMUSG00000030671	Pde3b	1642.99	1.49602	0.58113	0.0853744	6.80684	9.97665e-12	3.74024e-09	phosphodiesterase 3B, cGMP-inhibited
ENSMUSG00000003283	Hck	77.6745	4.0133	2.00479	0.294673	6.80343	1.02155e-11	3.7547e-09	hemopoietic cell kinase
ENSMUSG00000029484	Anxa3	121.909	3.47734	1.79798	0.267449	6.72272	1.78365e-11	6.42971e-09	annexin A3
ENSMUSG00000032359	Ctsh	121.534	3.08658	1.62601	0.242109	6.71603	1.86739e-11	6.60457e-09	cathepsin H
ENSMUSG00000024013	Fgd2	113.89	3.43768	1.78143	0.265527	6.70904	1.95905e-11	6.67681e-09	FYVE, RhoGEF and PH domain containing 2
ENSMUSG00000035024	Ncapd3	1398.08	1.50919	0.593773	0.0884972	6.70951	1.95275e-11	6.67681e-09	non-SMC condensin II complex, subunit D3
ENSMUSG00000020143	Dock2	121.922	4.87533	2.2855	0.341259	6.69726	2.12368e-11	7.10863e-09	dedicator of cyto-kinesis 2
ENSMUSG00000031827	Cotl1	3676.04	0.577046	-0.793242	0.119462	-6.64013	3.13398e-11	1.03064e-08	coactosin-like 1 (Dictyostelium)
ENSMUSG00000024008	Cpne5	153.088	0.464013	-1.10776	0.167149	-6.62742	3.41616e-11	1.10407e-08	copine V
ENSMUSG00000015243	Abca1	2308.78	1.96214	0.972425	0.146851	6.62183	3.54767e-11	1.12714e-08	ATP-binding cassette, sub-family A (ABC1), member 1
ENSMUSG00000026177	Slc11a1	101.558	3.32743	1.73441	0.262474	6.60792	3.89756e-11	1.21766e-08	solute carrier family 11 (proton-coupled divalent metal ion transporters), member 1
ENSMUSG00000027315	Spint1	37.3669	5.74828	2.52313	0.382289	6.60007	4.10974e-11	1.2629e-08	serine protease inhibitor, Kunitz type 1
ENSMUSG00000028785	Hpca	1074.09	0.557453	-0.843077	0.127868	-6.59334	4.30027e-11	1.29965e-08	hippocalcin
ENSMUSG00000059498	Fcgr3	315.135	3.51531	1.81365	0.27517	6.59103	4.368e-11	1.29965e-08	Fc receptor, IgG, low affinity III
ENSMUSG00000039278	Pcsk1n	2667.09	0.613028	-0.705975	0.107175	-6.58714	4.48392e-11	1.3133e-08	proprotein convertase subtilisin/kexin type 1 inhibitor
ENSMUSG00000047250	Ptgs1	327.993	3.64997	1.86788	0.283867	6.58014	4.70006e-11	1.35543e-08	prostaglandin-endoperoxide synthase 1
ENSMUSG00000036437	Npy1r	275.301	0.512703	-0.963803	0.147262	-6.54483	5.95636e-11	1.6917e-08	neuropeptide Y receptor Y1
ENSMUSG00000045087	S1pr5	155.967	0.452713	-1.14333	0.174965	-6.53464	6.37639e-11	1.78396e-08	sphingosine-1-phosphate receptor 5
ENSMUSG00000032440	Tgfbr2	285.851	2.89026	1.5312	0.235643	6.49796	8.14167e-11	2.24435e-08	transforming growth factor, beta receptor II
ENSMUSG00000030798	Cd37	83.1666	3.30699	1.72552	0.266048	6.48574	8.82957e-11	2.37916e-08	CD37 antigen
ENSMUSG00000042228	Lyn	360.214	2.88155	1.52684	0.235449	6.48481	8.88455e-11	2.37916e-08	LYN proto-oncogene, Src family tyrosine kinase
ENSMUSG00000028599	Tnfrsf1b	233.129	4.01458	2.00525	0.309947	6.46965	9.82331e-11	2.59349e-08	tumor necrosis factor receptor superfamily, member 1b
ENSMUSG00000033777	Tlr13	93.9751	4.37385	2.1289	0.329266	6.4656	1.00895e-10	2.62678e-08	toll-like receptor 13
ENSMUSG00000041219	Arhgap11a	1118.21	1.91372	0.936377	0.145084	6.45403	1.08913e-10	2.79668e-08	Rho GTPase activating protein 11A
ENSMUSG00000041468	Gpr12	1222.86	0.528087	-0.921154	0.142871	-6.44746	1.1374e-10	2.88115e-08	G-protein coupled receptor 12
ENSMUSG00000041064	Pif1	280.69	2.64376	1.40259	0.217901	6.43682	1.22e-10	3.04919e-08	PIF1 5'-to-3' DNA helicase
ENSMUSG00000021217	Tshz3	314.665	0.438781	-1.18843	0.184707	-6.43413	1.24185e-10	3.06296e-08	teashirt zinc finger family member 3
ENSMUSG00000036931	Nfkbid	212.934	2.49956	1.32167	0.206127	6.41193	1.4369e-10	3.49802e-08	nuclear factor of kappa light polypeptide gene enhancer in B cells inhibitor, delta
ENSMUSG00000037852	Cpe	13574.4	0.749122	-0.416727	0.065153	-6.39613	1.59368e-10	3.82994e-08	carboxypeptidase E
ENSMUSG00000003411	Rab3b	598.295	0.557629	-0.842622	0.131957	-6.38556	1.7077e-10	4.052e-08	RAB3B, member RAS oncogene family
ENSMUSG00000039396	Neil3	526.326	2.6223	1.39083	0.218081	6.37761	1.79874e-10	4.21468e-08	nei like 3 (E. coli)
ENSMUSG00000035697	Arhgap45	116.831	4.06548	2.02342	0.31748	6.3734	1.84889e-10	4.27869e-08	Rho GTPase activating protein 45
ENSMUSG00000024965	Fermt3	236.725	2.58516	1.37025	0.215208	6.36712	1.92613e-10	4.40309e-08	fermitin family member 3
ENSMUSG00000025790	Slco3a1	736.013	0.625941	-0.675901	0.10632	-6.35722	2.05433e-10	4.63956e-08	solute carrier organic anion transporter family, member 3a1
ENSMUSG00000033220	Rac2	99.8609	3.32104	1.73163	0.272673	6.35059	2.14494e-10	4.73021e-08	Rac family small GTPase 2
ENSMUSG00000047907	Tshz2	224.014	0.446317	-1.16386	0.183244	-6.35143	2.13328e-10	4.73021e-08	teashirt zinc finger family member 2
ENSMUSG00000091811	Inafm1	823.588	0.676175	-0.564531	0.0893965	-6.31492	2.70307e-10	5.89175e-08	InaF motif containing 1
ENSMUSG00000058099	Nfam1	136.65	3.56833	1.83525	0.291576	6.29425	3.08899e-10	6.65553e-08	Nfat activating molecule with ITAM motif 1
ENSMUSG00000069516	Lyz2	157.484	3.1341	1.64805	0.262115	6.28751	3.2259e-10	6.87153e-08	lysozyme 2
ENSMUSG00000029516	Cit	438.708	2.19509	1.13428	0.180504	6.28397	3.30038e-10	6.95119e-08	citron
ENSMUSG00000074738	Fndc10	793.173	0.634064	-0.6573	0.104837	-6.26974	3.61656e-10	7.5325e-08	fibronectin type III domain containing 10
ENSMUSG00000034116	Vav1	150.379	3.62825	1.85927	0.296979	6.26062	3.8345e-10	7.89865e-08	vav 1 oncogene
ENSMUSG00000023992	Trem2	271.925	3.39752	1.76448	0.282711	6.2413	4.33957e-10	8.77855e-08	triggering receptor expressed on myeloid cells 2
ENSMUSG00000038235	F11r	183.401	3.07123	1.61882	0.259395	6.24073	4.35532e-10	8.77855e-08	F11 receptor
ENSMUSG00000044350	Lacc1	50.4042	2.99267	1.58143	0.254088	6.22395	4.8478e-10	9.66253e-08	laccase domain containing 1
ENSMUSG00000064090	Vrk2	218.136	1.73903	0.798282	0.128292	6.22237	4.89699e-10	9.66253e-08	vaccinia related kinase 2
ENSMUSG00000031328	Flna	5887.5	1.94537	0.960043	0.154371	6.21906	5.00138e-10	9.76571e-08	filamin, alpha
ENSMUSG00000058672	Tubb2a	19108.4	0.655833	-0.6086	0.097904	-6.21629	5.09036e-10	9.83698e-08	tubulin, beta 2A class IIA
ENSMUSG00000039005	Tlr4	75.3708	4.33306	2.11539	0.341839	6.18825	6.08357e-10	1.16364e-07	toll-like receptor 4
ENSMUSG00000045095	Magi1	3122.98	1.5125	0.596938	0.0966465	6.17651	6.55354e-10	1.24087e-07	membrane associated guanylate kinase, WW and PDZ domain containing 1
ENSMUSG00000076617	NA	162.148	3.70774	1.89054	0.306722	6.1637	7.1066e-10	1.33213e-07	NA
ENSMUSG00000029414	Kntc1	729.027	1.86589	0.899863	0.146282	6.15158	7.67131e-10	1.40979e-07	kinetochore associated 1
ENSMUSG00000029925	Tbxas1	104.004	2.97586	1.57331	0.2557	6.15294	7.60587e-10	1.40979e-07	thromboxane A synthase 1, platelet
ENSMUSG00000023008	Fmnl3	511.255	2.10514	1.07391	0.174931	6.13906	8.30105e-10	1.51071e-07	formin-like 3
ENSMUSG00000021200	Asb2	38.2039	4.36981	2.12757	0.347698	6.11901	9.41562e-10	1.68091e-07	ankyrin repeat and SOCS box-containing 2
ENSMUSG00000052085	Dock8	90.495	3.41195	1.7706	0.289314	6.11998	9.35898e-10	1.68091e-07	dedicator of cytokinesis 8
ENSMUSG00000031224	Magee2	597.085	0.579745	-0.786509	0.128669	-6.11266	9.79854e-10	1.73277e-07	melanoma antigen, family E, 2
ENSMUSG00000020120	Plek	292.769	2.74112	1.45477	0.238523	6.09906	1.06691e-09	1.83479e-07	pleckstrin
ENSMUSG00000031004	Mki67	1890.38	2.23542	1.16055	0.190253	6.10002	1.06055e-09	1.83479e-07	antigen identified by monoclonal antibody Ki 67
ENSMUSG00000037579	Kcnh3	321.951	0.566018	-0.82108	0.134569	-6.10157	1.05029e-09	1.83479e-07	potassium voltage-gated channel, subfamily H (eag-related), member 3
ENSMUSG00000044006	Cilp2	315.835	0.586237	-0.770444	0.12639	-6.09575	1.08927e-09	1.85535e-07	cartilage intermediate layer protein 2
ENSMUSG00000045136	Tubb2b	28094	0.618319	-0.693576	0.113806	-6.09437	1.09866e-09	1.85535e-07	tubulin, beta 2B class IIB
ENSMUSG00000019370	Calm3	9315.67	0.622844	-0.683058	0.112356	-6.07941	1.20623e-09	2.01882e-07	calmodulin 3
ENSMUSG00000018411	Mapt	14809	0.607381	-0.719325	0.118418	-6.07446	1.24405e-09	2.04559e-07	microtubule-associated protein tau
ENSMUSG00000117613	NA	30.3776	5.72998	2.51853	0.414514	6.07587	1.2332e-09	2.04559e-07	NA
ENSMUSG00000033502	Cdc14a	813.595	1.49683	0.581906	0.0961004	6.05518	1.40257e-09	2.2862e-07	CDC14 cell division cycle 14A
ENSMUSG00000020573	Pik3cg	92.7532	3.59453	1.8458	0.3051	6.04982	1.45004e-09	2.32317e-07	phosphatidylinositol-4,5-bisphosphate 3-kinase catalytic subunit gamma
ENSMUSG00000043670	Diras1	1255.5	0.569346	-0.812624	0.134321	-6.04986	1.44973e-09	2.32317e-07	DIRAS family, GTP-binding RAS-like 1
ENSMUSG00000022231	Sema5a	2338.73	1.70898	0.773138	0.128402	6.02121	1.7312e-09	2.75011e-07	sema domain, seven thrombospondin repeats (type 1 and type 1-like), transmembrane domain (TM) and short cytoplasmic domain, (semaphorin) 5A
ENSMUSG00000113330	NA	357.645	0.562134	-0.831013	0.138065	-6.01898	1.7552e-09	2.76481e-07	NA
ENSMUSG00000029223	Uchl1	11190.4	0.681424	-0.553375	0.0920099	-6.01429	1.80671e-09	2.79891e-07	ubiquitin carboxy-terminal hydrolase L1
ENSMUSG00000058297	Spock2	761.475	0.611105	-0.710508	0.118118	-6.01524	1.7962e-09	2.79891e-07	sparc/osteonectin, cwcv and kazal-like domains proteoglycan 2
ENSMUSG00000046093	Hpcal4	197.43	0.477951	-1.06507	0.177338	-6.00586	1.90318e-09	2.92419e-07	hippocalcin-like 4
ENSMUSG00000046295	Ankle1	251.883	2.65825	1.41048	0.235211	5.99664	2.01439e-09	3.0699e-07	ankyrin repeat and LEM domain containing 1
ENSMUSG00000029875	Ccdc184	342.962	0.485892	-1.04129	0.173766	-5.99252	2.06619e-09	3.09846e-07	coiled-coil domain containing 184
ENSMUSG00000064373	Selenop	1116.33	2.55168	1.35144	0.22551	5.99283	2.06225e-09	3.09846e-07	selenoprotein P
ENSMUSG00000070802	Pnmal2	1531.12	0.588604	-0.764631	0.127662	-5.98949	2.10495e-09	3.13153e-07	PNMA-like 2
ENSMUSG00000034686	Prr7	133.681	0.331042	-1.59491	0.26717	-5.96967	2.37736e-09	3.50895e-07	proline rich 7 (synaptic)
ENSMUSG00000001517	Foxm1	1420.97	2.24634	1.16758	0.196035	5.95596	2.58556e-09	3.76648e-07	forkhead box M1
ENSMUSG00000035184	Fam124a	1699.65	0.702887	-0.508635	0.0854052	-5.95555	2.59203e-09	3.76648e-07	family with sequence similarity 124, member A
ENSMUSG00000025510	Cd151	338.995	0.493738	-1.01818	0.171262	-5.94516	2.76191e-09	3.98246e-07	CD151 antigen
ENSMUSG00000100832	NA	3953.79	1.61159	0.688481	0.115865	5.94208	2.81433e-09	4.02707e-07	NA
ENSMUSG00000002603	Tgfb1	103.667	3.10039	1.63245	0.274973	5.93678	2.90682e-09	4.12791e-07	transforming growth factor, beta 1
ENSMUSG00000042834	Nrep	57447.4	0.635147	-0.654838	0.110347	-5.93433	2.9504e-09	4.15829e-07	neuronal regeneration related protein
ENSMUSG00000022099	Dmtn	375.285	0.498115	-1.00545	0.169476	-5.9327	2.97996e-09	4.15892e-07	dematin actin binding protein
ENSMUSG00000050663	Trhde	141.994	0.463532	-1.10926	0.187	-5.93186	2.99522e-09	4.15892e-07	TRH-degrading enzyme
ENSMUSG00000054871	Tmem158	3440.89	0.665843	-0.586747	0.0992302	-5.91299	3.35954e-09	4.63049e-07	transmembrane protein 158
ENSMUSG00000002111	Spi1	163.155	3.36366	1.75003	0.296858	5.89519	3.74259e-09	5.12079e-07	spleen focus forming virus (SFFV) proviral integration oncogene
ENSMUSG00000040253	Gbp7	42.0841	3.55126	1.82833	0.310223	5.8936	3.77871e-09	5.13275e-07	guanylate binding protein 7
ENSMUSG00000002012	Pnck	1091.75	0.683257	-0.549501	0.0933124	-5.88883	3.88936e-09	5.24504e-07	pregnancy upregulated non-ubiquitously expressed CaM kinase
ENSMUSG00000022577	Ly6h	3556.68	0.639404	-0.6452	0.109698	-5.88162	4.06281e-09	5.40123e-07	lymphocyte antigen 6 complex, locus H
ENSMUSG00000034226	Rhov	401.734	0.581857	-0.781264	0.132816	-5.88233	4.0454e-09	5.40123e-07	ras homolog family member V
ENSMUSG00000037731	Themis2	53.7261	3.46671	1.79357	0.305646	5.86812	4.40776e-09	5.81856e-07	thymocyte selection associated family member 2
ENSMUSG00000034891	Sncb	184.655	0.495463	-1.01315	0.172743	-5.86507	4.48938e-09	5.88485e-07	synuclein, beta
ENSMUSG00000051098	Mblac2	560.454	0.648092	-0.62573	0.106879	-5.85457	4.78255e-09	6.22562e-07	metallo-beta-lactamase domain containing 2
ENSMUSG00000001870	Ltbp1	815.99	1.86971	0.902814	0.15466	5.83741	5.30174e-09	6.85387e-07	latent transforming growth factor beta binding protein 1
ENSMUSG00000000560	Gabra2	4782.51	0.653936	-0.612778	0.105052	-5.83308	5.44145e-09	6.9863e-07	gamma-aminobutyric acid (GABA) A receptor, subunit alpha 2
ENSMUSG00000007888	Crlf1	781.117	0.565063	-0.823517	0.141347	-5.82623	5.6695e-09	6.99176e-07	cytokine receptor-like factor 1
ENSMUSG00000015950	Ncf1	37.4499	4.35727	2.12343	0.364229	5.82992	5.54547e-09	6.99176e-07	neutrophil cytosolic factor 1
ENSMUSG00000020009	Ifngr1	562.563	2.14313	1.09972	0.188707	5.82766	5.62086e-09	6.99176e-07	interferon gamma receptor 1
ENSMUSG00000032532	Cck	1169.35	0.472961	-1.08021	0.185268	-5.8305	5.52612e-09	6.99176e-07	cholecystokinin
ENSMUSG00000045328	Cenpe	859.853	2.17578	1.12153	0.192467	5.82715	5.63821e-09	6.99176e-07	centromere protein E
ENSMUSG00000066607	Insyn1	242.068	0.567045	-0.818464	0.140455	-5.82722	5.6359e-09	6.99176e-07	inhibitory synaptic factor 1
ENSMUSG00000035964	Tmem59l	1376.58	0.62546	-0.677012	0.116564	-5.80805	6.3205e-09	7.74364e-07	transmembrane protein 59-like
ENSMUSG00000022661	Cd200	4409.86	0.656122	-0.607965	0.104743	-5.80437	6.46101e-09	7.82539e-07	CD200 antigen
ENSMUSG00000070780	Rbm47	52.4386	3.34341	1.74132	0.300014	5.80411	6.47072e-09	7.82539e-07	RNA binding motif protein 47
ENSMUSG00000026786	Apbb1ip	85.9373	3.88282	1.9571	0.337744	5.79465	6.8465e-09	8.22678e-07	amyloid beta (A4) precursor protein-binding, family B, member 1 interacting protein
ENSMUSG00000021311	Mtr	463.09	1.6384	0.71229	0.122947	5.79346	6.89512e-09	8.23242e-07	5-methyltetrahydrofolate-homocysteine methyltransferase
ENSMUSG00000108348	Gm42372	351.269	0.572337	-0.805063	0.138996	-5.79198	6.95615e-09	8.25272e-07	predicted gene, 42372
ENSMUSG00000042116	Vwa1	214.898	0.489752	-1.02988	0.177913	-5.78865	7.0956e-09	8.36522e-07	von Willebrand factor A domain containing 1
ENSMUSG00000040274	Cdk6	2375.4	1.77205	0.825417	0.142898	5.77628	7.63702e-09	8.89167e-07	cyclin-dependent kinase 6
ENSMUSG00000045917	Tmem268	212.808	1.71441	0.777716	0.13462	5.77713	7.59865e-09	8.89167e-07	transmembrane protein 268
ENSMUSG00000036766	Dner	1971.91	0.580959	-0.783492	0.135678	-5.77463	7.71216e-09	8.92373e-07	delta/notch-like EGF repeat containing
ENSMUSG00000032691	Nlrp3	23.5199	5.76626	2.52764	0.438221	5.76795	8.0243e-09	9.22794e-07	NLR family, pyrin domain containing 3
ENSMUSG00000042286	Stab1	322.051	2.76715	1.4684	0.255029	5.75777	8.52324e-09	9.74195e-07	stabilin 1
ENSMUSG00000013707	Tnfaip8l2	70.1979	2.99913	1.58454	0.27631	5.73467	9.77039e-09	1.10998e-06	tumor necrosis factor, alpha-induced protein 8-like 2
ENSMUSG00000018774	Cd68	253.814	2.89855	1.53533	0.267932	5.7303	1.00251e-08	1.13206e-06	CD68 antigen
ENSMUSG00000000290	Itgb2	92.3512	4.19326	2.06807	0.361351	5.72317	1.04554e-08	1.17357e-06	integrin beta 2
ENSMUSG00000040723	Rcsd1	78.0735	2.72992	1.44886	0.253334	5.71915	1.07057e-08	1.19451e-06	RCSD domain containing 1
ENSMUSG00000021701	Plk2	4086.4	0.619646	-0.690484	0.120858	-5.7132	1.10869e-08	1.22973e-06	polo like kinase 2
ENSMUSG00000074227	Spint2	431.194	0.575282	-0.797658	0.139649	-5.71188	1.11734e-08	1.23203e-06	serine protease inhibitor, Kunitz type 2
ENSMUSG00000003068	Stk11	890.953	0.522544	-0.936377	0.164086	-5.70663	1.15237e-08	1.26323e-06	serine/threonine kinase 11
ENSMUSG00000015647	Lama5	265.867	2.01027	1.00739	0.176584	5.70489	1.16419e-08	1.26453e-06	laminin, alpha 5
ENSMUSG00000059921	Unc5c	270.03	0.60294	-0.729913	0.127955	-5.70447	1.16705e-08	1.26453e-06	unc-5 netrin receptor C
ENSMUSG00000049625	Tifab	87.3368	3.2279	1.6906	0.296546	5.70096	1.19136e-08	1.28345e-06	TRAF-interacting protein with forkhead-associated domain, family member B
ENSMUSG00000084796	NA	37.7247	3.7717	1.91522	0.336213	5.69644	1.22338e-08	1.31041e-06	NA
ENSMUSG00000020185	E2f7	467.659	1.86512	0.899267	0.158222	5.68359	1.31893e-08	1.39172e-06	E2F transcription factor 7
ENSMUSG00000030844	Rgs10	91.6392	2.87678	1.52445	0.268231	5.68336	1.32075e-08	1.39172e-06	regulator of G-protein signalling 10
ENSMUSG00000031451	Gas6	299.969	2.44856	1.29193	0.227323	5.68325	1.32156e-08	1.39172e-06	growth arrest specific 6
ENSMUSG00000029622	Arpc1b	530.135	1.81181	0.857435	0.151197	5.67099	1.41971e-08	1.48673e-06	actin related protein 2/3 complex, subunit 1B
ENSMUSG00000026274	Pask	382.206	2.00608	1.00438	0.177158	5.6694	1.43297e-08	1.49228e-06	PAS domain containing serine/threonine kinase
ENSMUSG00000023192	Grm2	772.255	0.480176	-1.05836	0.186904	-5.66262	1.49075e-08	1.54388e-06	glutamate receptor, metabotropic 2
ENSMUSG00000026656	Fcgr2b	48.6568	3.43637	1.78088	0.314619	5.66044	1.50986e-08	1.55508e-06	Fc receptor, IgG, low affinity IIb
ENSMUSG00000074802	Gas2l3	617.111	1.93849	0.954935	0.168899	5.65389	1.56855e-08	1.60669e-06	growth arrest-specific 2 like 3
ENSMUSG00000022723	Crybg3	89.0136	2.43484	1.28383	0.227199	5.65068	1.59814e-08	1.6281e-06	beta-gamma crystallin domain containing 3
ENSMUSG00000032254	Kif23	906.8	2.18296	1.12629	0.199367	5.64932	1.61088e-08	1.63221e-06	kinesin family member 23
ENSMUSG00000037846	Rtkn2	399.376	2.24543	1.16699	0.206807	5.6429	1.67208e-08	1.68511e-06	rhotekin 2
ENSMUSG00000045730	Adrb2	68.5548	4.75547	2.24959	0.399242	5.63465	1.75416e-08	1.75838e-06	adrenergic receptor, beta 2
ENSMUSG00000041378	Cldn5	135.56	0.275438	-1.8602	0.330538	-5.6278	1.8252e-08	1.81986e-06	claudin 5
ENSMUSG00000034792	Gna15	75.6553	3.37013	1.7528	0.311924	5.61933	1.917e-08	1.90128e-06	guanine nucleotide binding protein, alpha 15
ENSMUSG00000005125	Ndrg1	1312.75	0.500429	-0.998764	0.177904	-5.61405	1.97643e-08	1.9499e-06	N-myc downstream regulated gene 1
ENSMUSG00000021190	Lgmn	2388.7	2.08572	1.06054	0.189076	5.60909	2.03392e-08	1.99612e-06	legumain
ENSMUSG00000025877	Hk3	72.0663	3.43528	1.78043	0.317685	5.60437	2.09014e-08	2.04061e-06	hexokinase 3
ENSMUSG00000038147	Cd84	70.0994	3.53825	1.82303	0.325618	5.59869	2.15978e-08	2.09767e-06	CD84 antigen
ENSMUSG00000028438	Kif24	323.865	1.60056	0.678576	0.121286	5.59484	2.20819e-08	2.13364e-06	kinesin family member 24
ENSMUSG00000022415	Syngr1	1456.97	0.640709	-0.642258	0.114835	-5.59289	2.23322e-08	2.14447e-06	synaptogyrin 1
ENSMUSG00000048779	P2ry6	154.03	2.94062	1.55612	0.278267	5.59219	2.24228e-08	2.14447e-06	pyrimidinergic receptor P2Y, G-protein coupled, 6
ENSMUSG00000007021	Syngr3	2714.57	0.693841	-0.527322	0.0943564	-5.58862	2.28878e-08	2.17783e-06	synaptogyrin 3
ENSMUSG00000028351	Brinp1	223.448	0.479257	-1.06113	0.190035	-5.58386	2.35239e-08	2.22705e-06	bone morphogenic protein/retinoic acid inducible neural specific 1
ENSMUSG00000029608	Rph3a	201.38	0.456309	-1.13192	0.202986	-5.57632	2.45655e-08	2.31397e-06	rabphilin 3A
ENSMUSG00000029152	Ociad1	4341.27	0.751043	-0.413033	0.0741711	-5.56866	2.56708e-08	2.39403e-06	OCIA domain containing 1
ENSMUSG00000035356	Nfkbiz	198.098	2.34759	1.23118	0.221086	5.5688	2.565e-08	2.39403e-06	nuclear factor of kappa light polypeptide gene enhancer in B cells inhibitor, zeta
ENSMUSG00000021224	Numb	1023.5	1.37266	0.456976	0.0821576	5.56219	2.66415e-08	2.47225e-06	NUMB endocytic adaptor protein
ENSMUSG00000025870	Arl10	1048.37	0.64285	-0.637446	0.114646	-5.56013	2.6958e-08	2.48929e-06	ADP-ribosylation factor-like 10
ENSMUSG00000024401	Tnf	20.031	6.02322	2.59053	0.467357	5.54295	2.97422e-08	2.73293e-06	tumor necrosis factor
ENSMUSG00000028702	Rad54l	595.175	1.72283	0.784782	0.14192	5.52975	3.20687e-08	2.93233e-06	RAD54 like (S. cerevisiae)
ENSMUSG00000106019	NA	490.701	0.662103	-0.594873	0.107676	-5.52464	3.30166e-08	3.00435e-06	NA
ENSMUSG00000047370	NA	704.099	0.699258	-0.516103	0.093492	-5.52028	3.38454e-08	3.06489e-06	NA
ENSMUSG00000031778	Cx3cl1	248.167	0.456333	-1.13184	0.205289	-5.51339	3.51994e-08	3.16594e-06	chemokine (C-X3-C motif) ligand 1
ENSMUSG00000036777	Anln	620.602	2.02949	1.02111	0.185223	5.51289	3.52991e-08	3.16594e-06	anillin, actin binding protein
ENSMUSG00000033952	Aspm	1099.02	2.24045	1.16379	0.211185	5.51075	3.57311e-08	3.17431e-06	abnormal spindle microtubule assembly
ENSMUSG00000048355	Arxes1	959.847	0.62512	-0.677794	0.122992	-5.51088	3.57051e-08	3.17431e-06	adipocyte-related X-chromosome expressed sequence 1
ENSMUSG00000019832	Rab32	105.789	2.54521	1.34779	0.244614	5.50986	3.59119e-08	3.17532e-06	RAB32, member RAS oncogene family
ENSMUSG00000049097	Ankrd34a	325.278	0.556341	-0.845958	0.153637	-5.50619	3.66673e-08	3.22689e-06	ankyrin repeat domain 34A
ENSMUSG00000022360	Atad2	1666.59	1.72921	0.790111	0.143709	5.49799	3.84142e-08	3.36484e-06	ATPase family, AAA domain containing 2
ENSMUSG00000085609	NA	89.5169	0.424429	-1.23641	0.22513	-5.49197	3.97472e-08	3.4654e-06	NA
ENSMUSG00000032596	Uba7	15.8417	8.48859	3.08552	0.562058	5.48969	4.02642e-08	3.49422e-06	ubiquitin-like modifier activating enzyme 7
ENSMUSG00000025154	Arhgap19	613.018	1.97201	0.979664	0.178522	5.48763	4.07351e-08	3.51795e-06	Rho GTPase activating protein 19
ENSMUSG00000032177	Pde4a	801.483	0.61224	-0.70783	0.129004	-5.48687	4.09129e-08	3.51795e-06	phosphodiesterase 4A, cAMP specific
ENSMUSG00000043456	Zfp536	2128.07	1.43828	0.524347	0.0955789	5.48601	4.1112e-08	3.51893e-06	zinc finger protein 536
ENSMUSG00000033589	Reep4	249.635	1.86784	0.901368	0.16459	5.47645	4.3394e-08	3.69737e-06	receptor accessory protein 4
ENSMUSG00000024677	Ms4a6b	42.3507	3.49772	1.80641	0.330006	5.47388	4.40279e-08	3.73441e-06	membrane-spanning 4-domains, subfamily A, member 6B
ENSMUSG00000037747	Phyhipl	2502.93	0.759182	-0.397483	0.0727437	-5.46416	4.65111e-08	3.92726e-06	phytanoyl-CoA hydroxylase interacting protein-like
ENSMUSG00000030329	Pianp	1066.13	0.690015	-0.5353	0.0980287	-5.46065	4.74401e-08	3.96993e-06	PILR alpha associated neural protein
ENSMUSG00000051537	Gm5124	353.336	0.633203	-0.659261	0.120713	-5.46138	4.72449e-08	3.96993e-06	nucleolar and coiled-body phosphoprotein 1 pseudogene
ENSMUSG00000025758	Plk4	720.214	1.75604	0.812326	0.148842	5.45764	4.82504e-08	4.01979e-06	polo like kinase 4
ENSMUSG00000020577	Tspan13	11842.4	0.680022	-0.556347	0.102029	-5.45285	4.957e-08	4.11146e-06	tetraspanin 13
ENSMUSG00000002147	Stat6	98.0516	2.59034	1.37314	0.251938	5.45031	5.02822e-08	4.14224e-06	signal transducer and activator of transcription 6
ENSMUSG00000035107	Dcbld2	967.917	1.54104	0.623909	0.11448	5.44995	5.0383e-08	4.14224e-06	discoidin, CUB and LCCL domain containing 2
ENSMUSG00000068099	1500009C09Rik	390.308	0.49358	-1.01864	0.186979	-5.4479	5.09693e-08	4.17214e-06	RIKEN cDNA 1500009C09 gene
ENSMUSG00000056130	Ticam2	26.5401	3.9979	1.99924	0.367069	5.44651	5.13688e-08	4.18656e-06	toll-like receptor adaptor molecule 2
ENSMUSG00000024660	Incenp	1583.2	1.85251	0.889481	0.163669	5.43463	5.49101e-08	4.45133e-06	inner centromere protein
ENSMUSG00000038576	Susd4	444.811	0.607719	-0.718524	0.132227	-5.43404	5.50924e-08	4.45133e-06	sushi domain containing 4
ENSMUSG00000037020	Wdr62	370.87	2.01837	1.01319	0.186575	5.43046	5.62098e-08	4.52211e-06	WD repeat domain 62
ENSMUSG00000028718	Stil	541.76	1.95762	0.969103	0.178879	5.41766	6.03839e-08	4.83716e-06	Scl/Tal1 interrupting locus
ENSMUSG00000090125	Pou3f1	8075.28	0.692049	-0.531055	0.0981891	-5.40849	6.3559e-08	5.06984e-06	POU domain, class 3, transcription factor 1
ENSMUSG00000037443	Cep85	894.634	1.59614	0.674585	0.124842	5.40349	6.53562e-08	5.19111e-06	centrosomal protein 85
ENSMUSG00000020905	Usp43	268.333	0.529754	-0.916605	0.169663	-5.40251	6.57146e-08	5.19755e-06	ubiquitin specific peptidase 43
ENSMUSG00000055541	Lair1	141.084	3.48243	1.8001	0.333309	5.40068	6.63893e-08	5.22886e-06	leukocyte-associated Ig-like receptor 1
ENSMUSG00000030638	Sh3gl3	1216.84	0.693503	-0.528026	0.0978326	-5.39724	6.76733e-08	5.30768e-06	SH3-domain GRB2-like 3
ENSMUSG00000017146	Brca1	623.678	1.84961	0.88722	0.164462	5.39468	6.86445e-08	5.33877e-06	breast cancer 1, early onset
ENSMUSG00000024542	Cep192	855.145	1.70773	0.772081	0.143138	5.39395	6.89241e-08	5.33877e-06	centrosomal protein 192
ENSMUSG00000031387	Renbp	107.392	2.27761	1.18752	0.220138	5.39443	6.87399e-08	5.33877e-06	renin binding protein
ENSMUSG00000021624	Cd180	58.7762	3.28523	1.71599	0.318242	5.39211	6.96366e-08	5.37176e-06	CD180 antigen
ENSMUSG00000026031	Cflar	439.298	1.46151	0.547461	0.101697	5.38326	7.3147e-08	5.61943e-06	CASP8 and FADD-like apoptosis regulator
ENSMUSG00000048677	Tpcn2	110.316	2.18768	1.1294	0.210135	5.37464	7.67374e-08	5.86145e-06	two pore segment channel 2
ENSMUSG00000074671	Tspyl3	839.269	0.665981	-0.586447	0.109123	-5.3742	7.69227e-08	5.86145e-06	TSPY-like 3
ENSMUSG00000044811	Cd300c2	30.8679	3.9716	1.98972	0.371138	5.36113	8.27026e-08	6.27636e-06	CD300C molecule 2
ENSMUSG00000026443	Lrrn2	3309.97	0.661518	-0.596148	0.111214	-5.36037	8.30527e-08	6.27751e-06	leucine rich repeat protein 2, neuronal
ENSMUSG00000010142	Tnfrsf13b	49.1322	3.09433	1.62963	0.30457	5.35058	8.76709e-08	6.59997e-06	tumor necrosis factor receptor superfamily, member 13b
ENSMUSG00000052160	Pld4	421.315	4.05387	2.0193	0.37752	5.34885	8.85127e-08	6.63669e-06	phospholipase D family, member 4
ENSMUSG00000039158	Akna	865.572	1.81159	0.857255	0.160459	5.34252	9.16654e-08	6.84569e-06	AT-hook transcription factor
ENSMUSG00000078670	Fam174b	2639.45	0.653625	-0.613465	0.114896	-5.3393	9.33061e-08	6.94057e-06	family with sequence similarity 174, member B
ENSMUSG00000035168	Tanc1	837.115	1.77369	0.826756	0.154876	5.33819	9.38788e-08	6.95557e-06	tetratricopeptide repeat, ankyrin repeat and coiled-coil containing 1
ENSMUSG00000071713	Csf2rb	40.5277	3.61922	1.85568	0.348244	5.32867	9.89327e-08	7.30116e-06	colony stimulating factor 2 receptor, beta, low-affinity (granulocyte-macrophage)
ENSMUSG00000027350	Chgb	1303.96	0.669431	-0.578994	0.108718	-5.32563	1.00602e-07	7.39521e-06	chromogranin B
ENSMUSG00000036466	Megf11	615.597	1.50052	0.585465	0.110031	5.3209	1.03257e-07	7.56072e-06	multiple EGF-like-domains 11
ENSMUSG00000047810	Ccdc88b	31.2655	4.92154	2.29911	0.432385	5.31728	1.0533e-07	7.6825e-06	coiled-coil domain containing 88B
ENSMUSG00000038623	Tm6sf1	119.438	2.14544	1.10127	0.20725	5.31375	1.07393e-07	7.80263e-06	transmembrane 6 superfamily member 1
ENSMUSG00000031389	Arhgap4	84.6617	2.23626	1.16109	0.21894	5.30322	1.1378e-07	8.20387e-06	Rho GTPase activating protein 4
ENSMUSG00000033762	Recql4	170.519	2.15501	1.1077	0.208873	5.3032	1.13791e-07	8.20387e-06	RecQ protein-like 4
ENSMUSG00000024486	Hbegf	316.713	0.602167	-0.731765	0.138051	-5.30068	1.15369e-07	8.28581e-06	heparin-binding EGF-like growth factor
ENSMUSG00000021318	Gli3	1996.98	1.83626	0.876769	0.165485	5.29817	1.16967e-07	8.36847e-06	GLI-Kruppel family member GLI3
ENSMUSG00000042532	Golga7b	231.046	0.581167	-0.782974	0.148031	-5.28925	1.22818e-07	8.7537e-06	golgi autoantigen, golgin subfamily a, 7B
ENSMUSG00000056529	Ptafr	24.7922	4.80303	2.26394	0.428307	5.2858	1.25156e-07	8.88657e-06	platelet-activating factor receptor
ENSMUSG00000045751	Mms22l	988.137	1.64632	0.719246	0.136197	5.28094	1.28523e-07	9.0912e-06	MMS22-like, DNA repair protein
ENSMUSG00000031101	Sash3	66.5673	3.80842	1.92919	0.365518	5.27797	1.30624e-07	9.2051e-06	SAM and SH3 domain containing 3
ENSMUSG00000022912	Pros1	387.503	1.93367	0.951343	0.180394	5.27368	1.33714e-07	9.3875e-06	protein S (alpha)
ENSMUSG00000029648	Flt1	76.7411	0.341334	-1.55074	0.294271	-5.26978	1.3659e-07	9.55366e-06	FMS-like tyrosine kinase 1
ENSMUSG00000041141	Pnmal1	1803.59	0.635711	-0.653557	0.12412	-5.26551	1.39802e-07	9.74197e-06	PNMA-like 1
ENSMUSG00000078532	Nkain1	843.867	0.618595	-0.692932	0.131639	-5.26387	1.41056e-07	9.79295e-06	Na+/K+ transporting ATPase interacting 1
ENSMUSG00000021703	Serinc5	2396.4	1.40709	0.492716	0.0936467	5.26143	1.42936e-07	9.88682e-06	serine incorporator 5
ENSMUSG00000022044	Stmn4	6393.83	0.670583	-0.576512	0.109637	-5.25838	1.45329e-07	9.97997e-06	stathmin-like 4
ENSMUSG00000044783	A730008H23Rik	4925.82	1.57201	0.652612	0.124109	5.25836	1.45347e-07	9.97997e-06	RIKEN cDNA A730008H23 gene
ENSMUSG00000037318	Traf3ip3	37.8657	3.24032	1.69614	0.322677	5.25646	1.46853e-07	1.00465e-05	TRAF3 interacting protein 3
ENSMUSG00000029381	Shroom3	512.562	1.91478	0.937179	0.17865	5.24589	1.55527e-07	1.06013e-05	shroom family member 3
ENSMUSG00000021876	Rnase4	277.669	2.82053	1.49597	0.285331	5.24292	1.58057e-07	1.06959e-05	ribonuclease, RNase A family 4
ENSMUSG00000027581	Stmn3	8559.08	0.673378	-0.570513	0.108814	-5.24299	1.57995e-07	1.06959e-05	stathmin-like 3
ENSMUSG00000051726	Kcnf1	114.286	0.498127	-1.00541	0.191977	-5.23716	1.63068e-07	1.09954e-05	potassium voltage-gated channel, subfamily F, member 1
ENSMUSG00000020275	Rel	80.5879	2.35298	1.23449	0.23584	5.23445	1.65481e-07	1.11181e-05	reticuloendotheliosis oncogene
ENSMUSG00000039982	Dtx4	3659.1	0.556236	-0.846231	0.161702	-5.23329	1.66521e-07	1.1148e-05	deltex 4, E3 ubiquitin ligase
ENSMUSG00000000982	Ccl3	155.03	3.43453	1.78011	0.340693	5.22497	1.74184e-07	1.16191e-05	chemokine (C-C motif) ligand 3
ENSMUSG00000036905	C1qb	1456.34	3.68047	1.87989	0.359835	5.22432	1.74798e-07	1.16191e-05	complement component 1, q subcomponent, beta polypeptide
ENSMUSG00000021556	Golm1	1735.8	1.49427	0.579442	0.110939	5.22305	1.75999e-07	1.16576e-05	golgi membrane protein 1
ENSMUSG00000048216	Gpr85	6748.52	0.586693	-0.769323	0.14763	-5.21115	1.87678e-07	1.23874e-05	G protein-coupled receptor 85
ENSMUSG00000026480	Ncf2	124.68	2.34818	1.23154	0.236631	5.20449	1.94534e-07	1.27949e-05	neutrophil cytosolic factor 2
ENSMUSG00000018169	Mfng	2129.39	1.69667	0.762702	0.146652	5.20075	1.9849e-07	1.29858e-05	MFNG O-fucosylpeptide 3-beta-N-acetylglucosaminyltransferase
ENSMUSG00000056220	Pla2g4a	55.6576	2.87025	1.52117	0.292509	5.20044	1.98822e-07	1.29858e-05	phospholipase A2, group IVA (cytosolic, calcium-dependent)
ENSMUSG00000033578	Tmem35a	2857.77	0.682679	-0.550721	0.105959	-5.19748	2.02013e-07	1.31484e-05	transmembrane protein 35A
ENSMUSG00000005142	Man2b1	882.181	1.90655	0.930961	0.179632	5.18259	2.18822e-07	1.41657e-05	mannosidase 2, alpha B1
ENSMUSG00000028937	Acot7	3214.77	0.68193	-0.552305	0.106575	-5.18231	2.19155e-07	1.41657e-05	acyl-CoA thioesterase 7
ENSMUSG00000026605	Cenpf	1362.46	2.21045	1.14434	0.220884	5.18073	2.21024e-07	1.42374e-05	centromere protein F
ENSMUSG00000039748	Exo1	402.626	1.89433	0.921685	0.17808	5.17566	2.27101e-07	1.4529e-05	exonuclease 1
ENSMUSG00000051439	Cd14	53.7029	3.30364	1.72405	0.333094	5.17587	2.26847e-07	1.4529e-05	CD14 antigen
ENSMUSG00000055963	Triqk	479.835	0.662152	-0.594765	0.114933	-5.1749	2.28037e-07	1.45393e-05	triple QxxK/R motif containing
ENSMUSG00000021998	Lcp1	396.687	2.66322	1.41317	0.273229	5.17212	2.31458e-07	1.47074e-05	lymphocyte cytosolic protein 1
ENSMUSG00000005583	Mef2c	3083.12	0.530481	-0.914627	0.177324	-5.15796	2.49659e-07	1.57571e-05	myocyte enhancer factor 2C
ENSMUSG00000042195	Slc35f2	191.437	0.533361	-0.906817	0.175803	-5.15814	2.49419e-07	1.57571e-05	solute carrier family 35, member F2
ENSMUSG00000061132	Blnk	57.2469	3.86329	1.94983	0.378622	5.1498	2.60761e-07	1.64026e-05	B cell linker
ENSMUSG00000020436	Gabrg2	394.042	0.583306	-0.777676	0.151211	-5.14298	2.70409e-07	1.6924e-05	gamma-aminobutyric acid (GABA) A receptor, subunit gamma 2
ENSMUSG00000040653	Ppp1r14c	1230.6	0.543812	-0.878821	0.17093	-5.14143	2.72662e-07	1.6924e-05	protein phosphatase 1, regulatory inhibitor subunit 14C
ENSMUSG00000041920	Slc16a6	264.681	1.84399	0.88283	0.171701	5.14166	2.72321e-07	1.6924e-05	solute carrier family 16 (monocarboxylic acid transporters), member 6
ENSMUSG00000057110	Cntrl	708.065	1.92794	0.947058	0.184162	5.14251	2.71088e-07	1.6924e-05	centriolin
ENSMUSG00000048483	Zdhhc22	37.8183	0.379094	-1.39937	0.272854	-5.12864	2.91838e-07	1.80544e-05	zinc finger, DHHC-type containing 22
ENSMUSG00000030921	Trim30a	18.6516	4.78861	2.25961	0.440755	5.12668	2.94901e-07	1.8184e-05	tripartite motif-containing 30A
ENSMUSG00000050628	Ubald2	1747.01	0.704323	-0.50569	0.0986593	-5.12562	2.96557e-07	1.82261e-05	UBA-like domain containing 2
ENSMUSG00000032648	Pygm	69.9242	2.82696	1.49925	0.292872	5.11913	3.06953e-07	1.87421e-05	muscle glycogen phosphorylase
ENSMUSG00000045733	Sprn	224.545	0.5077	-0.977952	0.191016	-5.11974	3.05959e-07	1.87421e-05	shadow of prion protein
ENSMUSG00000034330	Plcg2	120.08	3.04795	1.60784	0.314164	5.11783	3.09067e-07	1.88099e-05	phospholipase C, gamma 2
ENSMUSG00000042029	Ncapg2	1030.88	1.61697	0.693295	0.135512	5.11611	3.11901e-07	1.8921e-05	non-SMC condensin II complex, subunit G2
ENSMUSG00000078773	Rad54b	295.523	2.08811	1.06219	0.207788	5.11192	3.18905e-07	1.92835e-05	RAD54 homolog B (S. cerevisiae)
ENSMUSG00000029712	Actl6b	3223.74	0.648876	-0.623985	0.122109	-5.11008	3.22029e-07	1.94097e-05	actin-like 6B
ENSMUSG00000022952	Runx1	93.315	3.95355	1.98315	0.388141	5.10935	3.23264e-07	1.94217e-05	runt related transcription factor 1
ENSMUSG00000030536	Iqgap1	1339.03	1.43289	0.518923	0.101587	5.10815	3.25334e-07	1.94837e-05	IQ motif containing GTPase activating protein 1
ENSMUSG00000024621	Csf1r	3261.51	3.99523	1.99828	0.391406	5.10538	3.30123e-07	1.97075e-05	colony stimulating factor 1 receptor
ENSMUSG00000022831	Hcls1	54.4026	3.53407	1.82133	0.35693	5.10277	3.34722e-07	1.99186e-05	hematopoietic cell specific Lyn substrate 1
ENSMUSG00000031517	Gpm6a	53280.6	0.649606	-0.622364	0.122086	-5.09773	3.43745e-07	2.03908e-05	glycoprotein m6a
ENSMUSG00000038248	Sobp	3130.77	0.650674	-0.619993	0.121638	-5.09703	3.45032e-07	2.04026e-05	sine oculis binding protein
ENSMUSG00000051517	Arhgef39	179.887	2.63552	1.39809	0.274342	5.09615	3.46635e-07	2.04329e-05	Rho guanine nucleotide exchange factor (GEF) 39
ENSMUSG00000020810	Cygb	311.542	0.612185	-0.70796	0.138986	-5.09376	3.51035e-07	2.06198e-05	cytoglobin
ENSMUSG00000027995	Tlr2	117.742	3.17875	1.66846	0.327583	5.09323	3.52006e-07	2.06198e-05	toll-like receptor 2
ENSMUSG00000033233	Trim45	271.415	0.669022	-0.579874	0.114082	-5.08297	3.71584e-07	2.16989e-05	tripartite motif-containing 45
ENSMUSG00000034652	Cd300a	89.3184	3.42488	1.77605	0.349587	5.08043	3.76578e-07	2.19222e-05	CD300A molecule
ENSMUSG00000020437	Myo1g	13.9468	9.82233	3.29606	0.649007	5.07862	3.80177e-07	2.20172e-05	myosin IG
ENSMUSG00000069170	Adgrv1	428.02	1.70804	0.772343	0.152083	5.07843	3.80558e-07	2.20172e-05	adhesion G protein-coupled receptor V1
ENSMUSG00000016028	Celsr1	1723.85	1.81291	0.858304	0.169169	5.07365	3.90263e-07	2.25092e-05	cadherin, EGF LAG seven-pass G-type receptor 1
ENSMUSG00000043811	Rtn4r	818.793	0.629472	-0.667786	0.131718	-5.0698	3.98237e-07	2.28986e-05	reticulon 4 receptor
ENSMUSG00000000732	Icosl	50.3086	2.87177	1.52194	0.300553	5.06379	4.10992e-07	2.35597e-05	icos ligand
ENSMUSG00000025932	Eya1	936.352	1.50188	0.586766	0.115905	5.06249	4.13815e-07	2.36493e-05	EYA transcriptional coactivator and phosphatase 1
ENSMUSG00000031840	Rab3a	7640.79	0.671515	-0.574509	0.11353	-5.0604	4.18386e-07	2.38378e-05	RAB3A, member RAS oncogene family
ENSMUSG00000048040	Arxes2	1376.41	0.698898	-0.516846	0.102241	-5.05518	4.29986e-07	2.44245e-05	adipocyte-related X-chromosome expressed sequence 2
ENSMUSG00000073433	Arhgdig	361.875	0.611964	-0.708481	0.140226	-5.05242	4.36255e-07	2.47058e-05	Rho GDP dissociation inhibitor (GDI) gamma
ENSMUSG00000047534	Mis18bp1	516.906	1.91137	0.934607	0.185182	5.04695	4.4891e-07	2.53459e-05	MIS18 binding protein 1
ENSMUSG00000028976	Slc2a5	156.258	3.03533	1.60185	0.317836	5.03988	4.65822e-07	2.60652e-05	solute carrier family 2 (facilitated glucose transporter), member 5
ENSMUSG00000038642	Ctss	955.23	3.75932	1.91047	0.379051	5.04015	4.65162e-07	2.60652e-05	cathepsin S
ENSMUSG00000041774	Ydjc	311.498	0.660656	-0.598029	0.118639	-5.04075	4.6372e-07	2.60652e-05	YdjC homolog (bacterial)
ENSMUSG00000048922	Cdca2	1111.98	2.02501	1.01793	0.202182	5.03471	4.78581e-07	2.66994e-05	cell division cycle associated 2
ENSMUSG00000046204	Pnma2	843.911	0.703902	-0.506554	0.100634	-5.03362	4.81301e-07	2.67715e-05	paraneoplastic antigen MA2
ENSMUSG00000029313	Aff1	312.967	1.5478	0.630215	0.12531	5.02925	4.92397e-07	2.73076e-05	AF4/FMR2 family, member 1
ENSMUSG00000037868	Egr2	272.226	1.92233	0.942859	0.187582	5.0264	4.99784e-07	2.76356e-05	early growth response 2
ENSMUSG00000058163	Gm5431	13.0364	10.2967	3.3641	0.669549	5.02443	5.04926e-07	2.78378e-05	predicted gene 5431
ENSMUSG00000025278	Flnb	1404.44	1.73301	0.793279	0.157908	5.02368	5.06909e-07	2.78651e-05	filamin, beta
ENSMUSG00000030793	Pycard	66.3755	2.23699	1.16156	0.23136	5.02057	5.15184e-07	2.82372e-05	PYD and CARD domain containing
ENSMUSG00000047139	Cd24a	24132.8	0.721485	-0.470959	0.0938539	-5.018	5.22117e-07	2.84508e-05	CD24a antigen
ENSMUSG00000051295	9630028B13Rik	433.181	1.68929	0.756421	0.150738	5.01811	5.21828e-07	2.84508e-05	RIKEN cDNA 9630028B13 gene
ENSMUSG00000020330	Hmmr	667.418	1.95213	0.965052	0.192696	5.00815	5.49553e-07	2.98591e-05	hyaluronan mediated motility receptor (RHAMM)
ENSMUSG00000024235	Map3k8	30.8898	2.99131	1.58078	0.315948	5.00328	5.63641e-07	3.04922e-05	mitogen-activated protein kinase kinase kinase 8
ENSMUSG00000027326	Knl1	715.623	1.91472	0.937134	0.187315	5.003	5.64459e-07	3.04922e-05	kinetochore scaffold 1
ENSMUSG00000042594	Sh2b3	348.481	1.53259	0.615974	0.123309	4.99537	5.87239e-07	3.16316e-05	SH2B adaptor protein 3
ENSMUSG00000034206	Polq	274.051	1.76169	0.816962	0.163597	4.99374	5.92226e-07	3.18088e-05	polymerase (DNA directed), theta
ENSMUSG00000044583	Tlr7	88.2561	2.9856	1.57802	0.316167	4.99111	6.00327e-07	3.21518e-05	toll-like receptor 7
ENSMUSG00000003812	Dnase2a	138.118	1.80562	0.852497	0.17086	4.98945	6.05518e-07	3.23374e-05	deoxyribonuclease II alpha
ENSMUSG00000006651	Aplp1	26252.8	0.680792	-0.554713	0.11119	-4.98888	6.0729e-07	3.23399e-05	amyloid beta (A4) precursor-like protein 1
ENSMUSG00000060371	Caln1	153.513	0.542787	-0.881542	0.177018	-4.97996	6.35959e-07	3.37707e-05	calneuron 1
ENSMUSG00000030263	Lrmp	19.8729	4.92452	2.29998	0.462533	4.97258	6.60686e-07	3.49846e-05	lymphoid-restricted membrane protein
ENSMUSG00000054675	Tmem119	488.014	4.34998	2.12101	0.426613	4.97174	6.6354e-07	3.50368e-05	transmembrane protein 119
ENSMUSG00000000958	Slc7a7	164.366	1.69949	0.765102	0.154132	4.96394	6.90766e-07	3.63018e-05	solute carrier family 7 (cationic amino acid transporter, y+ system), member 7
ENSMUSG00000037544	Dlgap5	440.592	2.1073	1.07539	0.216649	4.96377	6.91371e-07	3.63018e-05	DLG associated protein 5
ENSMUSG00000041235	Chd7	3284.4	1.70384	0.768788	0.154931	4.96214	6.97198e-07	3.64039e-05	chromodomain helicase DNA binding protein 7
ENSMUSG00000045664	Cdc42ep2	279.95	0.620886	-0.6876	0.138566	-4.96225	6.96815e-07	3.64039e-05	CDC42 effector protein (Rho GTPase binding) 2
ENSMUSG00000020230	Prmt2	5887.98	0.762671	-0.390868	0.0788449	-4.95743	7.14314e-07	3.71939e-05	protein arginine N-methyltransferase 2
ENSMUSG00000063626	Unc5d	8355.76	1.37744	0.461995	0.0932053	4.95674	7.16849e-07	3.72225e-05	unc-5 netrin receptor D
ENSMUSG00000030748	Il4ra	138.828	2.97575	1.57325	0.317506	4.95503	7.23181e-07	3.74476e-05	interleukin 4 receptor, alpha
ENSMUSG00000046318	Ccbe1	683.05	0.584047	-0.775844	0.156613	-4.9539	7.27417e-07	3.74534e-05	collagen and calcium binding EGF domains 1
ENSMUSG00000049265	Kcnk3	130.792	0.48564	-1.04204	0.210369	-4.9534	7.29287e-07	3.74534e-05	potassium channel, subfamily K, member 3
ENSMUSG00000072082	Ccnf	947.578	1.76954	0.823377	0.166216	4.95365	7.28352e-07	3.74534e-05	cyclin F
ENSMUSG00000021384	Susd3	52.9756	3.52288	1.81676	0.367037	4.94978	7.42961e-07	3.79482e-05	sushi domain containing 3
ENSMUSG00000028035	Dnajb4	1170.47	0.755619	-0.404269	0.0816742	-4.94978	7.42971e-07	3.79482e-05	DnaJ heat shock protein family (Hsp40) member B4
ENSMUSG00000024349	Tmem173	66.5754	3.2487	1.69986	0.343523	4.94831	7.48594e-07	3.80504e-05	transmembrane protein 173
ENSMUSG00000033900	Map9	1732.03	0.696481	-0.521844	0.105461	-4.9482	7.49032e-07	3.80504e-05	microtubule-associated protein 9
ENSMUSG00000025534	Gusb	663.857	1.89852	0.924877	0.187078	4.9438	7.66149e-07	3.88148e-05	glucuronidase, beta
ENSMUSG00000032586	Traip	365.097	1.60342	0.68115	0.137891	4.93978	7.82101e-07	3.95161e-05	TRAF-interacting protein
ENSMUSG00000020723	Cacng4	3056.17	0.711089	-0.491898	0.0996601	-4.93576	7.98404e-07	4.01236e-05	calcium channel, voltage-dependent, gamma subunit 4
ENSMUSG00000038766	Gabpb2	422.431	1.64563	0.718642	0.145595	4.9359	7.97823e-07	4.01236e-05	GA repeat binding protein, beta 2
ENSMUSG00000059974	Ntm	3354.66	0.658844	-0.60199	0.122046	-4.93247	8.11942e-07	4.06948e-05	neurotrimin
ENSMUSG00000036564	Ndrg4	4215.21	0.711618	-0.490824	0.099611	-4.92741	8.33274e-07	4.16526e-05	N-myc downstream regulated gene 4
ENSMUSG00000002227	Mov10	117.968	1.77501	0.827826	0.168144	4.92331	8.50937e-07	4.24224e-05	Mov10 RISC complex RNA helicase
ENSMUSG00000028266	Lmo4	2187.38	0.661868	-0.595385	0.120978	-4.92141	8.59218e-07	4.2682e-05	LIM domain only 4
ENSMUSG00000051910	Sox6	1822.18	1.62269	0.698389	0.141933	4.92056	8.62976e-07	4.2682e-05	SRY (sex determining region Y)-box 6
ENSMUSG00000055471	Alk	179.667	1.77371	0.82677	0.168018	4.92071	8.62294e-07	4.2682e-05	anaplastic lymphoma kinase
ENSMUSG00000017756	Slc12a7	1611.67	1.52701	0.610708	0.124135	4.91973	8.66629e-07	4.27499e-05	solute carrier family 12, member 7
ENSMUSG00000024403	Atp6v1g2	489.285	0.675788	-0.565358	0.114976	-4.91718	8.78017e-07	4.3198e-05	ATPase, H+ transporting, lysosomal V1 subunit G2
ENSMUSG00000020894	Vamp2	9581.5	0.726952	-0.460067	0.0936535	-4.91244	8.99492e-07	4.40633e-05	vesicle-associated membrane protein 2
ENSMUSG00000035226	Rims4	373.303	0.54349	-0.879674	0.179077	-4.91226	9.00307e-07	4.40633e-05	regulating synaptic membrane exocytosis 4
ENSMUSG00000031093	Dock11	1476.38	1.45473	0.540748	0.110127	4.9102	9.09834e-07	4.43336e-05	dedicator of cytokinesis 11
ENSMUSG00000033083	Tbc1d4	1006.92	1.4324	0.518431	0.105586	4.91004	9.1056e-07	4.43336e-05	TBC1 domain family, member 4
ENSMUSG00000029153	Ociad2	508.857	0.696629	-0.521539	0.106341	-4.90439	9.37172e-07	4.54452e-05	OCIA domain containing 2
ENSMUSG00000034311	Kif4	828.262	1.89466	0.921936	0.18799	4.90417	9.38239e-07	4.54452e-05	kinesin family member 4
ENSMUSG00000037664	Cdkn1c	2048.44	0.675547	-0.565871	0.115598	-4.89517	9.82223e-07	4.7453e-05	cyclin-dependent kinase inhibitor 1C (P57)
ENSMUSG00000004267	Eno2	1056.58	0.654875	-0.610709	0.124829	-4.89235	9.96373e-07	4.80129e-05	enolase 2, gamma neuronal
ENSMUSG00000020546	Stxbp4	1087.07	1.33318	0.414867	0.0848194	4.89118	1.00233e-06	4.8176e-05	syntaxin binding protein 4
ENSMUSG00000021709	Erbin	2583.76	1.40921	0.494889	0.101259	4.88738	1.02188e-06	4.88649e-05	Erbb2 interacting protein
ENSMUSG00000044562	Rasip1	164.422	0.548914	-0.865349	0.177043	-4.88779	1.01977e-06	4.88649e-05	Ras interacting protein 1
ENSMUSG00000039934	Gsap	566.392	1.64694	0.719789	0.147524	4.87913	1.06556e-06	5.08243e-05	gamma-secretase activating protein
ENSMUSG00000051506	Wdfy4	43.2138	4.2296	2.08052	0.426675	4.87613	1.08187e-06	5.14713e-05	WD repeat and FYVE domain containing 4
ENSMUSG00000042182	Bend6	1059.73	0.569254	-0.812856	0.166768	-4.87417	1.09268e-06	5.17589e-05	BEN domain containing 6
ENSMUSG00000046449	Nexmif	1433.18	0.613704	-0.704385	0.144518	-4.87403	1.09344e-06	5.17589e-05	neurite extension and migration factor
ENSMUSG00000071711	Mpst	154.22	0.381515	-1.39019	0.285269	-4.87324	1.0978e-06	5.18346e-05	mercaptopyruvate sulfurtransferase
ENSMUSG00000017631	Abr	7179.47	0.660373	-0.598648	0.122965	-4.86842	1.12493e-06	5.2982e-05	active BCR-related gene
ENSMUSG00000026527	Rgs7	803.864	0.604433	-0.726345	0.149227	-4.86738	1.13088e-06	5.307e-05	regulator of G protein signaling 7
ENSMUSG00000026779	Mastl	327.009	1.61056	0.687564	0.141268	4.8671	1.13246e-06	5.307e-05	microtubule associated serine/threonine kinase-like
ENSMUSG00000024873	Cnih2	12272.6	0.625796	-0.676236	0.138994	-4.86521	1.14337e-06	5.34475e-05	cornichon family AMPA receptor auxiliary protein 2
ENSMUSG00000034055	Phka1	343.444	1.7889	0.839075	0.172496	4.86432	1.14851e-06	5.35545e-05	phosphorylase kinase alpha 1
ENSMUSG00000026565	Pou2f1	1779.66	1.46055	0.546512	0.112608	4.85322	1.21472e-06	5.65012e-05	POU domain, class 2, transcription factor 1
ENSMUSG00000020493	Prr11	267.971	1.8403	0.879939	0.181684	4.84323	1.27743e-06	5.92706e-05	proline rich 11
ENSMUSG00000064225	Paqr9	341.887	0.613665	-0.704477	0.145525	-4.84093	1.29235e-06	5.98152e-05	progestin and adipoQ receptor family member IX
ENSMUSG00000001123	Lgals9	95.9066	3.34244	1.7409	0.359759	4.83909	1.30438e-06	6.02231e-05	lectin, galactose binding, soluble 9
ENSMUSG00000015112	Slc25a13	449.903	1.67689	0.745784	0.154175	4.83724	1.31653e-06	6.03868e-05	solute carrier family 25 (mitochondrial carrier, adenine nucleotide translocator), member 13
ENSMUSG00000015880	Ncapg	739.794	1.98839	0.991602	0.204988	4.83738	1.31564e-06	6.03868e-05	non-SMC condensin I complex, subunit G
ENSMUSG00000048402	Gli2	844.023	1.95114	0.964319	0.19936	4.83708	1.31759e-06	6.03868e-05	GLI-Kruppel family member GLI2
ENSMUSG00000026278	Bok	1571.78	0.760486	-0.395007	0.0817045	-4.83458	1.33424e-06	6.1001e-05	BCL2-related ovarian killer
ENSMUSG00000037902	Sirpa	2487.8	1.93053	0.948996	0.196521	4.82898	1.37235e-06	6.25905e-05	signal-regulatory protein alpha
ENSMUSG00000032434	Cmtm6	1592.71	1.34998	0.43294	0.0897086	4.82607	1.39256e-06	6.32601e-05	CKLF-like MARVEL transmembrane domain containing 6
ENSMUSG00000033222	Ttf2	387.022	1.79909	0.847267	0.175567	4.82589	1.39378e-06	6.32601e-05	transcription termination factor, RNA polymerase II
ENSMUSG00000035021	Baz1a	775.387	1.44171	0.527784	0.109406	4.82409	1.40642e-06	6.36794e-05	bromodomain adjacent to zinc finger domain 1A
ENSMUSG00000021457	Syk	134.992	2.53915	1.34435	0.278833	4.82133	1.42604e-06	6.44122e-05	spleen tyrosine kinase
ENSMUSG00000004085	Map3k20	396.684	1.5225	0.606438	0.12584	4.81914	1.44181e-06	6.4968e-05	mitogen-activated protein kinase kinase kinase 20
ENSMUSG00000033316	Galnt9	443.333	0.53298	-0.907846	0.188449	-4.81745	1.45402e-06	6.53613e-05	polypeptide N-acetylgalactosaminyltransferase 9
ENSMUSG00000027293	Ehd4	211.093	2.41721	1.27335	0.264423	4.81557	1.46781e-06	6.58234e-05	EH-domain containing 4
ENSMUSG00000032355	Mlip	435.197	0.54026	-0.888273	0.184554	-4.81309	1.48614e-06	6.63279e-05	muscular LMNA-interacting protein
ENSMUSG00000106379	Lhfpl3	123.546	0.42511	-1.23409	0.256399	-4.81317	1.48556e-06	6.63279e-05	lipoma HMGIC fusion partner-like 3
ENSMUSG00000020901	Pik3r5	34.9719	3.7326	1.90018	0.395191	4.80825	1.52254e-06	6.77908e-05	phosphoinositide-3-kinase regulatory subunit 5
ENSMUSG00000056917	Sipa1	450.895	1.76322	0.818215	0.170275	4.80527	1.54545e-06	6.86479e-05	signal-induced proliferation associated gene 1
ENSMUSG00000006731	B4galnt1	2204.62	0.67985	-0.556711	0.115976	-4.80021	1.58497e-06	7.0237e-05	beta-1,4-N-acetyl-galactosaminyl transferase 1
ENSMUSG00000051278	Zgrf1	272.266	2.02681	1.01921	0.212571	4.79469	1.62924e-06	7.20284e-05	zinc finger, GRF-type containing 1
ENSMUSG00000080712	H2bu1-ps	266.465	0.628082	-0.670974	0.139983	-4.79326	1.64091e-06	7.23736e-05	H2B.U histone 1, pseudogene
ENSMUSG00000031264	Btk	27.1603	3.46609	1.79331	0.374189	4.79251	1.64705e-06	7.2474e-05	Bruton agammaglobulinemia tyrosine kinase
ENSMUSG00000007653	Gabrb2	687.178	0.540655	-0.887221	0.185408	-4.78522	1.70799e-06	7.49794e-05	gamma-aminobutyric acid (GABA) A receptor, subunit beta 2
ENSMUSG00000024524	Gnal	1140.39	0.598226	-0.741237	0.154958	-4.78347	1.72295e-06	7.54064e-05	guanine nucleotide binding protein, alpha stimulating, olfactory type
ENSMUSG00000036896	C1qc	1510.08	3.69309	1.88483	0.394057	4.78314	1.72576e-06	7.54064e-05	complement component 1, q subcomponent, C chain
ENSMUSG00000027602	Map1lc3a	5299.33	0.693799	-0.52741	0.110336	-4.78003	1.75268e-06	7.64048e-05	microtubule-associated protein 1 light chain 3 alpha
ENSMUSG00000045404	Kcnk13	62.576	4.00388	2.0014	0.418804	4.77884	1.7631e-06	7.66804e-05	potassium channel, subfamily K, member 13
ENSMUSG00000045667	Smtnl2	122.342	0.589954	-0.761325	0.159376	-4.77692	1.78001e-06	7.72369e-05	smoothelin-like 2
ENSMUSG00000021708	Rasgrf2	144.22	0.418741	-1.25587	0.262981	-4.77552	1.79247e-06	7.75979e-05	RAS protein-specific guanine nucleotide-releasing factor 2
ENSMUSG00000062591	Tubb4a	16502.1	0.623083	-0.682503	0.143127	-4.76851	1.85589e-06	8.01583e-05	tubulin, beta 4A class IVA
ENSMUSG00000056413	Adap1	502.182	0.571558	-0.807029	0.169313	-4.76649	1.87461e-06	8.07805e-05	ArfGAP with dual PH domains 1
ENSMUSG00000036833	Pnpla7	365.068	1.49987	0.584835	0.122715	4.76578	1.88123e-06	8.08799e-05	patatin-like phospholipase domain containing 7
ENSMUSG00000055782	Abcd2	1927.5	1.50318	0.588022	0.123468	4.76257	1.91146e-06	8.19916e-05	ATP-binding cassette, sub-family D (ALD), member 2
ENSMUSG00000035681	Kcnc2	519.373	1.59586	0.674334	0.141652	4.76049	1.93121e-06	8.26496e-05	potassium voltage gated channel, Shaw-related subfamily, member 2
ENSMUSG00000020808	Pimreg	1303.73	1.84432	0.883086	0.185571	4.75875	1.94791e-06	8.31744e-05	PICALM interacting mitotic regulator
ENSMUSG00000028068	Iqgap3	566.681	2.26633	1.18036	0.248149	4.75664	1.96839e-06	8.38581e-05	IQ motif containing GTPase activating protein 3
ENSMUSG00000023011	Faim2	241.629	0.601833	-0.732564	0.154041	-4.75563	1.97833e-06	8.38998e-05	Fas apoptotic inhibitory molecule 2
ENSMUSG00000040747	Cd53	324.774	3.66868	1.87526	0.394294	4.756	1.97471e-06	8.38998e-05	CD53 antigen
ENSMUSG00000016179	Camk1g	710.547	0.625934	-0.675918	0.142145	-4.75512	1.98331e-06	8.39213e-05	calcium/calmodulin-dependent protein kinase I gamma
ENSMUSG00000024989	Cep55	437.073	2.09443	1.06655	0.224525	4.75027	2.03143e-06	8.5764e-05	centrosomal protein 55
ENSMUSG00000015355	Cd48	25.6296	3.62215	1.85685	0.391	4.74896	2.04463e-06	8.6127e-05	CD48 antigen
ENSMUSG00000021458	Aopep	3154.28	0.686508	-0.542652	0.114298	-4.74771	2.05728e-06	8.64659e-05	aminopeptidase O
ENSMUSG00000017057	Il13ra1	106.892	2.56486	1.35888	0.286604	4.74131	2.1234e-06	8.90449e-05	interleukin 13 receptor, alpha 1
ENSMUSG00000020787	P2rx1	15.8903	6.22684	2.6385	0.55725	4.73486	2.19207e-06	9.17196e-05	purinergic receptor P2X, ligand-gated ion channel, 1
ENSMUSG00000020377	Ltc4s	34.2405	3.72259	1.89631	0.400595	4.73372	2.20443e-06	9.20311e-05	leukotriene C4 synthase
ENSMUSG00000021087	Rtn1	30737.1	0.756534	-0.402524	0.0850778	-4.73124	2.23153e-06	9.29558e-05	reticulon 1
ENSMUSG00000038119	Cdon	2652.6	1.57826	0.658338	0.139293	4.72627	2.28682e-06	9.50477e-05	cell adhesion molecule-related/down-regulated by oncogenes
ENSMUSG00000046982	Tshz1	1114.33	1.49824	0.583271	0.123548	4.72101	2.34675e-06	9.73226e-05	teashirt zinc finger family member 1
ENSMUSG00000109086	NA	83.0253	2.05907	1.04199	0.221157	4.71155	2.45843e-06	0.000101729	NA
ENSMUSG00000012443	Kif11	1991.72	1.96512	0.974621	0.207015	4.70798	2.50188e-06	0.000103299	kinesin family member 11
ENSMUSG00000075254	Heg1	2978.38	1.57801	0.658107	0.139806	4.70729	2.51027e-06	0.000103417	heart development protein with EGF-like domains 1
ENSMUSG00000006586	Runx1t1	6160.41	0.565356	-0.82277	0.174969	-4.70237	2.57165e-06	0.000105315	RUNX1 translocation partner 1
ENSMUSG00000027699	Ect2	1498.2	1.90365	0.928767	0.197499	4.70265	2.56809e-06	0.000105315	ect2 oncogene
ENSMUSG00000034336	Ina	5598.32	0.611048	-0.710643	0.15114	-4.70188	2.57777e-06	0.000105315	internexin neuronal intermediate filament protein, alpha
ENSMUSG00000041147	Brca2	387.763	1.59815	0.676401	0.14386	4.7018	2.57879e-06	0.000105315	breast cancer 2, early onset
ENSMUSG00000020363	Gfpt2	750.346	0.700367	-0.513818	0.109366	-4.69817	2.62507e-06	0.000106972	glutamine fructose-6-phosphate transaminase 2
ENSMUSG00000029126	Nsg1	21663.7	0.711644	-0.490772	0.10452	-4.69548	2.65982e-06	0.000108153	neuron specific gene family member 1
ENSMUSG00000036887	C1qa	885.696	3.52669	1.81832	0.387298	4.69488	2.6676e-06	0.000108234	complement component 1, q subcomponent, alpha polypeptide
ENSMUSG00000015839	Nfe2l2	723.584	1.66208	0.732987	0.156187	4.69302	2.69201e-06	0.000108989	nuclear factor, erythroid derived 2, like 2
ENSMUSG00000024940	Ltbp3	2276.54	1.4049	0.490469	0.104536	4.69188	2.70708e-06	0.000109362	latent transforming growth factor beta binding protein 3
ENSMUSG00000026365	Cfh	250.458	4.57008	2.19222	0.467447	4.68977	2.73509e-06	0.000110257	complement component factor h
ENSMUSG00000022208	Jph4	4787.46	0.683583	-0.548812	0.117084	-4.68732	2.76799e-06	0.000111343	junctophilin 4
ENSMUSG00000019828	Grm1	266.13	0.489458	-1.03074	0.219947	-4.68632	2.78159e-06	0.000111651	glutamate receptor, metabotropic 1
ENSMUSG00000042626	Shc1	250.152	1.59163	0.670502	0.143151	4.68386	2.81521e-06	0.000112759	src homology 2 domain-containing transforming protein C1
ENSMUSG00000026674	Ddr2	226.66	1.66837	0.738435	0.157682	4.68308	2.82603e-06	0.000112951	discoidin domain receptor family, member 2
ENSMUSG00000047180	Neurl3	25.8074	4.27351	2.09542	0.447582	4.68165	2.84573e-06	0.000113496	neuralized E3 ubiquitin protein ligase 3
ENSMUSG00000033880	Lgals3bp	83.1932	2.60037	1.37872	0.294749	4.67759	2.90265e-06	0.000115521	lectin, galactoside-binding, soluble, 3 binding protein
ENSMUSG00000030766	Arhgap17	844.143	1.42543	0.511394	0.10943	4.67323	2.96492e-06	0.000117005	Rho GTPase activating protein 17
ENSMUSG00000033752	Mnd1	85.2187	2.43577	1.28438	0.274828	4.67338	2.9628e-06	0.000117005	meiotic nuclear divisions 1
ENSMUSG00000041718	Alg13	449.09	1.40437	0.489919	0.104834	4.67328	2.9643e-06	0.000117005	asparagine-linked glycosylation 13
ENSMUSG00000043015	Nemp2	510.525	1.4756	0.561302	0.120083	4.67428	2.94991e-06	0.000117005	nuclear envelope integral membrane protein 2
ENSMUSG00000064264	Zfp428	3517.05	0.752376	-0.410475	0.0878521	-4.67233	2.97796e-06	0.000117273	zinc finger protein 428
ENSMUSG00000022020	Naa16	525.89	1.46986	0.555676	0.119029	4.66839	3.03572e-06	0.000119297	N(alpha)-acetyltransferase 16, NatA auxiliary subunit
ENSMUSG00000041695	Kcnj2	220.083	0.521408	-0.939515	0.201389	-4.66518	3.08346e-06	0.00012092	potassium inwardly-rectifying channel, subfamily J, member 2
ENSMUSG00000022223	Sdr39u1	287.942	0.690491	-0.534305	0.114687	-4.65882	3.1802e-06	0.000124453	short chain dehydrogenase/reductase family 39U, member 1
ENSMUSG00000026833	Olfm1	6232.09	0.721026	-0.471877	0.10131	-4.65775	3.19691e-06	0.000124846	olfactomedin 1
ENSMUSG00000026614	Slc30a10	974.869	1.48869	0.574048	0.123266	4.65698	3.20886e-06	0.000125052	solute carrier family 30, member 10
ENSMUSG00000007080	Pole	747.275	1.72952	0.790374	0.169775	4.65541	3.23331e-06	0.000125744	polymerase (DNA directed), epsilon
ENSMUSG00000066705	Fxyd6	9742.82	0.780079	-0.358307	0.0769768	-4.65474	3.24385e-06	0.000125892	FXYD domain-containing ion transport regulator 6
ENSMUSG00000020034	Tcp11l2	1972.31	0.753545	-0.408235	0.0877843	-4.65043	3.31246e-06	0.000127566	t-complex 11 (mouse) like 2
ENSMUSG00000034765	Dusp5	456.989	0.509577	-0.972628	0.209135	-4.65071	3.30793e-06	0.000127566	dual specificity phosphatase 5
ENSMUSG00000049130	C5ar1	90.8367	3.47724	1.79794	0.386625	4.65036	3.31354e-06	0.000127566	complement component 5a receptor 1
ENSMUSG00000053646	Plxnb1	2817.39	1.47752	0.56318	0.121106	4.65032	3.3142e-06	0.000127566	plexin B1
ENSMUSG00000029563	Foxp2	1117.25	1.53298	0.616336	0.132584	4.64863	3.3414e-06	0.000128349	forkhead box P2
ENSMUSG00000004952	Rasa4	54.8613	2.45781	1.29737	0.279146	4.64765	3.35743e-06	0.000128702	RAS p21 protein activator 4
ENSMUSG00000032262	Elovl4	2984.35	0.707981	-0.498217	0.10734	-4.6415	3.45882e-06	0.000132318	elongation of very long chain fatty acids (FEN1/Elo2, SUR4/Elo3, yeast)-like 4
ENSMUSG00000035640	Cbarp	738.088	0.658631	-0.602459	0.129823	-4.64061	3.47384e-06	0.000132352	calcium channel, voltage-dependent, beta subunit associated regulatory protein
ENSMUSG00000055322	Tns1	411.438	1.87554	0.907305	0.19551	4.64071	3.47216e-06	0.000132352	tensin 1
ENSMUSG00000063234	Gpr84	29.617	4.30422	2.10575	0.453819	4.64007	3.48284e-06	0.000132425	G protein-coupled receptor 84
ENSMUSG00000032436	Cmtm7	158.828	1.92826	0.947298	0.20424	4.63816	3.51532e-06	0.00013339	CKLF-like MARVEL transmembrane domain containing 7
ENSMUSG00000050732	Vamp8	56.7213	2.22928	1.15658	0.249434	4.6368	3.53837e-06	0.000133993	vesicle-associated membrane protein 8
ENSMUSG00000018819	Lsp1	48.7346	2.56631	1.35969	0.293606	4.63101	3.63886e-06	0.000137521	lymphocyte specific 1
ENSMUSG00000009894	Snap47	8506.92	0.729544	-0.454933	0.0982819	-4.62886	3.67686e-06	0.000138336	synaptosomal-associated protein, 47
ENSMUSG00000042684	Npl	171.728	1.95999	0.97085	0.209716	4.62936	3.66798e-06	0.000138336	N-acetylneuraminate pyruvate lyase
ENSMUSG00000053007	Creb5	1356.96	1.46049	0.546451	0.118061	4.62854	3.68255e-06	0.000138336	cAMP responsive element binding protein 5
ENSMUSG00000037428	Vgf	432.659	0.571225	-0.807869	0.174755	-4.62287	3.78468e-06	0.000141888	VGF nerve growth factor inducible
ENSMUSG00000052821	Cysltr1	15.1508	5.51578	2.46356	0.53315	4.62077	3.82318e-06	0.000143045	cysteinyl leukotriene receptor 1
ENSMUSG00000029449	Rhof	305.993	0.619572	-0.690655	0.149546	-4.61835	3.86811e-06	0.00014415	ras homolog family member F (in filopodia)
ENSMUSG00000051378	Kif18b	919.864	2.11207	1.07866	0.233545	4.61863	3.86273e-06	0.00014415	kinesin family member 18B
ENSMUSG00000120400	NA	55.3993	2.12542	1.08775	0.235569	4.61753	3.88335e-06	0.000144431	NA
ENSMUSG00000029096	Htra3	46.166	0.379648	-1.39727	0.302765	-4.61501	3.93075e-06	0.000145905	HtrA serine peptidase 3
ENSMUSG00000004054	Map3k11	624.61	1.47012	0.555935	0.120482	4.61428	3.94467e-06	0.000146132	mitogen-activated protein kinase kinase kinase 11
ENSMUSG00000003779	Kif20a	862.269	1.89951	0.92563	0.200624	4.61376	3.95456e-06	0.000146178	kinesin family member 20A
ENSMUSG00000040907	Atp1a3	8773.09	0.574683	-0.799161	0.173226	-4.61339	3.96151e-06	0.000146178	ATPase, Na+/K+ transporting, alpha 3 polypeptide
ENSMUSG00000047261	Gap43	4479.89	0.656969	-0.606103	0.131442	-4.61118	4.00384e-06	0.00014745	growth associated protein 43
ENSMUSG00000092536	NA	110.252	2.02713	1.01944	0.221145	4.60983	4.03001e-06	0.000148123	NA
ENSMUSG00000052572	Dlg2	3491.88	0.608617	-0.716394	0.15542	-4.60942	4.03792e-06	0.000148123	discs large MAGUK scaffold protein 2
ENSMUSG00000038608	Dock10	191.192	2.07596	1.05378	0.22869	4.60788	4.06789e-06	0.000148931	dedicator of cytokinesis 10
ENSMUSG00000034329	Brip1	354.637	1.58508	0.664556	0.144292	4.60562	4.11229e-06	0.000150263	BRCA1 interacting protein C-terminal helicase 1
ENSMUSG00000029752	Asns	788.995	0.636244	-0.652349	0.141711	-4.60338	4.1568e-06	0.000151594	asparagine synthetase
ENSMUSG00000006800	Sulf2	539.536	0.671799	-0.573898	0.124698	-4.6023	4.17853e-06	0.000152091	sulfatase 2
ENSMUSG00000001768	Rin2	492.8	1.91866	0.940102	0.204578	4.59533	4.32061e-06	0.000156796	Ras and Rab interactor 2
ENSMUSG00000024397	Aif1	81.7438	2.91009	1.54107	0.335369	4.59514	4.32455e-06	0.000156796	allograft inflammatory factor 1
ENSMUSG00000026622	Nek2	776.235	2.06318	1.04487	0.227428	4.59428	4.34243e-06	0.000157141	NIMA (never in mitosis gene a)-related expressed kinase 2
ENSMUSG00000042078	Svop	2805.21	0.710845	-0.492393	0.10719	-4.59366	4.35537e-06	0.000157305	SV2 related protein
ENSMUSG00000038679	Trps1	1005.38	1.57726	0.657425	0.143192	4.59122	4.40668e-06	0.000158852	transcriptional repressor GATA binding 1
ENSMUSG00000028581	Laptm5	1697.79	3.50362	1.80885	0.394065	4.59022	4.42787e-06	0.000159289	lysosomal-associated protein transmembrane 5
ENSMUSG00000029177	Cenpa	1752.93	1.82084	0.864605	0.188374	4.58984	4.4358e-06	0.000159289	centromere protein A
ENSMUSG00000039717	Ralyl	2279.2	0.67578	-0.565374	0.123216	-4.58847	4.46505e-06	0.000160033	RALY RNA binding protein-like
ENSMUSG00000027330	Cdc25b	953.483	1.45423	0.540255	0.117762	4.58767	4.4823e-06	0.000160345	cell division cycle 25B
ENSMUSG00000020696	Rffl	313.639	1.65994	0.731129	0.159631	4.58012	4.64714e-06	0.000165817	ring finger and FYVE like domain containing protein
ENSMUSG00000030516	Tjp1	1384.75	1.45314	0.539178	0.117738	4.57946	4.6618e-06	0.000165817	tight junction protein 1
ENSMUSG00000066440	Zfyve26	667.928	1.41222	0.49796	0.108729	4.57984	4.65329e-06	0.000165817	zinc finger, FYVE domain containing 26
ENSMUSG00000028773	Fabp3	426.218	0.581976	-0.780969	0.170653	-4.57637	4.7312e-06	0.000167967	fatty acid binding protein 3, muscle and heart
ENSMUSG00000031970	Dbndd1	2116.14	0.751774	-0.41163	0.0900089	-4.57321	4.80309e-06	0.000170197	dysbindin (dystrobrevin binding protein 1) domain containing 1
ENSMUSG00000036875	Dna2	371.054	1.94717	0.961379	0.210343	4.57054	4.86479e-06	0.000171734	DNA replication helicase/nuclease 2
ENSMUSG00000092274	Neat1	78.2878	2.80637	1.48871	0.325698	4.57082	4.85828e-06	0.000171734	nuclear paraspeckle assembly transcript 1 (non-protein coding)
ENSMUSG00000026628	Atf3	91.9102	2.41989	1.27494	0.279244	4.56567	4.97891e-06	0.000175432	activating transcription factor 3
ENSMUSG00000015522	Arnt	1564.53	1.28079	0.357037	0.07825	4.56277	5.04827e-06	0.000177542	aryl hydrocarbon receptor nuclear translocator
ENSMUSG00000031805	Jak3	124.958	2.33075	1.22079	0.267762	4.55925	5.13367e-06	0.000180207	Janus kinase 3
ENSMUSG00000031262	Cenpi	360.737	1.8864	0.915637	0.201073	4.55376	5.26966e-06	0.000184635	centromere protein I
ENSMUSG00000040563	Plppr2	4844.44	0.7147	-0.484591	0.106447	-4.55243	5.30306e-06	0.000185113	phospholipid phosphatase related 2
ENSMUSG00000116165	Pdxp	1527.44	0.734097	-0.445957	0.0979539	-4.55272	5.2957e-06	0.000185113	pyridoxal (pyridoxine, vitamin B6) phosphatase
ENSMUSG00000034591	Slc41a2	224.108	0.611449	-0.709697	0.156053	-4.54781	5.42083e-06	0.000188173	solute carrier family 41, member 2
ENSMUSG00000040183	Ankrd6	4737.9	1.42541	0.511379	0.11244	4.54802	5.41525e-06	0.000188173	ankyrin repeat domain 6
ENSMUSG00000063873	Slc24a3	300.463	1.74562	0.803743	0.176725	4.54798	5.41643e-06	0.000188173	solute carrier family 24 (sodium/potassium/calcium exchanger), member 3
ENSMUSG00000035864	Syt1	2725.59	0.589261	-0.763021	0.167805	-4.54708	5.43966e-06	0.000188478	synaptotagmin I
ENSMUSG00000049107	Ntf3	510.853	0.475733	-1.07177	0.235851	-4.54429	5.51218e-06	0.000190638	neurotrophin 3
ENSMUSG00000019978	Epb41l2	841.54	1.59352	0.672218	0.147957	4.54332	5.53738e-06	0.000191157	erythrocyte membrane protein band 4.1 like 2
ENSMUSG00000021965	Ska3	451.323	1.76864	0.82264	0.181114	4.54212	5.56913e-06	0.000191547	spindle and kinetochore associated complex subunit 3
ENSMUSG00000036533	Cdc42ep3	733.249	0.674523	-0.568061	0.12506	-4.54232	5.56384e-06	0.000191547	CDC42 effector protein (Rho GTPase binding) 3
ENSMUSG00000025189	Cnnm1	100.966	0.493094	-1.02007	0.22463	-4.5411	5.5961e-06	0.000192123	cyclin M1
ENSMUSG00000039087	Rreb1	116.478	2.11239	1.07888	0.237611	4.54052	5.61157e-06	0.000192301	ras responsive element binding protein 1
ENSMUSG00000026426	Arl8a	10150.3	0.761103	-0.393836	0.0867701	-4.53884	5.65636e-06	0.000193483	ADP-ribosylation factor-like 8A
ENSMUSG00000032186	Tmod2	6028.79	0.73594	-0.44234	0.0975459	-4.53468	5.76904e-06	0.000196978	tropomodulin 2
ENSMUSG00000094910	D430019H16Rik	1090.41	0.617728	-0.694955	0.153414	-4.52992	5.90059e-06	0.000201103	RIKEN cDNA D430019H16 gene
ENSMUSG00000052593	Adam17	1311.39	1.33589	0.4178	0.0923596	4.52362	6.07897e-06	0.000206806	a disintegrin and metallopeptidase domain 17
ENSMUSG00000016349	Eef1a2	135.899	0.566205	-0.820604	0.181916	-4.51089	6.4555e-06	0.000219218	eukaryotic translation elongation factor 1 alpha 2
ENSMUSG00000039853	Trim14	35.763	2.79465	1.48267	0.328979	4.50689	6.5785e-06	0.000222991	tripartite motif-containing 14
ENSMUSG00000032625	Thsd7a	314.671	0.563271	-0.828099	0.183921	-4.50247	6.71694e-06	0.000227273	thrombospondin, type I, domain containing 7A
ENSMUSG00000030560	Ctsc	462.488	2.06496	1.04612	0.232433	4.50073	6.7722e-06	0.00022873	cathepsin C
ENSMUSG00000026321	Tnfrsf11a	95.4023	2.63255	1.39646	0.310351	4.49962	6.8076e-06	0.000229511	tumor necrosis factor receptor superfamily, member 11a, NFKB activator
ENSMUSG00000027115	Kif18a	679.214	1.53105	0.614521	0.136599	4.49873	6.83601e-06	0.000230056	kinesin family member 18A
ENSMUSG00000069874	Irgm2	20.5633	4.34157	2.11822	0.470892	4.49831	6.84965e-06	0.000230102	immunity-related GTPase family M member 2
ENSMUSG00000059857	Ntng1	176.597	1.78674	0.837326	0.186194	4.49706	6.88987e-06	0.000231039	netrin G1
ENSMUSG00000019773	Fbxo5	697.19	1.70433	0.769203	0.171073	4.49633	6.91367e-06	0.000231423	F-box protein 5
ENSMUSG00000022070	Bora	605.347	1.62949	0.704418	0.15669	4.49561	6.93695e-06	0.000231788	bora, aurora kinase A activator
ENSMUSG00000031216	Stard8	237.419	2.04673	1.03332	0.229984	4.49301	7.02251e-06	0.000234229	START domain containing 8
ENSMUSG00000084799	Ino80dos	329.468	1.54627	0.628792	0.140023	4.49065	7.10067e-06	0.000236416	INO80 complex subunit D, opposite strand
ENSMUSG00000073293	Nudt10	1667.89	0.693037	-0.528995	0.117817	-4.48996	7.12366e-06	0.000236761	nudix (nucleoside diphosphate linked moiety X)-type motif 10
ENSMUSG00000050777	Tmem37	40.5961	3.56639	1.83446	0.409068	4.48449	7.30869e-06	0.00024248	transmembrane protein 37
ENSMUSG00000021986	Amer2	6475.42	0.743018	-0.428531	0.095613	-4.48193	7.39698e-06	0.000244544	APC membrane recruitment 2
ENSMUSG00000026519	Tmem63a	88.7849	2.77347	1.47169	0.328342	4.48219	7.3882e-06	0.000244544	transmembrane protein 63a
ENSMUSG00000022454	Nell2	9640.7	0.665998	-0.586409	0.130873	-4.48076	7.43784e-06	0.000245462	NEL-like 2
ENSMUSG00000044786	Zfp36	1228.89	1.77239	0.825698	0.184297	4.48026	7.45536e-06	0.000245608	zinc finger protein 36
ENSMUSG00000071855	Ccdc112	638.746	0.705118	-0.504062	0.112548	-4.47865	7.51183e-06	0.000247034	coiled-coil domain containing 112
ENSMUSG00000043419	Rnf227	1122.26	0.764691	-0.387051	0.0865286	-4.4731	7.70935e-06	0.000253085	ring finger protein 227
ENSMUSG00000028782	Adgrb2	1303.61	0.759212	-0.397425	0.0888654	-4.47221	7.74145e-06	0.000253695	adhesion G protein-coupled receptor B2
ENSMUSG00000037860	Aim2	292.736	1.55515	0.637053	0.142482	4.47111	7.78131e-06	0.000254556	absent in melanoma 2
ENSMUSG00000054364	Rhob	2637.2	0.764487	-0.387436	0.0866963	-4.46888	7.86293e-06	0.000256778	ras homolog family member B
ENSMUSG00000009585	Apobec3	331.361	1.73447	0.794491	0.177845	4.46733	7.92026e-06	0.0002582	apolipoprotein B mRNA editing enzyme, catalytic polypeptide 3
ENSMUSG00000027168	Pax6	1527.62	1.66694	0.737205	0.165136	4.46422	8.03597e-06	0.000261518	paired box 6
ENSMUSG00000062510	Nsl1	486.403	1.82936	0.871341	0.195209	4.46363	8.05809e-06	0.000261783	NSL1, MIS12 kinetochore complex component
ENSMUSG00000062995	Ica1	1217.22	0.655711	-0.608868	0.136484	-4.46109	8.15439e-06	0.000264453	islet cell autoantigen 1
ENSMUSG00000001334	Fndc5	142.875	0.557403	-0.843208	0.189235	-4.45589	8.35471e-06	0.000270482	fibronectin type III domain containing 5
ENSMUSG00000030122	Ptms	3594.11	0.667249	-0.583703	0.131025	-4.4549	8.3932e-06	0.000271259	parathymosin
ENSMUSG00000048865	Arhgap30	53.6298	2.41642	1.27287	0.285818	4.45343	8.45105e-06	0.000272659	Rho GTPase activating protein 30
ENSMUSG00000000605	Clcn4	7551.99	0.736174	-0.441882	0.0993119	-4.44944	8.6096e-06	0.000276835	chloride channel, voltage-sensitive 4
ENSMUSG00000006356	Crip2	7291.81	0.758214	-0.399324	0.0897473	-4.44943	8.61003e-06	0.000276835	cysteine rich protein 2
ENSMUSG00000033149	Phldb2	313.011	1.66759	0.737762	0.165831	4.44887	8.63236e-06	0.000277078	pleckstrin homology like domain, family B, member 2
ENSMUSG00000019806	Aig1	1303.33	0.655852	-0.608557	0.136825	-4.4477	8.67962e-06	0.000277644	androgen-induced 1
ENSMUSG00000024172	St6gal2	3076.18	0.689685	-0.535991	0.120509	-4.44772	8.67853e-06	0.000277644	beta galactoside alpha 2,6 sialyltransferase 2
ENSMUSG00000006519	Cyba	337.544	1.97025	0.978382	0.220017	4.44684	8.71432e-06	0.000278279	cytochrome b-245, alpha polypeptide
ENSMUSG00000116610	NA	143.126	0.494111	-1.01709	0.228888	-4.44363	8.84537e-06	0.000281984	NA
ENSMUSG00000027496	Aurka	1280.74	1.83388	0.874898	0.196959	4.44204	8.91094e-06	0.000283592	aurora kinase A
ENSMUSG00000051062	Fbll1	354.411	0.657912	-0.604034	0.136047	-4.43988	9.00085e-06	0.000285968	fibrillarin-like 1
ENSMUSG00000073434	Wdr90	765.446	1.73206	0.792485	0.178623	4.43664	9.13731e-06	0.000289812	WD repeat domain 90
ENSMUSG00000043004	Gng2	14693	0.634795	-0.655636	0.147847	-4.43457	9.22559e-06	0.000292118	guanine nucleotide binding protein (G protein), gamma 2
ENSMUSG00000032076	Cadm1	3120.8	0.687052	-0.541509	0.122157	-4.4329	9.29723e-06	0.00029389	cell adhesion molecule 1
ENSMUSG00000026979	Psd4	33.5742	3.13299	1.64754	0.372219	4.42626	9.58798e-06	0.000302224	pleckstrin and Sec7 domain containing 4
ENSMUSG00000066721	Zfp575	460.774	0.649902	-0.621707	0.140462	-4.42615	9.59314e-06	0.000302224	zinc finger protein 575
ENSMUSG00000022439	Parvg	118.223	2.78721	1.47882	0.334191	4.42508	9.64079e-06	0.000303216	parvin, gamma
ENSMUSG00000039774	Galnt12	39.1923	2.5746	1.36435	0.308931	4.41636	1.00376e-05	0.000315167	polypeptide N-acetylgalactosaminyltransferase 12
ENSMUSG00000045193	Cirbp	7429.03	0.713456	-0.487104	0.110348	-4.41428	1.01348e-05	0.000317688	cold inducible RNA binding protein
ENSMUSG00000001918	Slc1a5	292.427	1.59758	0.675892	0.153167	4.41279	1.02048e-05	0.000319348	solute carrier family 1 (neutral amino acid transporter), member 5
ENSMUSG00000121092	NA	261.527	0.589109	-0.763393	0.173056	-4.41125	1.02776e-05	0.000321089	NA
ENSMUSG00000114210	NA	699.016	0.716954	-0.480047	0.108844	-4.41041	1.03176e-05	0.000321803	NA
ENSMUSG00000014164	Klhl3	110.448	0.560663	-0.834794	0.189555	-4.40396	1.06292e-05	0.000330352	kelch-like 3
ENSMUSG00000034254	Agpat1	2102.45	0.738195	-0.437927	0.0994464	-4.40365	1.06446e-05	0.000330352	1-acylglycerol-3-phosphate O-acyltransferase 1 (lysophosphatidic acid acyltransferase, alpha)
ENSMUSG00000039187	Fanci	389.383	1.7127	0.776274	0.176253	4.40431	1.06121e-05	0.000330352	Fanconi anemia, complementation group I
ENSMUSG00000036553	Sh3tc1	37.2921	3.37873	1.75648	0.398955	4.4027	1.06913e-05	0.000330707	SH3 domain and tetratricopeptide repeats 1
ENSMUSG00000098318	Lockd	430.802	1.95884	0.969998	0.220309	4.40289	1.06816e-05	0.000330707	lncRNA downstream of Cdkn1b
ENSMUSG00000043300	B3galnt1	1626.36	0.716979	-0.479998	0.10912	-4.39879	1.08854e-05	0.000335602	UDP-GalNAc:betaGlcNAc beta 1,3-galactosaminyltransferase, polypeptide 1
ENSMUSG00000104843	NA	1073.02	0.659164	-0.60129	0.136688	-4.39901	1.08748e-05	0.000335602	NA
ENSMUSG00000032289	Thsd4	611.694	1.88593	0.915274	0.208129	4.39762	1.09442e-05	0.000336863	thrombospondin, type I, domain containing 4
ENSMUSG00000022364	Tbc1d31	542.771	1.82087	0.864628	0.196656	4.39666	1.09931e-05	0.000337813	TBC1 domain family, member 31
ENSMUSG00000039611	Tmem246	1500.71	0.740822	-0.432801	0.0984568	-4.39585	1.10341e-05	0.000338518	transmembrane protein 246
ENSMUSG00000029217	Tec	57.9149	2.12488	1.08738	0.247408	4.3951	1.10722e-05	0.000339133	tec protein tyrosine kinase
ENSMUSG00000109946	Brd3os	651.847	0.770426	-0.376271	0.0856429	-4.39349	1.11546e-05	0.000341099	bromodomain containing 3, opposite strand
ENSMUSG00000019590	Cyb561	136.146	0.544517	-0.876952	0.199777	-4.38966	1.13526e-05	0.000346588	cytochrome b-561
ENSMUSG00000046591	Ticrr	537.617	1.85936	0.894806	0.204036	4.38553	1.15701e-05	0.000351818	TOPBP1-interacting checkpoint and replication regulator
ENSMUSG00000052852	Reep1	8071.31	0.680658	-0.554997	0.126541	-4.38589	1.15511e-05	0.000351818	receptor accessory protein 1
ENSMUSG00000097040	2610316D01Rik	360.295	1.46456	0.550466	0.125524	4.38534	1.15802e-05	0.000351818	RIKEN cDNA 2610316D01 gene
ENSMUSG00000062248	Cks2	414.128	1.83324	0.874396	0.199447	4.3841	1.16468e-05	0.000353266	CDC28 protein kinase regulatory subunit 2
ENSMUSG00000025855	Prkar1b	6289.56	0.73126	-0.451544	0.103074	-4.38076	1.18267e-05	0.000358143	protein kinase, cAMP dependent regulatory, type I beta
ENSMUSG00000030704	Rab6a	8393.6	0.765256	-0.385985	0.0881611	-4.37818	1.19673e-05	0.000361237	RAB6A, member RAS oncogene family
ENSMUSG00000055980	Irs1	963.229	1.53316	0.61651	0.140811	4.37828	1.1962e-05	0.000361237	insulin receptor substrate 1
ENSMUSG00000037887	Dusp8	5287.42	0.726644	-0.460679	0.105232	-4.37776	1.19907e-05	0.00036136	dual specificity phosphatase 8
ENSMUSG00000022385	Gtse1	628.597	1.80042	0.848333	0.193839	4.37649	1.20608e-05	0.000362509	G two S phase expressed protein 1
ENSMUSG00000034957	Cebpa	59.8775	2.18158	1.12538	0.257149	4.37636	1.20675e-05	0.000362509	CCAAT/enhancer binding protein (C/EBP), alpha
ENSMUSG00000016087	Fli1	124.683	2.6185	1.38874	0.317359	4.37593	1.20914e-05	0.000362644	Friend leukemia integration 1
ENSMUSG00000039208	Metrnl	168.848	0.659582	-0.600377	0.13725	-4.37432	1.21811e-05	0.000364753	meteorin, glial cell differentiation regulator-like
ENSMUSG00000029560	Snx8	425.102	1.57032	0.65106	0.148856	4.37377	1.22119e-05	0.000365091	sorting nexin 8
ENSMUSG00000028039	Efna3	713.036	0.617665	-0.695104	0.158942	-4.37333	1.22366e-05	0.000365248	ephrin A3
ENSMUSG00000035164	Zc3h12c	1345.83	1.28949	0.366797	0.0839046	4.3716	1.2334e-05	0.000367443	zinc finger CCCH type containing 12C
ENSMUSG00000091890	NA	26.5878	0.333272	-1.58523	0.362642	-4.37133	1.23494e-05	0.000367443	NA
ENSMUSG00000020914	Top2a	4057.91	1.96486	0.974427	0.223019	4.36925	1.24676e-05	0.000370372	topoisomerase (DNA) II alpha
ENSMUSG00000009376	Met	245.997	0.432968	-1.20767	0.276623	-4.36575	1.26687e-05	0.000375751	met proto-oncogene
ENSMUSG00000030772	Dkk3	2437.17	0.688625	-0.538209	0.123302	-4.36497	1.2714e-05	0.000376499	dickkopf WNT signaling pathway inhibitor 3
ENSMUSG00000038843	Gcnt1	62.0643	2.96372	1.56741	0.359159	4.36411	1.2764e-05	0.000377383	glucosaminyl (N-acetyl) transferase 1, core 2
ENSMUSG00000028175	Depdc1a	233.991	1.98514	0.989244	0.226714	4.36341	1.28051e-05	0.000377409	DEP domain containing 1a
ENSMUSG00000049556	Lingo1	4429.96	0.641453	-0.640586	0.146807	-4.36345	1.28026e-05	0.000377409	leucine rich repeat and Ig domain containing 1
ENSMUSG00000026708	Cenpl	554.375	1.51406	0.598426	0.137167	4.36275	1.28436e-05	0.000377947	centromere protein L
ENSMUSG00000068744	Psrc1	500.629	1.82915	0.871171	0.199772	4.36083	1.29571e-05	0.000380443	proline/serine-rich coiled-coil 1
ENSMUSG00000074923	Pak6	594.221	0.597199	-0.743717	0.170553	-4.36063	1.29689e-05	0.000380443	p21 (RAC1) activated kinase 6
ENSMUSG00000022575	Gsdmd	80.2551	1.85704	0.893004	0.204869	4.3589	1.30721e-05	0.000382271	gasdermin D
ENSMUSG00000035722	Abca7	434.575	1.63475	0.709072	0.162665	4.35909	1.30604e-05	0.000382271	ATP-binding cassette, sub-family A (ABC1), member 7
ENSMUSG00000027500	Stmn2	10041.2	0.694091	-0.526804	0.120902	-4.35729	1.31681e-05	0.000384479	stathmin-like 2
ENSMUSG00000041707	Tmem273	17.6226	4.45817	2.15645	0.495047	4.35606	1.32425e-05	0.000386052	transmembrane protein 273
ENSMUSG00000024056	Ndc80	438.256	1.87331	0.905589	0.207936	4.35513	1.32988e-05	0.00038709	NDC80 kinetochore complex component
ENSMUSG00000022639	NA	370.749	1.54035	0.623257	0.143139	4.35421	1.33548e-05	0.000388119	NA
ENSMUSG00000020644	Id2	18603.7	0.700025	-0.514521	0.11822	-4.35225	1.34748e-05	0.000390999	inhibitor of DNA binding 2
ENSMUSG00000074896	Ifit3	14.7909	8.59567	3.10361	0.713315	4.35097	1.35539e-05	0.000392686	interferon-induced protein with tetratricopeptide repeats 3
ENSMUSG00000020640	Itsn2	261.321	1.52684	0.610547	0.14042	4.348	1.37385e-05	0.000396806	intersectin 2
ENSMUSG00000021638	Ocln	63.4896	0.306111	-1.70787	0.392767	-4.34831	1.37188e-05	0.000396806	occludin
ENSMUSG00000037499	Nenf	1049.07	0.74427	-0.426101	0.0980331	-4.3465	1.38326e-05	0.00039891	neuron derived neurotrophic factor
ENSMUSG00000027671	Actl6a	2061.56	1.24577	0.317034	0.0729549	4.34562	1.38883e-05	0.000399407	actin-like 6A
ENSMUSG00000049336	Tenm2	7009.33	0.587757	-0.766708	0.176435	-4.34555	1.38924e-05	0.000399407	teneurin transmembrane protein 2
ENSMUSG00000029120	Ppp2r2c	409.445	0.587471	-0.767409	0.176727	-4.34233	1.40977e-05	0.000404688	protein phosphatase 2, regulatory subunit B, gamma
ENSMUSG00000027947	Il6ra	76.1543	3.01265	1.59103	0.366722	4.33852	1.43445e-05	0.000411143	interleukin 6 receptor, alpha
ENSMUSG00000030498	Gas2	582.531	1.38537	0.470276	0.108421	4.33751	1.44107e-05	0.000412409	growth arrest specific 2
ENSMUSG00000044912	Syt16	2241.6	0.705992	-0.502275	0.115882	-4.33438	1.46173e-05	0.000417686	synaptotagmin XVI
ENSMUSG00000040084	Bub1b	1856.29	1.87441	0.906435	0.20915	4.3339	1.46491e-05	0.000417956	BUB1B, mitotic checkpoint serine/threonine kinase
ENSMUSG00000002504	Slc9a3r2	554.881	0.710064	-0.493979	0.114025	-4.33221	1.4762e-05	0.000420537	solute carrier family 9 (sodium/hydrogen exchanger), member 3 regulator 2
ENSMUSG00000022687	Boc	1161.1	1.45757	0.543568	0.125489	4.33159	1.48034e-05	0.000421078	biregional cell adhesion molecule-related/down-regulated by oncogenes (Cdon) binding protein
ENSMUSG00000020669	Sh3yl1	850.242	0.7241	-0.465739	0.107633	-4.32711	1.51076e-05	0.000428429	Sh3 domain YSC-like 1
ENSMUSG00000041431	Ccnb1	1523.09	1.95985	0.970742	0.224338	4.32714	1.51056e-05	0.000428429	cyclin B1
ENSMUSG00000046688	Tifa	109.405	1.82988	0.87175	0.201546	4.32531	1.52319e-05	0.000431302	TRAF-interacting protein with forkhead-associated domain
ENSMUSG00000020961	Ston2	285.748	1.77233	0.825643	0.190942	4.32406	1.53182e-05	0.000432438	stonin 2
ENSMUSG00000062991	Nrg1	3635.37	1.38277	0.467562	0.108127	4.3242	1.53084e-05	0.000432438	neuregulin 1
ENSMUSG00000034349	Smc4	2086.4	1.61162	0.688515	0.159265	4.32306	1.53876e-05	0.000433746	structural maintenance of chromosomes 4
ENSMUSG00000022034	Esco2	503.915	1.79794	0.846346	0.195794	4.32263	1.54182e-05	0.000433956	establishment of sister chromatid cohesion N-acetyltransferase 2
ENSMUSG00000034290	Nek9	1484.11	1.32304	0.403853	0.0934372	4.32218	1.54492e-05	0.000434123	NIMA (never in mitosis gene a)-related expressed kinase 9
ENSMUSG00000050105	Grrp1	61.2622	0.490113	-1.02881	0.238047	-4.32188	1.54705e-05	0.000434123	glycine/arginine rich protein 1
ENSMUSG00000095595	Fam177a	875.23	0.737369	-0.439542	0.101735	-4.32044	1.55716e-05	0.000436308	family with sequence similarity 177, member A
ENSMUSG00000055022	Cntn1	1012.72	0.642801	-0.637556	0.147583	-4.32	1.56033e-05	0.000436542	contactin 1
ENSMUSG00000020423	Btg2	3390.21	1.51253	0.59696	0.138228	4.31868	1.56968e-05	0.000437964	BTG anti-proliferation factor 2
ENSMUSG00000110622	Iqcn	53.9141	2.23769	1.16201	0.269069	4.31862	1.57008e-05	0.000437964	IQ motif containing N
ENSMUSG00000021892	Sh3bp5	5011.66	0.738456	-0.437416	0.101471	-4.31073	1.62715e-05	0.000453147	SH3-domain binding protein 5 (BTK-associated)
ENSMUSG00000032118	Fez1	16038.3	0.800806	-0.320476	0.0743488	-4.31043	1.62935e-05	0.000453147	fasciculation and elongation protein zeta 1 (zygin I)
ENSMUSG00000079598	Clec2l	515.573	0.606207	-0.722117	0.167541	-4.31009	1.6319e-05	0.000453185	C-type lectin domain family 2, member L
ENSMUSG00000020422	Tns3	470.273	1.8594	0.894834	0.20767	4.30891	1.64059e-05	0.000454253	tensin 3
ENSMUSG00000030104	Edem1	1178.47	1.3062	0.385376	0.0894352	4.30899	1.64e-05	0.000454253	ER degradation enhancer, mannosidase alpha-like 1
ENSMUSG00000097929	Tunar	304.314	0.597937	-0.741935	0.172247	-4.30738	1.65199e-05	0.000456734	Tcl1 upstream neural differentiation associated RNA
ENSMUSG00000020674	Pxdn	1484.91	1.82419	0.867259	0.201475	4.30456	1.67318e-05	0.00046191	peroxidasin
ENSMUSG00000021273	Fdft1	7467.12	0.740635	-0.433165	0.100646	-4.30387	1.67839e-05	0.000461987	farnesyl diphosphate farnesyl transferase 1
ENSMUSG00000037313	Tacc3	2031.15	1.81885	0.863029	0.200516	4.30405	1.67703e-05	0.000461987	transforming, acidic coiled-coil containing protein 3
ENSMUSG00000031284	Pak3	3115.09	0.703633	-0.507104	0.117842	-4.30327	1.68297e-05	0.000462569	p21 (RAC1) activated kinase 3
ENSMUSG00000017144	Rnd3	3810.5	1.29342	0.371187	0.0863255	4.29985	1.70911e-05	0.000469068	Rho family GTPase 3
ENSMUSG00000040195	1700012D01Rik	490.647	1.4917	0.576954	0.134244	4.2978	1.72498e-05	0.000472731	RIKEN cDNA 1700012D01 gene
ENSMUSG00000030854	Ptpn5	2217.69	0.672381	-0.57265	0.133385	-4.29321	1.76105e-05	0.000481208	protein tyrosine phosphatase, non-receptor type 5
ENSMUSG00000035704	Alg8	649.676	1.35584	0.439189	0.102297	4.29329	1.76046e-05	0.000481208	asparagine-linked glycosylation 8 (alpha-1,3-glucosyltransferase)
ENSMUSG00000024679	Ms4a6d	35.6044	3.63238	1.86092	0.433856	4.28925	1.79274e-05	0.000489156	membrane-spanning 4-domains, subfamily A, member 6D
ENSMUSG00000029343	Crybb1	332.205	3.3709	1.75314	0.408949	4.28693	1.81158e-05	0.000493575	crystallin, beta B1
ENSMUSG00000016477	E2f3	726.237	1.2991	0.377508	0.0880927	4.28535	1.82451e-05	0.000496378	E2F transcription factor 3
ENSMUSG00000052336	Cx3cr1	1816.04	3.66117	1.87231	0.437084	4.28363	1.83865e-05	0.0004995	chemokine (C-X3-C motif) receptor 1
ENSMUSG00000039765	Cc2d2a	437.424	1.40937	0.495052	0.115612	4.282	1.85223e-05	0.000502461	coiled-coil and C2 domain containing 2A
ENSMUSG00000033066	Gas7	130.228	0.511086	-0.968363	0.226298	-4.27914	1.87616e-05	0.000508216	growth arrest specific 7
ENSMUSG00000033191	Tie1	25.0312	0.306814	-1.70457	0.398527	-4.27716	1.8929e-05	0.000512011	tyrosine kinase with immunoglobulin-like and EGF-like domains 1
ENSMUSG00000006218	Fam131c	358.335	0.639296	-0.645445	0.151065	-4.27263	1.9318e-05	0.000520281	family with sequence similarity 131, member C
ENSMUSG00000030522	Mtmr10	456.726	1.40355	0.489076	0.11446	4.27289	1.92956e-05	0.000520281	myotubularin related protein 10
ENSMUSG00000032297	Celf6	655.856	0.695498	-0.523881	0.12261	-4.27276	1.93067e-05	0.000520281	CUGBP, Elav-like family member 6
ENSMUSG00000031925	Maml2	992.019	1.45915	0.545128	0.12761	4.27184	1.93869e-05	0.000521388	mastermind like transcriptional coactivator 2
ENSMUSG00000017716	Birc5	901.291	1.90084	0.926636	0.216959	4.27103	1.94576e-05	0.00052254	baculoviral IAP repeat-containing 5
ENSMUSG00000022678	Nde1	1542.18	1.85269	0.889623	0.208452	4.26775	1.97453e-05	0.000529433	nudE neurodevelopment protein 1
ENSMUSG00000027379	Bub1	906.75	1.86784	0.901368	0.211219	4.26746	1.97708e-05	0.000529433	BUB1, mitotic checkpoint serine/threonine kinase
ENSMUSG00000003934	Efnb3	2307.8	0.706004	-0.502252	0.117718	-4.26656	1.98512e-05	0.000530073	ephrin B3
ENSMUSG00000026817	Ak1	1544.66	0.719004	-0.475927	0.111548	-4.26658	1.98493e-05	0.000530073	adenylate kinase 1
ENSMUSG00000032265	Tent5a	46.3652	2.4221	1.27626	0.299285	4.26435	2.00483e-05	0.000534574	terminal nucleotidyltransferase 5A
ENSMUSG00000046058	Eid2	2634.52	0.8109	-0.302404	0.0709302	-4.2634	2.01343e-05	0.000536103	EP300 interacting inhibitor of differentiation 2
ENSMUSG00000028717	Tal1	14.4852	5.2426	2.39028	0.560711	4.26295	2.0175e-05	0.000536426	T cell acute lymphocytic leukemia 1
ENSMUSG00000018634	Crhr1	95.6348	0.524881	-0.929938	0.218193	-4.26201	2.026e-05	0.000537923	corticotropin releasing hormone receptor 1
ENSMUSG00000024937	Ehbp1l1	350.243	1.80326	0.850609	0.199652	4.26046	2.04006e-05	0.000540891	EH domain binding protein 1-like 1
ENSMUSG00000094017	NA	301.9	1.69091	0.7578	0.17798	4.25778	2.06471e-05	0.000546653	NA
ENSMUSG00000030199	Etv6	1271.55	1.33686	0.418852	0.0984268	4.25546	2.08617e-05	0.000551554	ets variant 6
ENSMUSG00000031613	Hpgd	121.722	2.11602	1.08135	0.254241	4.25326	2.10678e-05	0.000556219	hydroxyprostaglandin dehydrogenase 15 (NAD)
ENSMUSG00000032936	Camkv	1208.42	0.590356	-0.760343	0.178799	-4.25249	2.11405e-05	0.000557353	CaM kinase-like vesicle-associated
ENSMUSG00000027253	Lrp4	270.02	1.73736	0.796895	0.187479	4.25058	2.1322e-05	0.000561351	low density lipoprotein receptor-related protein 4
ENSMUSG00000036188	Ankmy2	2007.71	0.770393	-0.376334	0.0885863	-4.24822	2.15474e-05	0.000566489	ankyrin repeat and MYND domain containing 2
ENSMUSG00000020621	Rdh14	832.937	0.783792	-0.351457	0.0827755	-4.2459	2.17717e-05	0.000571583	retinol dehydrogenase 14 (all-trans and 9-cis)
ENSMUSG00000085334	NA	165.01	1.90558	0.93023	0.219114	4.24542	2.18183e-05	0.000572007	NA
ENSMUSG00000035842	Ddx11	427.299	1.8624	0.897161	0.211385	4.2442	2.19378e-05	0.000574336	DEAD/H (Asp-Glu-Ala-Asp/His) box helicase 11
ENSMUSG00000029503	P2rx2	58.5057	0.478666	-1.06291	0.250584	-4.24173	2.21804e-05	0.00057884	purinergic receptor P2X, ligand-gated ion channel, 2
ENSMUSG00000040701	Ap1g2	226.892	1.77616	0.82876	0.195393	4.24151	2.22025e-05	0.00057884	adaptor protein complex AP-1, gamma 2 subunit
ENSMUSG00000084910	NA	1036.19	0.713224	-0.487572	0.114945	-4.2418	2.21735e-05	0.00057884	NA
ENSMUSG00000035181	Heatr5a	452.769	1.39653	0.481843	0.11367	4.23897	2.24551e-05	0.000584613	HEAT repeat containing 5A
ENSMUSG00000026393	Nek7	464.868	1.72315	0.785045	0.185313	4.23632	2.27212e-05	0.00059072	NIMA (never in mitosis gene a)-related expressed kinase 7
ENSMUSG00000059187	Tafa1	30.3418	0.360465	-1.47207	0.347609	-4.23484	2.2871e-05	0.00059379	TAFA chemokine like family member 1
ENSMUSG00000003929	Zfp81	1489.16	0.720479	-0.472972	0.111719	-4.23359	2.29994e-05	0.000595475	zinc finger protein 81
ENSMUSG00000060882	Kcnd2	1300.82	0.74034	-0.43374	0.102446	-4.23383	2.29742e-05	0.000595475	potassium voltage-gated channel, Shal-related family, member 2
ENSMUSG00000035129	NA	1804.3	0.724561	-0.46482	0.109808	-4.23304	2.30553e-05	0.000596099	NA
ENSMUSG00000029163	Emilin1	184.708	1.85481	0.891269	0.21059	4.23225	2.31361e-05	0.000597365	elastin microfibril interfacer 1
ENSMUSG00000081660	NA	27.2792	3.15133	1.65596	0.391302	4.23192	2.31706e-05	0.000597431	NA
ENSMUSG00000056895	H2bu2	1514.87	0.65398	-0.612681	0.144843	-4.22997	2.33727e-05	0.000601814	H2B.U histone 2
ENSMUSG00000036461	Elf1	443.696	1.38262	0.467406	0.110507	4.22965	2.34059e-05	0.000601843	E74-like factor 1
ENSMUSG00000007891	Ctsd	1543.57	1.67264	0.74213	0.175519	4.2282	2.35573e-05	0.000604906	cathepsin D
ENSMUSG00000022817	Itgb5	1502.35	2.02001	1.01436	0.239944	4.2275	2.36307e-05	0.00060596	integrin beta 5
ENSMUSG00000044201	Cdc25c	664.896	1.84759	0.885642	0.209672	4.22394	2.4007e-05	0.00061477	cell division cycle 25C
ENSMUSG00000033276	Stk36	950.444	1.34964	0.432572	0.102426	4.22326	2.40791e-05	0.000615774	serine/threonine kinase 36
ENSMUSG00000031133	Arhgef6	93.6723	1.72926	0.790154	0.187138	4.22232	2.41803e-05	0.00061752	Rac/Cdc42 guanine nucleotide exchange factor (GEF) 6
ENSMUSG00000062380	Tubb3	34053.7	0.691732	-0.531715	0.125953	-4.22153	2.4265e-05	0.000618839	tubulin, beta 3 class III
ENSMUSG00000040883	Tmem205	619.019	0.76679	-0.383096	0.0908005	-4.21909	2.45288e-05	0.000624718	transmembrane protein 205
ENSMUSG00000033161	Atp1a1	2014.09	0.720646	-0.472638	0.112033	-4.21875	2.45661e-05	0.00062482	ATPase, Na+/K+ transporting, alpha 1 polypeptide
ENSMUSG00000081227	NA	377.7	0.734561	-0.445046	0.105572	-4.21558	2.49133e-05	0.000632791	NA
ENSMUSG00000039706	Ldb2	1538.22	0.636437	-0.651911	0.154742	-4.2129	2.5211e-05	0.000639485	LIM domain binding 2
ENSMUSG00000072875	Gpr27	2512.16	0.696883	-0.521012	0.123716	-4.21135	2.53847e-05	0.000643023	G protein-coupled receptor 27
ENSMUSG00000028519	Dab1	14866.5	0.706679	-0.500874	0.118954	-4.21064	2.54649e-05	0.000644182	disabled 1
ENSMUSG00000014813	Stc1	444.689	1.60207	0.679935	0.161619	4.20702	2.5876e-05	0.000653108	stanniocalcin 1
ENSMUSG00000053465	Hs6st3	3764.09	0.771475	-0.374308	0.0889744	-4.20692	2.58874e-05	0.000653108	heparan sulfate 6-O-sulfotransferase 3
ENSMUSG00000028402	Mpdz	1118.19	1.5519	0.634034	0.150762	4.20552	2.60484e-05	0.000656286	multiple PDZ domain protein
ENSMUSG00000020083	Fam241b	1107.99	0.74298	-0.428605	0.101984	-4.20268	2.63769e-05	0.000663672	family with sequence similarity 241, member B
ENSMUSG00000083907	NA	84.7933	2.34564	1.22998	0.292751	4.20146	2.65201e-05	0.00066638	NA
ENSMUSG00000039055	Eme1	240.342	1.67487	0.744052	0.177144	4.20027	2.66596e-05	0.000668093	essential meiotic structure-specific endonuclease 1
ENSMUSG00000049281	Scn3b	2198.79	0.706694	-0.500842	0.119237	-4.20039	2.66454e-05	0.000668093	sodium channel, voltage-gated, type III, beta
ENSMUSG00000018381	Abi3	22.0235	3.88397	1.95753	0.466184	4.19905	2.68033e-05	0.000670799	ABI gene family, member 3
ENSMUSG00000027217	Tspan18	3681.58	0.726135	-0.46169	0.109994	-4.1974	2.70001e-05	0.000674821	tetraspanin 18
ENSMUSG00000031596	Slc7a2	644.064	1.63559	0.709815	0.169124	4.19702	2.70454e-05	0.000675055	solute carrier family 7 (cationic amino acid transporter, y+ system), member 2
ENSMUSG00000032122	Slc37a2	152.37	2.07202	1.05104	0.250697	4.19246	2.75943e-05	0.00068784	solute carrier family 37 (glycerol-3-phosphate transporter), member 2
ENSMUSG00000002083	Bbc3	974.903	0.719404	-0.475126	0.113399	-4.18985	2.79136e-05	0.000694874	BCL2 binding component 3
ENSMUSG00000035967	Ints6l	572.478	1.95373	0.966233	0.230642	4.18931	2.798e-05	0.000695605	integrator complex subunit 6 like
ENSMUSG00000059182	Skap2	128.09	1.88386	0.913689	0.218272	4.18601	2.83906e-05	0.000704876	src family associated phosphoprotein 2
ENSMUSG00000022641	Bbx	1357.84	1.30446	0.38345	0.0916761	4.18266	2.88119e-05	0.000714391	bobby sox HMG box containing
ENSMUSG00000028465	Tln1	1326.9	1.50655	0.591248	0.14137	4.18227	2.88611e-05	0.000714664	talin 1
ENSMUSG00000010505	Myt1	2568.77	1.34188	0.424258	0.101464	4.18135	2.89787e-05	0.000716631	myelin transcription factor 1
ENSMUSG00000071550	Cfap44	50.0217	1.96297	0.973042	0.232809	4.17957	2.92057e-05	0.000721292	cilia and flagella associated protein 44
ENSMUSG00000032815	Fanca	322.596	1.84687	0.885086	0.211925	4.17641	2.9615e-05	0.000730201	Fanconi anemia, complementation group A
ENSMUSG00000038984	Tspyl5	1263.47	0.677716	-0.561248	0.134393	-4.17618	2.96443e-05	0.000730201	testis-specific protein, Y-encoded-like 5
ENSMUSG00000032332	Col12a1	313.409	1.87482	0.906751	0.217144	4.17581	2.96932e-05	0.000730446	collagen, type XII, alpha 1
ENSMUSG00000043301	Kcnj6	47.6607	0.427848	-1.22483	0.293361	-4.17516	2.97772e-05	0.000731551	potassium inwardly-rectifying channel, subfamily J, member 6
ENSMUSG00000022443	Myh9	963.542	1.44544	0.531508	0.127378	4.17268	3.01043e-05	0.000738619	myosin, heavy polypeptide 9, non-muscle
ENSMUSG00000061887	Ssbp3	7370.15	0.77107	-0.375066	0.0899046	-4.17182	3.02173e-05	0.000740423	single-stranded DNA binding protein 3
ENSMUSG00000101930	Gm5441	64.0269	0.488841	-1.03256	0.24758	-4.17062	3.03772e-05	0.000743368	predicted gene 5441
ENSMUSG00000075592	Nynrin	1637.83	1.37692	0.461446	0.110663	4.16983	3.04824e-05	0.000744972	NYN domain and retroviral integrase containing
ENSMUSG00000025140	Pycr1	1360.7	0.736887	-0.440485	0.105671	-4.16847	3.06651e-05	0.00074846	pyrroline-5-carboxylate reductase 1
ENSMUSG00000026094	Stk17b	156.936	1.8267	0.869241	0.208761	4.16381	3.12983e-05	0.000762921	serine/threonine kinase 17b (apoptosis-inducing)
ENSMUSG00000008153	Clstn3	2538.22	0.680911	-0.554462	0.133186	-4.16308	3.13988e-05	0.000764376	calsyntenin 3
ENSMUSG00000025318	Jph3	2286.3	0.707716	-0.498757	0.119839	-4.16189	3.15619e-05	0.000767352	junctophilin 3
ENSMUSG00000094103	Fam177a2	873.607	0.709556	-0.495012	0.11901	-4.1594	3.19083e-05	0.000774769	family with sequence similarity 177 member A2
ENSMUSG00000037221	Mospd3	2181.31	0.736467	-0.441306	0.106152	-4.15732	3.22007e-05	0.000779792	motile sperm domain containing 3
ENSMUSG00000052397	Ezr	9685.65	1.44297	0.529045	0.127256	4.15732	3.22006e-05	0.000779792	ezrin
ENSMUSG00000059060	Rad51b	220.122	1.61962	0.695656	0.167344	4.15704	3.224e-05	0.000779792	RAD51 paralog B
ENSMUSG00000018965	Ywhah	6611.41	0.751831	-0.411519	0.0990143	-4.15616	3.23642e-05	0.000781788	tyrosine 3-monooxygenase/tryptophan 5-monooxygenase activation protein, eta polypeptide
ENSMUSG00000108314	NA	630.039	0.753047	-0.409188	0.0985309	-4.1529	3.28295e-05	0.000792006	NA
ENSMUSG00000024425	Ndfip1	12273.9	0.79586	-0.329414	0.0793436	-4.15174	3.29957e-05	0.000792792	Nedd4 family interacting protein 1
ENSMUSG00000027560	Dok5	6975.9	0.716184	-0.481597	0.115994	-4.15193	3.29678e-05	0.000792792	docking protein 5
ENSMUSG00000036943	Rab8b	4026.25	1.31396	0.393923	0.0948734	4.15209	3.2945e-05	0.000792792	RAB8B, member RAS oncogene family
ENSMUSG00000040813	Tex264	1178.88	0.772324	-0.372722	0.0897803	-4.15149	3.30312e-05	0.000792792	testis expressed gene 264
ENSMUSG00000026688	Mgst3	1410.2	0.71842	-0.4771	0.114943	-4.15075	3.31385e-05	0.00079435	microsomal glutathione S-transferase 3
ENSMUSG00000003992	Ssbp2	3046.7	0.780271	-0.357953	0.0863001	-4.14777	3.35726e-05	0.000802701	single-stranded DNA binding protein 2
ENSMUSG00000047344	Lancl3	1751.28	0.679198	-0.558095	0.134546	-4.14797	3.3543e-05	0.000802701	LanC lantibiotic synthetase component C-like 3 (bacterial)
ENSMUSG00000023827	Agpat4	1055.78	0.761479	-0.393123	0.0947977	-4.14697	3.36901e-05	0.000804485	1-acylglycerol-3-phosphate O-acyltransferase 4 (lysophosphatidic acid acyltransferase, delta)
ENSMUSG00000022322	Shcbp1	651.188	1.72964	0.790473	0.19068	4.14555	3.39006e-05	0.000808136	Shc SH2-domain binding protein 1
ENSMUSG00000043531	Sorcs1	373.237	1.64565	0.718661	0.173366	4.14535	3.39292e-05	0.000808136	sortilin-related VPS10 domain containing receptor 1
ENSMUSG00000023411	Nfatc4	453.373	1.57322	0.653718	0.157828	4.14196	3.44358e-05	0.000819161	nuclear factor of activated T cells, cytoplasmic, calcineurin dependent 4
ENSMUSG00000006219	Fblim1	275.251	0.540946	-0.886442	0.214249	-4.13743	3.51216e-05	0.000834417	filamin binding LIM protein 1
ENSMUSG00000078671	Chd2	1878.29	1.30547	0.384574	0.093011	4.13471	3.55397e-05	0.000843282	chromodomain helicase DNA binding protein 2
ENSMUSG00000030584	Dpf1	2890.43	0.664	-0.590745	0.142941	-4.13279	3.5838e-05	0.000849283	D4, zinc and double PHD fingers family 1
ENSMUSG00000020439	Smtn	465.294	1.72872	0.789708	0.191316	4.12776	3.66315e-05	0.000866992	smoothelin
ENSMUSG00000049122	Frmd3	755.323	0.632977	-0.659776	0.159869	-4.12697	3.6758e-05	0.000868888	FERM domain containing 3
ENSMUSG00000048644	Ctxn1	6019.67	0.730698	-0.452652	0.109701	-4.12623	3.68764e-05	0.00087059	cortexin 1
ENSMUSG00000014444	Piezo1	74.1391	2.10929	1.07676	0.261063	4.12451	3.71522e-05	0.000875998	piezo-type mechanosensitive ion channel component 1
ENSMUSG00000033257	Ttll4	1259.88	1.65209	0.724295	0.175657	4.12335	3.73395e-05	0.000879308	tubulin tyrosine ligase-like family, member 4
ENSMUSG00000058966	Fam57b	830.941	0.710056	-0.493996	0.119824	-4.12268	3.7449e-05	0.00088078	family with sequence similarity 57, member B
ENSMUSG00000028678	Kif2c	1176.12	1.8704	0.903344	0.219138	4.12225	3.75182e-05	0.000881301	kinesin family member 2C
ENSMUSG00000045659	Plekha7	258.654	1.57526	0.655592	0.159219	4.11756	3.82912e-05	0.000898333	pleckstrin homology domain containing, family A member 7
ENSMUSG00000038014	Fam120a	3452.53	1.33896	0.421118	0.102287	4.11703	3.83787e-05	0.00089926	family with sequence similarity 120, member A
ENSMUSG00000038331	Satb2	25270.2	0.682565	-0.550962	0.133884	-4.11522	3.86808e-05	0.000904657	special AT-rich sequence binding protein 2
ENSMUSG00000073755	5730409E04Rik	71.2589	0.542696	-0.881785	0.214282	-4.11507	3.87055e-05	0.000904657	RIKEN cDNA 5730409E04Rik gene
ENSMUSG00000024913	Lrp5	309.951	1.42011	0.506007	0.122988	4.11429	3.8837e-05	0.0009066	low density lipoprotein receptor-related protein 5
ENSMUSG00000037624	Kcnk2	1653.8	0.792551	-0.335424	0.0815397	-4.11362	3.89501e-05	0.000908109	potassium channel, subfamily K, member 2
ENSMUSG00000006611	Hfe	60.6516	2.69656	1.43112	0.348344	4.10835	3.98491e-05	0.000927485	homeostatic iron regulator
ENSMUSG00000024277	Mapre2	10893.8	0.704082	-0.506185	0.123214	-4.10817	3.98801e-05	0.000927485	microtubule-associated protein, RP/EB family, member 2
ENSMUSG00000034023	Fancd2	326.919	1.96589	0.975186	0.237401	4.10775	3.99525e-05	0.000928018	Fanconi anemia, complementation group D2
ENSMUSG00000000202	Btbd17	1347.23	1.59731	0.675641	0.164504	4.10713	4.00598e-05	0.000929357	BTB (POZ) domain containing 17
ENSMUSG00000045763	Basp1	43104.6	0.742941	-0.42868	0.104382	-4.10682	4.01143e-05	0.000929473	brain abundant, membrane attached signal protein 1
ENSMUSG00000061436	Hipk2	3769.05	1.25667	0.329601	0.0803038	4.10442	4.05322e-05	0.000937995	homeodomain interacting protein kinase 2
ENSMUSG00000036186	Dipk1b	1649	0.783314	-0.352337	0.0858598	-4.10363	4.06715e-05	0.000940058	divergent protein kinase domain 1B
ENSMUSG00000030254	Rad18	751.901	1.33972	0.421934	0.102835	4.10304	4.07751e-05	0.000940134	RAD18 E3 ubiquitin protein ligase
ENSMUSG00000042129	Rassf4	432.372	1.66539	0.735864	0.179337	4.10324	4.07401e-05	0.000940134	Ras association (RalGDS/AF-6) domain family member 4
ENSMUSG00000030683	Sez6l2	1518.49	0.67464	-0.56781	0.138421	-4.10206	4.09489e-05	0.000941824	seizure related 6 homolog like 2
ENSMUSG00000078945	Naip2	19.6088	3.86353	1.94992	0.475338	4.10218	4.09276e-05	0.000941824	NLR family, apoptosis inhibitory protein 2
ENSMUSG00000037922	Bank1	12.5444	7.13981	2.83589	0.691525	4.10092	4.11519e-05	0.000945333	B cell scaffold protein with ankyrin repeats 1
ENSMUSG00000060477	Irak2	70.2103	1.89187	0.919813	0.224388	4.09921	4.14557e-05	0.000951146	interleukin-1 receptor-associated kinase 2
ENSMUSG00000032400	Zwilch	188.937	1.99345	0.995268	0.242862	4.09808	4.16594e-05	0.000952323	zwilch kinetochore protein
ENSMUSG00000044338	Aplnr	32.008	0.309931	-1.68998	0.41235	-4.09842	4.15987e-05	0.000952323	apelin receptor
ENSMUSG00000079553	Kifc1	263.689	1.60265	0.680464	0.166042	4.09813	4.16495e-05	0.000952323	kinesin family member C1
ENSMUSG00000037466	Tedc1	664.679	1.48806	0.573436	0.139961	4.09712	4.18331e-05	0.000955129	tubulin epsilon and delta complex 1
ENSMUSG00000050896	Rtn4rl2	2082.37	0.624189	-0.679945	0.166001	-4.09603	4.20294e-05	0.000958445	reticulon 4 receptor-like 2
ENSMUSG00000060519	Tor3a	347.078	1.56608	0.647161	0.158045	4.0948	4.22533e-05	0.000962379	torsin family 3, member A
ENSMUSG00000037940	Inpp4b	95.188	1.77893	0.831011	0.203043	4.09279	4.26209e-05	0.000969574	inositol polyphosphate-4-phosphatase, type II
ENSMUSG00000040613	Apobec1	122.511	1.94232	0.957781	0.234066	4.09192	4.27816e-05	0.00097205	apolipoprotein B mRNA editing enzyme, catalytic polypeptide 1
ENSMUSG00000026785	Pkn3	61.4498	2.60772	1.38279	0.338017	4.09089	4.29727e-05	0.000975209	protein kinase N3
ENSMUSG00000030177	Ccdc77	320.706	1.51058	0.595105	0.145489	4.09038	4.3066e-05	0.000975847	coiled-coil domain containing 77
ENSMUSG00000087022	9130024F11Rik	257.379	0.65258	-0.615774	0.15055	-4.09017	4.31049e-05	0.000975847	RIKEN cDNA 9130024F11 gene
ENSMUSG00000070003	Ssbp4	1656.91	0.75994	-0.396043	0.0968465	-4.08938	4.3252e-05	0.000977996	single stranded DNA binding protein 4
ENSMUSG00000031708	Tecr	9807.1	0.762048	-0.392045	0.0959163	-4.08737	4.36291e-05	0.000985335	trans-2,3-enoyl-CoA reductase
ENSMUSG00000044231	Nhlrc1	620.837	0.67024	-0.577251	0.141238	-4.08707	4.36847e-05	0.000985404	NHL repeat containing 1
ENSMUSG00000015947	Fcgr1	65.0774	3.13818	1.64993	0.403794	4.08606	4.38753e-05	0.000988514	Fc receptor, IgG, high affinity I
ENSMUSG00000022340	Sybu	1866.33	0.72248	-0.468971	0.114835	-4.08388	4.429e-05	0.000995463	syntabulin (syntaxin-interacting)
ENSMUSG00000120992	NA	1754.43	1.79041	0.84029	0.205755	4.08393	4.42808e-05	0.000995463	NA
ENSMUSG00000023940	Sgo1	431.461	1.93939	0.9556	0.234082	4.08233	4.45855e-05	0.00100091	shugoshin 1
ENSMUSG00000034255	Arhgap27	81.8765	1.93784	0.954446	0.233835	4.08172	4.47043e-05	0.00100237	Rho GTPase activating protein 27
ENSMUSG00000029603	Dtx1	5927.31	0.741065	-0.432328	0.105964	-4.07996	4.50442e-05	0.00100841	deltex 1, E3 ubiquitin ligase
ENSMUSG00000037705	Tecta	138.887	1.84312	0.88215	0.216226	4.07976	4.50814e-05	0.00100841	tectorin alpha
ENSMUSG00000027221	Chst1	617.508	0.643034	-0.637033	0.156195	-4.07844	4.53393e-05	0.00101297	carbohydrate sulfotransferase 1
ENSMUSG00000067714	Lpar5	23.1073	3.45595	1.78908	0.43874	4.07778	4.54685e-05	0.00101465	lysophosphatidic acid receptor 5
ENSMUSG00000020458	Rtn4	6730.58	0.748826	-0.417297	0.102353	-4.07706	4.56096e-05	0.00101659	reticulon 4
ENSMUSG00000029312	Klhl8	2013.95	0.702773	-0.50887	0.124907	-4.074	4.62132e-05	0.0010276	kelch-like 8
ENSMUSG00000031963	Bmper	841.948	1.60152	0.679441	0.166767	4.07418	4.6176e-05	0.0010276	BMP-binding endothelial regulator
ENSMUSG00000024924	Vldlr	1121.54	0.724492	-0.464958	0.114141	-4.07355	4.63023e-05	0.00102836	very low density lipoprotein receptor
ENSMUSG00000037126	Psd	2859.61	0.711941	-0.49017	0.120344	-4.07308	4.6395e-05	0.0010292	pleckstrin and Sec7 domain containing
ENSMUSG00000096956	Snhg18	216.209	1.66503	0.735552	0.180604	4.07274	4.64626e-05	0.00102948	small nucleolar RNA host gene 18
ENSMUSG00000047844	Bex4	979.663	0.767092	-0.382528	0.0939533	-4.07147	4.67167e-05	0.00103389	brain expressed X-linked 4
ENSMUSG00000024986	Hhex	64.0733	2.70671	1.43654	0.352875	4.07096	4.68197e-05	0.0010339	hematopoietically expressed homeobox
ENSMUSG00000049928	Glp2r	315.117	0.570824	-0.808881	0.198697	-4.07092	4.68273e-05	0.0010339	glucagon-like peptide 2 receptor
ENSMUSG00000021668	Polk	236.654	1.55306	0.635115	0.156116	4.06822	4.73732e-05	0.00104373	polymerase (DNA directed), kappa
ENSMUSG00000045165	AI467606	30.6522	5.14674	2.36366	0.581013	4.06817	4.73838e-05	0.00104373	expressed sequence AI467606
ENSMUSG00000022210	Dhrs4	941.301	1.44519	0.531264	0.13064	4.06662	4.76992e-05	0.00104944	dehydrogenase/reductase (SDR family) member 4
ENSMUSG00000010803	Gabra1	167.806	0.564503	-0.824948	0.202914	-4.06551	4.7927e-05	0.00105321	gamma-aminobutyric acid (GABA) A receptor, subunit alpha 1
ENSMUSG00000047875	Gpr157	35.2477	2.6554	1.40893	0.346789	4.06277	4.84928e-05	0.0010644	G protein-coupled receptor 157
ENSMUSG00000002249	Tead3	86.9905	1.85564	0.891919	0.219581	4.06191	4.86728e-05	0.00106586	TEA domain family member 3
ENSMUSG00000047153	Khnyn	763.291	1.47432	0.56005	0.137878	4.06193	4.86681e-05	0.00106586	KH and NYN domain containing
ENSMUSG00000020092	Pald1	519.017	1.35403	0.43726	0.107675	4.06092	4.88792e-05	0.00106913	phosphatase domain containing, paladin 1
ENSMUSG00000093930	Hmgcs1	9155.25	0.817808	-0.290165	0.0714593	-4.06057	4.89535e-05	0.0010695	3-hydroxy-3-methylglutaryl-Coenzyme A synthase 1
ENSMUSG00000030203	Dusp16	488.661	1.46295	0.54888	0.135201	4.05973	4.91287e-05	0.00107083	dual specificity phosphatase 16
ENSMUSG00000044628	Rnf208	1729.78	0.723563	-0.46681	0.114979	-4.05996	4.90819e-05	0.00107083	ring finger protein 208
ENSMUSG00000079654	Prrt4	197.131	0.668478	-0.581049	0.143166	-4.05858	4.93725e-05	0.0010749	proline-rich transmembrane protein 4
ENSMUSG00000048814	Lonrf2	2441.41	0.68605	-0.543614	0.133994	-4.05701	4.97048e-05	0.00107963	LON peptidase N-terminal domain and ring finger 2
ENSMUSG00000056749	Nfil3	1731.53	0.722977	-0.467978	0.115345	-4.05719	4.96669e-05	0.00107963	nuclear factor, interleukin 3, regulated
ENSMUSG00000005233	Spc25	1242.69	1.90124	0.926943	0.228645	4.05407	5.03339e-05	0.00109077	SPC25, NDC80 kinetochore complex component, homolog (S. cerevisiae)
ENSMUSG00000058656	Samd12	509.287	0.664725	-0.58917	0.145328	-4.05407	5.03342e-05	0.00109077	sterile alpha motif domain containing 12
ENSMUSG00000032024	Clmp	2474.82	0.74858	-0.417772	0.103066	-4.05344	5.04709e-05	0.00109247	CXADR-like membrane protein
ENSMUSG00000075284	Wipf1	197.753	1.75169	0.80875	0.199559	4.05269	5.06325e-05	0.0010947	WAS/WASL interacting protein family, member 1
ENSMUSG00000056596	Trnp1	798.315	0.716829	-0.4803	0.118533	-4.05204	5.07727e-05	0.00109521	TMF1-regulated nuclear protein 1
ENSMUSG00000063810	Alms1	453.653	1.40695	0.49257	0.121555	4.05226	5.07263e-05	0.00109521	ALMS1, centrosome and basal body associated
ENSMUSG00000039621	Prex1	3873.11	1.41915	0.505029	0.124697	4.05004	5.12081e-05	0.00110333	phosphatidylinositol-3,4,5-trisphosphate-dependent Rac exchange factor 1
ENSMUSG00000002055	Spag5	840.42	2.01176	1.00846	0.249065	4.04899	5.14399e-05	0.00110705	sperm associated antigen 5
ENSMUSG00000021890	Eaf1	766.273	1.39418	0.479421	0.118472	4.04671	5.19422e-05	0.0011153	ELL associated factor 1
ENSMUSG00000023087	Noct	1375.42	0.779083	-0.360152	0.088994	-4.04692	5.18963e-05	0.0011153	nocturnin
ENSMUSG00000029291	Rufy3	10676.4	0.784555	-0.350053	0.0865106	-4.04635	5.20218e-05	0.00111573	RUN and FYVE domain containing 3
ENSMUSG00000027469	Tpx2	2557.66	1.79217	0.841707	0.208051	4.04567	5.21731e-05	0.0011177	TPX2, microtubule-associated
ENSMUSG00000039410	Prdm16	3104.36	1.57319	0.653693	0.161799	4.04015	5.34174e-05	0.00114305	PR domain containing 16
ENSMUSG00000063796	Slc22a8	31.1306	0.420914	-1.2484	0.309235	-4.03707	5.41234e-05	0.00115683	solute carrier family 22 (organic anion transporter), member 8
ENSMUSG00000042750	Bex2	5819.89	0.786181	-0.347067	0.0859933	-4.03597	5.4376e-05	0.00115991	brain expressed X-linked 2
ENSMUSG00000085837	Kcnmb4os2	128.589	0.639529	-0.644918	0.159795	-4.03591	5.43912e-05	0.00115991	potassium large conductance calcium-activated channel, subfamily M, beta member 4, opposite strand 2
ENSMUSG00000032446	Eomes	3010.87	1.59837	0.676604	0.167684	4.035	5.4603e-05	0.00116179	eomesodermin
ENSMUSG00000046794	Ppp1r3b	33.4559	3.18757	1.67246	0.414482	4.03505	5.45906e-05	0.00116179	protein phosphatase 1, regulatory subunit 3B
ENSMUSG00000112926	NA	10023.7	0.688109	-0.539291	0.133732	-4.03263	5.51554e-05	0.00117221	NA
ENSMUSG00000030528	Blm	772.896	1.34336	0.425847	0.105617	4.032	5.53044e-05	0.00117404	Bloom syndrome, RecQ like helicase
ENSMUSG00000015396	Cd83	200.225	1.97391	0.981054	0.243423	4.03025	5.57178e-05	0.00118148	CD83 antigen
ENSMUSG00000061607	Mdc1	507.284	1.46071	0.546666	0.135689	4.02883	5.60557e-05	0.0011873	mediator of DNA damage checkpoint 1
ENSMUSG00000024451	Arap3	45.5097	2.60688	1.38232	0.343147	4.02837	5.61648e-05	0.00118827	ArfGAP with RhoGAP domain, ankyrin repeat and PH domain 3
ENSMUSG00000025993	Slc40a1	214.755	2.16993	1.11765	0.277473	4.02794	5.62684e-05	0.00118912	solute carrier family 40 (iron-regulated transporter), member 1
ENSMUSG00000093726	NA	54.3484	1.97764	0.983777	0.244462	4.02425	5.71574e-05	0.00120655	NA
ENSMUSG00000048327	Ckap2l	1362.17	1.84231	0.88152	0.219075	4.02383	5.72596e-05	0.00120735	cytoskeleton associated protein 2-like
ENSMUSG00000024795	Kif20b	390.452	1.71958	0.782056	0.194385	4.02324	5.74031e-05	0.00120901	kinesin family member 20B
ENSMUSG00000041757	Plekha6	586.705	1.42366	0.509605	0.126723	4.0214	5.78528e-05	0.00121712	pleckstrin homology domain containing, family A member 6
ENSMUSG00000019992	Mtfr2	149.919	1.9216	0.942308	0.234364	4.02071	5.80236e-05	0.00121862	mitochondrial fission regulator 2
ENSMUSG00000022332	Khdrbs3	17085.7	0.762829	-0.390568	0.0971422	-4.02058	5.80541e-05	0.00121862	KH domain containing, RNA binding, signal transduction associated 3
ENSMUSG00000024247	Pkdcc	694.818	1.72224	0.784285	0.195133	4.01922	5.83901e-05	0.00122363	protein kinase domain containing, cytoplasmic
ENSMUSG00000044024	Rell2	421.639	0.640864	-0.64191	0.159717	-4.01904	5.84352e-05	0.00122363	RELT-like 2
ENSMUSG00000067787	Blcap	3009.95	0.787383	-0.344862	0.0858116	-4.01883	5.84886e-05	0.00122363	bladder cancer associated protein
ENSMUSG00000046961	Gpr156	480.323	1.54779	0.630213	0.156871	4.0174	5.88444e-05	0.0012297	G protein-coupled receptor 156
ENSMUSG00000030747	Dgat2	444.637	0.735779	-0.442655	0.110217	-4.0162	5.91432e-05	0.00123457	diacylglycerol O-acyltransferase 2
ENSMUSG00000056209	Npm3	59.5319	0.472673	-1.08109	0.269234	-4.01542	5.93395e-05	0.00123728	nucleoplasmin 3
ENSMUSG00000073542	Cep76	838.83	1.33178	0.41336	0.102958	4.01483	5.94891e-05	0.00123903	centrosomal protein 76
ENSMUSG00000053297	AI854703	242.615	0.652465	-0.616028	0.153474	-4.01389	5.97267e-05	0.00124259	expressed sequence AI854703
ENSMUSG00000039210	Gpatch2	455.43	1.46088	0.546833	0.136287	4.01237	6.01127e-05	0.00124924	G patch domain containing 2
ENSMUSG00000036169	Sostdc1	56.1861	0.476288	-1.07009	0.266952	-4.00856	6.10891e-05	0.00126746	sclerostin domain containing 1
ENSMUSG00000068205	Macrod2	3465.65	0.71823	-0.477482	0.11912	-4.00843	6.11245e-05	0.00126746	MACRO domain containing 2
ENSMUSG00000033910	Gucy1a1	1960.84	0.593533	-0.7526	0.187798	-4.0075	6.13636e-05	0.00127101	guanylate cyclase 1, soluble, alpha 1
ENSMUSG00000032783	Troap	460.066	1.97775	0.983859	0.245532	4.00705	6.14811e-05	0.00127204	trophinin associated protein
ENSMUSG00000047187	Rab2a	10938.7	0.807559	-0.30836	0.0769652	-4.00648	6.16299e-05	0.00127371	RAB2A, member RAS oncogene family
ENSMUSG00000021990	Spata13	1936.39	1.5801	0.660016	0.164753	4.00609	6.17332e-05	0.00127444	spermatogenesis associated 13
ENSMUSG00000034573	Ptpn13	552.894	1.40834	0.493996	0.123389	4.00357	6.23947e-05	0.00128526	protein tyrosine phosphatase, non-receptor type 13
ENSMUSG00000096606	Tpbgl	44.6588	2.68021	1.42235	0.355249	4.0038	6.23332e-05	0.00128526	trophoblast glycoprotein-like
ENSMUSG00000037110	Ralgapa2	2284.57	1.37094	0.455163	0.113761	4.00103	6.30683e-05	0.00129747	Ral GTPase activating protein, alpha subunit 2 (catalytic)
ENSMUSG00000039542	Ncam1	15267.8	0.713394	-0.487229	0.121783	-4.00081	6.3126e-05	0.00129747	neural cell adhesion molecule 1
ENSMUSG00000044499	Hs3st5	281.358	1.49657	0.581658	0.145459	3.99878	6.36704e-05	0.00130723	heparan sulfate (glucosamine) 3-O-sulfotransferase 5
ENSMUSG00000033054	Npat	1272.59	1.30364	0.382544	0.0956942	3.99757	6.39958e-05	0.00131247	nuclear protein in the AT region
ENSMUSG00000040276	Pacsin1	182.807	0.624729	-0.678697	0.169801	-3.99701	6.41477e-05	0.00131415	protein kinase C and casein kinase substrate in neurons 1
ENSMUSG00000066640	Fbxl18	1408.12	0.726885	-0.460201	0.115145	-3.9967	6.42316e-05	0.00131443	F-box and leucine-rich repeat protein 18
ENSMUSG00000029119	Man2b2	156.431	1.72406	0.785811	0.197065	3.98758	6.6752e-05	0.00136155	mannosidase 2, alpha B2
ENSMUSG00000034485	Uaca	495.659	1.75974	0.815364	0.204475	3.98759	6.67472e-05	0.00136155	uveal autoantigen with coiled-coil domains and ankyrin repeats
ENSMUSG00000086029	Pax6os1	52.7043	1.96217	0.972454	0.243845	3.98799	6.66346e-05	0.00136155	paired box 6 opposite strand 1
ENSMUSG00000023963	Cyp39a1	533.572	1.75738	0.81343	0.204011	3.98719	6.68615e-05	0.0013623	cytochrome P450, family 39, subfamily a, polypeptide 1
ENSMUSG00000021697	Depdc1b	379.814	1.88208	0.91233	0.228902	3.98568	6.7287e-05	0.00136948	DEP domain containing 1B
ENSMUSG00000019122	Ccl9	79.2642	3.10891	1.63641	0.410605	3.98536	6.7377e-05	0.00136983	chemokine (C-C motif) ligand 9
ENSMUSG00000079227	Ccr5	150.814	4.77865	2.2566	0.566621	3.98256	6.81778e-05	0.00138461	chemokine (C-C motif) receptor 5
ENSMUSG00000033615	Cplx1	3039.67	0.703344	-0.507697	0.127605	-3.97867	6.93021e-05	0.00140592	complexin 1
ENSMUSG00000023066	Rttn	353.882	1.36207	0.445803	0.112143	3.97532	7.02857e-05	0.00142433	rotatin
ENSMUSG00000002997	Prkar2b	4735.68	0.679075	-0.558357	0.140505	-3.97392	7.06993e-05	0.00142962	protein kinase, cAMP dependent regulatory, type II beta
ENSMUSG00000027011	Ube2e3	5895.17	0.823166	-0.280744	0.0706444	-3.97404	7.0663e-05	0.00142962	ubiquitin-conjugating enzyme E2E 3
ENSMUSG00000056476	Med12l	238.986	1.57508	0.655424	0.165074	3.97048	7.17293e-05	0.00144889	mediator complex subunit 12-like
ENSMUSG00000037725	Ckap2	1026.14	1.59385	0.672519	0.169411	3.96976	7.19455e-05	0.00145169	cytoskeleton associated protein 2
ENSMUSG00000044117	Bmerb1	2751.36	0.746586	-0.42162	0.106372	-3.96364	7.38163e-05	0.00148784	bMERB domain containing 1
ENSMUSG00000037610	Kcnmb2	175.238	0.605554	-0.723672	0.182623	-3.96265	7.41231e-05	0.00149241	potassium large conductance calcium-activated channel, subfamily M, beta member 2
ENSMUSG00000026200	Glb1l	255.549	1.69215	0.758853	0.191638	3.95983	7.5004e-05	0.00150853	galactosidase, beta 1-like
ENSMUSG00000058715	Fcer1g	319.875	2.9514	1.5614	0.394432	3.9586	7.53912e-05	0.00151469	Fc receptor, IgE, high affinity I, gamma polypeptide
ENSMUSG00000029121	Crmp1	24208.2	0.727757	-0.458471	0.11584	-3.95779	7.56474e-05	0.00151821	collapsin response mediator protein 1
ENSMUSG00000003190	Bcl2l12	91.4337	1.92734	0.946611	0.23923	3.95691	7.59265e-05	0.00152075	BCL2-like 12 (proline rich)
ENSMUSG00000017692	Rhbdl3	1840.92	1.51894	0.603069	0.15241	3.95688	7.59361e-05	0.00152075	rhomboid like 3
ENSMUSG00000037474	Dtl	1529.99	1.60802	0.685283	0.173215	3.95624	7.61376e-05	0.00152154	denticleless E3 ubiquitin protein ligase
ENSMUSG00000048747	NA	1052.43	1.52389	0.607763	0.153618	3.95632	7.61132e-05	0.00152154	NA
ENSMUSG00000015852	Fcrls	1648.12	3.26342	1.70638	0.431468	3.95484	7.6587e-05	0.00152889	Fc receptor-like S, scavenger receptor
ENSMUSG00000032261	Sh3bgrl2	1630.39	1.26609	0.340383	0.0860817	3.95419	7.67943e-05	0.00153139	SH3 domain binding glutamic acid-rich protein like 2
ENSMUSG00000023022	Lima1	1319.19	1.57109	0.651767	0.164907	3.95232	7.73963e-05	0.00154176	LIM domain and actin binding 1
ENSMUSG00000049313	Sorl1	4881.45	1.51995	0.604022	0.152891	3.95067	7.79315e-05	0.00155077	sortilin-related receptor, LDLR class A repeats-containing
ENSMUSG00000003352	Cacnb3	3233.87	0.752585	-0.410074	0.103822	-3.94976	7.82305e-05	0.00155507	calcium channel, voltage-dependent, beta 3 subunit
ENSMUSG00000045053	Kcng3	29.4482	0.271391	-1.88156	0.47642	-3.94937	7.83583e-05	0.00155596	potassium voltage-gated channel, subfamily G, member 3
ENSMUSG00000117257	NA	959.169	0.757594	-0.400504	0.101419	-3.94899	7.84823e-05	0.00155677	NA
ENSMUSG00000029545	Acads	557.476	1.60819	0.685439	0.173605	3.94827	7.87167e-05	0.00155977	acyl-Coenzyme A dehydrogenase, short chain
ENSMUSG00000033419	Snap91	4209.72	0.670764	-0.576123	0.145954	-3.94729	7.90399e-05	0.00156452	synaptosomal-associated protein 91
ENSMUSG00000024501	Dpysl3	34028	0.697472	-0.519794	0.131751	-3.94526	7.97137e-05	0.0015762	dihydropyrimidinase-like 3
ENSMUSG00000038486	Sv2a	3270.9	0.673983	-0.569215	0.144323	-3.94404	8.01192e-05	0.00158254	synaptic vesicle glycoprotein 2 a
ENSMUSG00000033458	Fan1	165.746	1.55595	0.637792	0.161751	3.94304	8.0454e-05	0.00158748	FANCD2/FANCI-associated nuclease 1
ENSMUSG00000022884	Eif4a2	5024.25	0.744168	-0.426299	0.108161	-3.94133	8.10325e-05	0.00159722	eukaryotic translation initiation factor 4A2
ENSMUSG00000029468	P2rx7	197.625	1.71631	0.779313	0.197818	3.93953	8.164e-05	0.0016075	purinergic receptor P2X, ligand-gated ion channel, 7
ENSMUSG00000101188	NA	6853.14	0.780751	-0.357065	0.0906615	-3.93844	8.20137e-05	0.00161316	NA
ENSMUSG00000037217	Syn1	5287.77	0.662239	-0.594576	0.151092	-3.93519	8.31292e-05	0.00163339	synapsin I
ENSMUSG00000019146	Cacng2	333.119	0.639623	-0.644707	0.164006	-3.931	8.45939e-05	0.00165869	calcium channel, voltage-dependent, gamma subunit 2
ENSMUSG00000021536	Adcy2	254.573	0.644752	-0.633184	0.16107	-3.9311	8.45573e-05	0.00165869	adenylate cyclase 2
ENSMUSG00000008140	Emc10	8017.08	0.784309	-0.350506	0.0891741	-3.93058	8.47399e-05	0.00165982	ER membrane protein complex subunit 10
ENSMUSG00000014426	Map3k4	1406.55	1.30103	0.379654	0.0965977	3.93026	8.48556e-05	0.00166035	mitogen-activated protein kinase kinase kinase 4
ENSMUSG00000025212	Sfxn3	1914.52	0.780716	-0.357131	0.0908929	-3.92914	8.52506e-05	0.00166634	sideroflexin 3
ENSMUSG00000016664	Pacsin2	1004.06	1.51025	0.59479	0.151409	3.92837	8.55243e-05	0.00166821	protein kinase C and casein kinase substrate in neurons 2
ENSMUSG00000021423	Ly86	303.222	3.65929	1.87156	0.476402	3.92854	8.54638e-05	0.00166821	lymphocyte antigen 86
ENSMUSG00000052062	Pard3b	451.181	1.3514	0.43445	0.110611	3.92774	8.57486e-05	0.00167085	par-3 family cell polarity regulator beta
ENSMUSG00000031144	Syp	1972.75	0.747371	-0.420103	0.107053	-3.92425	8.69992e-05	0.00169211	synaptophysin
ENSMUSG00000086942	NA	87.9996	1.71065	0.774544	0.197377	3.9242	8.70202e-05	0.00169211	NA
ENSMUSG00000059796	Eif4a1	13422.8	0.796795	-0.327719	0.0835929	-3.92041	8.83973e-05	0.00171711	eukaryotic translation initiation factor 4A1
ENSMUSG00000028807	Zbtb8a	497.694	0.775981	-0.365907	0.0933566	-3.91945	8.87501e-05	0.00172039	zinc finger and BTB domain containing 8a
ENSMUSG00000030867	Plk1	1234.35	1.8548	0.891267	0.227385	3.91965	8.86782e-05	0.00172039	polo like kinase 1
ENSMUSG00000051220	Ercc6l	391.219	1.71442	0.777717	0.198491	3.91814	8.92333e-05	0.00172797	excision repair cross-complementing rodent repair deficiency complementation group 6 like
ENSMUSG00000050558	Prokr2	597.531	0.62624	-0.675211	0.172415	-3.91619	8.99602e-05	0.00174025	prokineticin receptor 2
ENSMUSG00000018012	Rac3	1597.59	0.712064	-0.489922	0.125132	-3.91524	9.03158e-05	0.00174533	Rac family small GTPase 3
ENSMUSG00000027365	Trpm7	1791.11	1.39599	0.481286	0.122968	3.91393	9.08061e-05	0.001753	transient receptor potential cation channel, subfamily M, member 7
ENSMUSG00000034906	Ncaph	1265.72	1.65982	0.73103	0.186789	3.91367	9.09049e-05	0.0017531	non-SMC condensin I complex, subunit H
ENSMUSG00000054027	Nt5dc3	421.634	0.659752	-0.600004	0.153336	-3.91299	9.11595e-05	0.0017562	5'-nucleotidase domain containing 3
ENSMUSG00000038816	Ctnnal1	438.438	1.55095	0.633151	0.161829	3.91247	9.13557e-05	0.00175817	catenin (cadherin associated protein), alpha-like 1
ENSMUSG00000029544	Cabp1	865.454	0.723102	-0.467728	0.119557	-3.91219	9.1462e-05	0.00175841	calcium binding protein 1
ENSMUSG00000069793	Slfn9	379.987	1.95142	0.964525	0.246602	3.91127	9.18128e-05	0.00176335	schlafen 9
ENSMUSG00000039633	Lonrf1	1370.32	0.646696	-0.62884	0.160791	-3.91091	9.1948e-05	0.00176414	LON peptidase N-terminal domain and ring finger 1
ENSMUSG00000001946	Esam	64.0755	0.467	-1.0985	0.281101	-3.90787	9.31141e-05	0.00178415	endothelial cell-specific adhesion molecule
ENSMUSG00000034480	Diaph2	631.701	1.4802	0.565788	0.144788	3.90769	9.31813e-05	0.00178415	diaphanous related formin 2
ENSMUSG00000037572	Wdhd1	642.841	1.65002	0.722486	0.184987	3.9056	9.39937e-05	0.00179787	WD repeat and HMG-box DNA binding protein 1
ENSMUSG00000029780	Nt5c3	2980.92	0.776641	-0.36468	0.0934103	-3.90406	9.45909e-05	0.00180561	5'-nucleotidase, cytosolic III
ENSMUSG00000048852	Gm12185	11.6539	4.6216	2.20839	0.565655	3.90413	9.45642e-05	0.00180561	predicted gene 12185
ENSMUSG00000043542	Zc2hc1a	4232.74	0.76635	-0.383925	0.0983606	-3.90324	9.49135e-05	0.00180992	zinc finger, C2HC-type containing 1A
ENSMUSG00000038175	Mylip	175.32	1.63946	0.713217	0.182742	3.90286	9.50609e-05	0.00181089	myosin regulatory light chain interacting protein
ENSMUSG00000006398	Cdc20	2097.89	1.79275	0.842174	0.215823	3.90215	9.53418e-05	0.0018144	cell division cycle 20
ENSMUSG00000027848	Olfml3	567.501	2.83068	1.50115	0.384723	3.9019	9.54423e-05	0.00181447	olfactomedin-like 3
ENSMUSG00000000308	Ckmt1	217.184	0.627612	-0.672056	0.172321	-3.90003	9.61817e-05	0.00182482	creatine kinase, mitochondrial 1, ubiquitous
ENSMUSG00000036615	Rfxap	1957.19	0.802515	-0.3174	0.0813821	-3.90012	9.61432e-05	0.00182482	regulatory factor X-associated protein
ENSMUSG00000027584	Oprl1	700.447	0.671437	-0.574676	0.147373	-3.89946	9.64087e-05	0.00182728	opioid receptor-like 1
ENSMUSG00000027654	Fam83d	536.051	1.82139	0.865041	0.22188	3.89868	9.67179e-05	0.00182944	family with sequence similarity 83, member D
ENSMUSG00000032368	Zic1	226.676	0.458119	-1.1262	0.288857	-3.89883	9.666e-05	0.00182944	zinc finger protein of the cerebellum 1
ENSMUSG00000050821	Fam131a	1136.86	0.782363	-0.354089	0.090999	-3.89113	9.97775e-05	0.00188541	family with sequence similarity 131, member A
ENSMUSG00000020709	Adap2	40.3707	2.71241	1.43957	0.370782	3.88254	0.000103373	0.00194975	ArfGAP with dual PH domains 2
ENSMUSG00000022848	Slc49a4	3612.08	0.779208	-0.359921	0.0927034	-3.8825	0.00010339	0.00194975	solute carrier family 49 member 4
ENSMUSG00000046805	Mpeg1	146.853	2.09886	1.0696	0.275511	3.88225	0.000103494	0.00194975	macrophage expressed gene 1
ENSMUSG00000024083	Pja2	7378.81	0.78206	-0.354649	0.0914765	-3.87694	0.000105777	0.00199075	praja ring finger ubiquitin ligase 2
ENSMUSG00000027635	Dsn1	548.942	1.69678	0.762803	0.19678	3.87642	0.000106004	0.00199303	DSN1 homolog, MIS12 kinetochore complex component
ENSMUSG00000018566	Slc2a4	178.239	1.64856	0.721207	0.186092	3.87554	0.000106389	0.00199467	solute carrier family 2 (facilitated glucose transporter), member 4
ENSMUSG00000025507	Pidd1	335.462	1.67069	0.740444	0.191039	3.87588	0.000106238	0.00199467	p53 induced death domain protein 1
ENSMUSG00000050379	2006-09-01	2184.46	0.790889	-0.338452	0.0873315	-3.87549	0.000106411	0.00199467	septin 6
ENSMUSG00000029245	Epha5	11883.5	1.23307	0.302251	0.0780679	3.87164	0.000108105	0.00202441	Eph receptor A5
ENSMUSG00000027331	Knstrn	1200	1.53755	0.620633	0.16041	3.86905	0.000109259	0.00204386	kinetochore-localized astrin/SPAG5 binding
ENSMUSG00000029922	Mkrn1	10167.1	0.796113	-0.328955	0.0850271	-3.86882	0.000109362	0.00204386	makorin, ring finger protein, 1
ENSMUSG00000038976	Ppp1r9b	1907.37	0.688596	-0.53827	0.13917	-3.8677	0.000109866	0.00204953	protein phosphatase 1, regulatory subunit 9B
ENSMUSG00000072694	1500011B03Rik	2541.11	0.821172	-0.284244	0.0734923	-3.86766	0.000109884	0.00204953	RIKEN cDNA 1500011B03 gene
ENSMUSG00000028480	Glipr2	245.767	0.67215	-0.573146	0.148212	-3.86706	0.000110157	0.00205257	GLI pathogenesis-related 2
ENSMUSG00000004730	Adgre1	394.891	3.23405	1.69334	0.438061	3.86554	0.000110843	0.00205851	adhesion G protein-coupled receptor E1
ENSMUSG00000005413	Hmox1	122.322	2.03873	1.02767	0.265861	3.86544	0.000110889	0.00205851	heme oxygenase 1
ENSMUSG00000027306	Nusap1	1294.32	1.78887	0.83905	0.217061	3.8655	0.00011086	0.00205851	nucleolar and spindle associated protein 1
ENSMUSG00000084133	NA	425.032	2.04701	1.03352	0.267378	3.86538	0.000110915	0.00205851	NA
ENSMUSG00000058325	Dock1	1064.9	1.73549	0.795342	0.205776	3.86509	0.000111048	0.00205894	dedicator of cytokinesis 1
ENSMUSG00000026475	Rgs16	102.496	1.94005	0.956096	0.247395	3.86465	0.00011125	0.00206066	regulator of G-protein signaling 16
ENSMUSG00000038132	Rbm24	2471.34	0.671679	-0.574156	0.148621	-3.86322	0.000111903	0.00207069	RNA binding motif protein 24
ENSMUSG00000052584	Serp2	1223.8	0.733533	-0.447067	0.115752	-3.86229	0.00011233	0.00207655	stress-associated endoplasmic reticulum protein family member 2
ENSMUSG00000027805	Pfn2	7528.61	0.828026	-0.272252	0.0705368	-3.85971	0.000113521	0.00209505	profilin 2
ENSMUSG00000032218	Ccnb2	1185.78	1.74428	0.802634	0.207956	3.85964	0.000113554	0.00209505	cyclin B2
ENSMUSG00000074342	I830077J02Rik	34.9097	2.78886	1.47968	0.383456	3.85879	0.000113951	0.00210031	RIKEN cDNA I830077J02 gene
ENSMUSG00000026923	Notch1	3119.45	1.7576	0.81361	0.210916	3.85751	0.00011455	0.0021072	notch 1
ENSMUSG00000038301	Snx10	1864.58	0.830498	-0.267952	0.0694608	-3.8576	0.000114506	0.0021072	sorting nexin 10
ENSMUSG00000053329	Gatd3a	553.215	0.691455	-0.532293	0.138028	-3.8564	0.000115069	0.00211467	glutamine amidotransferase like class 1 domain containing 3A
ENSMUSG00000063286	Gm8995	11.0838	6.09056	2.60657	0.676075	3.85545	0.000115517	0.00212082	predicted gene 8995
ENSMUSG00000031104	Rab33a	1078.37	0.733643	-0.44685	0.11592	-3.85483	0.00011581	0.00212412	RAB33A, member RAS oncogene family
ENSMUSG00000031665	Sall1	1236.43	1.7617	0.81697	0.212033	3.85303	0.000116663	0.00213768	spalt like transcription factor 1
ENSMUSG00000027883	Gpsm2	1372.69	1.50466	0.589435	0.153152	3.84869	0.000118753	0.00217384	G-protein signalling modulator 2 (AGS3-like, C. elegans)
ENSMUSG00000118665	NA	741.386	1.32077	0.401383	0.104301	3.8483	0.000118941	0.00217517	NA
ENSMUSG00000000682	Cd52	22.4939	3.37559	1.75514	0.456242	3.84695	0.000119598	0.00218162	CD52 antigen
ENSMUSG00000025241	Fyco1	262.28	1.69146	0.758267	0.19711	3.84692	0.00011961	0.00218162	FYVE and coiled-coil domain containing 1
ENSMUSG00000050751	Pgbd5	473.671	0.695524	-0.523829	0.136171	-3.84686	0.000119643	0.00218162	piggyBac transposable element derived 5
ENSMUSG00000027316	Gfra4	639.421	0.726855	-0.46026	0.119705	-3.84494	0.000120581	0.0021926	glial cell line derived neurotrophic factor family receptor alpha 4
ENSMUSG00000028970	Abcb1b	45.6066	2.16469	1.11416	0.289761	3.84509	0.000120508	0.0021926	ATP-binding cassette, sub-family B (MDR/TAP), member 1B
ENSMUSG00000030411	Nova2	3673.69	0.727757	-0.458472	0.119241	-3.84491	0.000120596	0.0021926	NOVA alternative splicing regulator 2
ENSMUSG00000029915	Clec5a	27.8759	2.92942	1.55062	0.403319	3.84464	0.000120731	0.00219292	C-type lectin domain family 5, member a
ENSMUSG00000026987	Baz2b	4011.69	1.29095	0.368428	0.0958582	3.84347	0.000121307	0.00220126	bromodomain adjacent to zinc finger domain, 2B
ENSMUSG00000036768	Kif15	835.92	1.76711	0.821394	0.213826	3.84141	0.00012233	0.00221767	kinesin family member 15
ENSMUSG00000030731	Syt3	895.748	0.745793	-0.423152	0.110201	-3.83982	0.000123123	0.00222774	synaptotagmin III
ENSMUSG00000061451	Tmem151a	132.258	0.610843	-0.711126	0.185194	-3.8399	0.000123085	0.00222774	transmembrane protein 151A
ENSMUSG00000091639	NA	34466.9	0.702744	-0.50893	0.132659	-3.83638	0.000124861	0.00225701	NA
ENSMUSG00000074934	Grem1	249.904	0.687671	-0.540209	0.140999	-3.8313	0.00012747	0.00230195	gremlin 1, DAN family BMP antagonist
ENSMUSG00000035208	Slfn8	23.6779	2.75445	1.46176	0.381723	3.82938	0.000128468	0.00231775	schlafen 8
ENSMUSG00000025608	Podxl	958.677	0.72699	-0.459993	0.120176	-3.82767	0.000129363	0.00233164	podocalyxin-like
ENSMUSG00000040552	C3ar1	254.564	3.1913	1.67414	0.437508	3.82654	0.000129957	0.00233944	complement component 3a receptor 1
ENSMUSG00000066026	Dhrs3	594.438	1.58818	0.667374	0.174414	3.82637	0.000130045	0.00233944	dehydrogenase/reductase (SDR family) member 3
ENSMUSG00000028958	Tmub1	713.684	0.763857	-0.388625	0.101586	-3.82559	0.000130461	0.00234242	transmembrane and ubiquitin-like domain containing 1
ENSMUSG00000051065	Mb21d2	807.052	0.772815	-0.371805	0.097186	-3.82571	0.000130398	0.00234242	Mab-21 domain containing 2
ENSMUSG00000032066	Bco2	26.8318	3.01804	1.59361	0.416686	3.82449	0.000131041	0.00235059	beta-carotene oxygenase 2
ENSMUSG00000118240	NA	227.833	1.56919	0.65002	0.169976	3.82418	0.000131208	0.00235132	NA
ENSMUSG00000023067	Cdkn1a	252.157	1.64365	0.716906	0.187485	3.8238	0.000131411	0.00235272	cyclin-dependent kinase inhibitor 1A (P21)
ENSMUSG00000028488	Sh3gl2	2616.96	0.633335	-0.658958	0.172388	-3.82253	0.00013209	0.00236261	SH3-domain GRB2-like 2
ENSMUSG00000021747	4930452B06Rik	246.803	1.44445	0.53052	0.138821	3.82161	0.000132582	0.00236916	RIKEN cDNA 4930452B06 gene
ENSMUSG00000049422	Chchd10	73.3681	0.51584	-0.955003	0.249937	-3.82098	0.000132924	0.002373	coiled-coil-helix-coiled-coil-helix domain containing 10
ENSMUSG00000049577	Zfpm1	281.146	0.710485	-0.493125	0.129068	-3.82066	0.000133096	0.00237381	zinc finger protein, multitype 1
ENSMUSG00000046470	Sox18	27.3253	0.268225	-1.89848	0.496941	-3.82034	0.000133268	0.00237462	SRY (sex determining region Y)-box 18
ENSMUSG00000003153	Slc2a3	1505.05	0.80907	-0.305664	0.0800493	-3.81845	0.000134292	0.00239061	solute carrier family 2 (facilitated glucose transporter), member 3
ENSMUSG00000028618	Tmem59	8116.87	0.815141	-0.294878	0.0772663	-3.81639	0.00013542	0.00240839	transmembrane protein 59
ENSMUSG00000043008	Klhl6	61.5512	2.77289	1.47139	0.385793	3.81394	0.00013677	0.00243009	kelch-like 6
ENSMUSG00000030806	Stx1b	2466.65	0.725302	-0.463345	0.121503	-3.81344	0.000137046	0.0024327	syntaxin 1B
ENSMUSG00000071073	Lrrc73	158.325	0.693904	-0.527192	0.138278	-3.81254	0.000137546	0.00243926	leucine rich repeat containing 73
ENSMUSG00000027641	Rbl1	729.048	1.52583	0.609597	0.160066	3.80842	0.00013986	0.00247796	RB transcriptional corepressor like 1
ENSMUSG00000001403	Ube2c	1745.11	1.86685	0.900604	0.236529	3.80759	0.000140329	0.00248392	ubiquitin-conjugating enzyme E2C
ENSMUSG00000020232	Hmg20b	526.786	1.48644	0.571865	0.150227	3.80666	0.000140857	0.00249091	high mobility group 20B
ENSMUSG00000004698	Hdac9	2489.65	1.2949	0.372846	0.0979955	3.80472	0.000141963	0.00250809	histone deacetylase 9
ENSMUSG00000037447	Arid5a	102.98	1.71426	0.77759	0.204402	3.80421	0.000142257	0.00251093	AT rich interactive domain 5A (MRF1-like)
ENSMUSG00000030595	Nfkbib	1119.74	0.787066	-0.345443	0.090817	-3.80373	0.000142536	0.00251112	nuclear factor of kappa light polypeptide gene enhancer in B cells inhibitor, beta
ENSMUSG00000038255	Neurod2	16877	0.764544	-0.387328	0.101827	-3.80377	0.000142513	0.00251112	neurogenic differentiation 2
ENSMUSG00000019942	Cdk1	1576.28	1.90794	0.932016	0.245203	3.801	0.000144115	0.00253656	cyclin-dependent kinase 1
ENSMUSG00000046699	Slitrk4	263.147	0.666587	-0.585135	0.154143	-3.79607	0.00014701	0.00258508	SLIT and NTRK-like family, member 4
ENSMUSG00000000409	Lck	88.9039	0.60721	-0.719732	0.189712	-3.79381	0.000148352	0.0026038	lymphocyte protein tyrosine kinase
ENSMUSG00000001552	Jup	1734.25	0.724801	-0.464342	0.122391	-3.79393	0.000148282	0.0026038	junction plakoglobin
ENSMUSG00000038738	Shank1	964.216	0.675065	-0.566903	0.149469	-3.79276	0.000148979	0.00261237	SH3 and multiple ankyrin repeat domains 1
ENSMUSG00000014074	Rnf168	1009.76	1.37879	0.463405	0.122241	3.79092	0.00015009	0.00262079	ring finger protein 168
ENSMUSG00000025764	Jade1	1373.52	1.26659	0.340951	0.0899344	3.79111	0.000149977	0.00262079	jade family PHD finger 1
ENSMUSG00000064210	Ano6	782.197	1.27166	0.346709	0.0914606	3.79081	0.000150159	0.00262079	anoctamin 6
ENSMUSG00000071265	1700086L19Rik	654.268	0.646843	-0.628512	0.165773	-3.79139	0.000149806	0.00262079	RIKEN cDNA 1700086L19 gene
ENSMUSG00000079445	B3gnt7	127.491	0.581257	-0.782752	0.206485	-3.79084	0.000150139	0.00262079	UDP-GlcNAc:betaGal beta-1,3-N-acetylglucosaminyltransferase 7
ENSMUSG00000034684	Sema3f	707.005	0.720198	-0.473535	0.124941	-3.79006	0.000150611	0.00262623	sema domain, immunoglobulin domain (Ig), short basic domain, secreted, (semaphorin) 3F
ENSMUSG00000036256	Igfbp7	126.108	0.502196	-0.993677	0.26231	-3.78818	0.000151758	0.00264377	insulin-like growth factor binding protein 7
ENSMUSG00000030708	Dnajb13	21.7694	2.99987	1.5849	0.418494	3.78715	0.000152385	0.00265223	DnaJ heat shock protein family (Hsp40) member B13
ENSMUSG00000025001	Hells	1008.78	1.49429	0.579461	0.153037	3.78642	0.000152836	0.00265761	helicase, lymphoid specific
ENSMUSG00000019478	Rab4a	1312.81	0.780155	-0.358167	0.0946653	-3.78351	0.000154632	0.00268558	RAB4A, member RAS oncogene family
ENSMUSG00000028873	Cdca8	1769.82	1.72415	0.785889	0.207723	3.78335	0.000154731	0.00268558	cell division cycle associated 8
ENSMUSG00000050822	Slc29a4	4767.1	0.771563	-0.374145	0.0989201	-3.78229	0.000155391	0.00269454	solute carrier family 29 (nucleoside transporters), member 4
ENSMUSG00000107747	NA	495.547	0.725417	-0.463118	0.122508	-3.78029	0.000156643	0.00271375	NA
ENSMUSG00000015133	Lrrk1	59.7261	1.99283	0.994819	0.263176	3.78006	0.000156794	0.00271385	leucine-rich repeat kinase 1
ENSMUSG00000037012	Hk1	5658.16	0.744127	-0.426379	0.11285	-3.77829	0.000157911	0.00273066	hexokinase 1
ENSMUSG00000034773	BC030867	201.789	1.73339	0.793599	0.210113	3.77702	0.000158718	0.00274209	cDNA sequence BC030867
ENSMUSG00000033342	Plppr5	585.142	0.661414	-0.596375	0.157909	-3.77671	0.000158913	0.00274294	phospholipid phosphatase related 5
ENSMUSG00000079593	4933416I08Rik	641.068	0.713747	-0.486515	0.128846	-3.77595	0.000159401	0.00274883	RIKEN cDNA 4933416I08 gene
ENSMUSG00000024590	Lmnb1	5400.82	1.52587	0.609632	0.161571	3.77315	0.000161202	0.00277733	lamin B1
ENSMUSG00000026797	Stxbp1	8762.15	0.772165	-0.373019	0.0988921	-3.77198	0.000161958	0.0027878	syntaxin binding protein 1
ENSMUSG00000001467	Cyp51	8519.13	0.770482	-0.376166	0.0997624	-3.77062	0.000162842	0.00280043	cytochrome P450, family 51
ENSMUSG00000035551	Igfbpl1	28220.7	0.740365	-0.433691	0.115095	-3.76813	0.000164477	0.00282596	insulin-like growth factor binding protein-like 1
ENSMUSG00000021175	Cdca7l	233.061	1.64922	0.721781	0.191612	3.76689	0.000165291	0.00283735	cell division cycle associated 7 like
ENSMUSG00000047547	Cltb	2813.55	0.791351	-0.33761	0.0897396	-3.76211	0.000168487	0.00288956	clathrin, light polypeptide (Lcb)
ENSMUSG00000031207	Msn	2741.93	1.61006	0.687113	0.182706	3.76076	0.000169398	0.00290252	moesin
ENSMUSG00000029521	Chek2	283.398	1.7948	0.84382	0.224397	3.76039	0.000169651	0.00290422	checkpoint kinase 2
ENSMUSG00000038872	Zfhx3	259.376	1.60513	0.682689	0.181587	3.75956	0.000170211	0.00290849	zinc finger homeobox 3
ENSMUSG00000074476	Spc24	671.369	1.72574	0.787212	0.209377	3.75978	0.000170061	0.00290849	SPC24, NDC80 kinetochore complex component, homolog (S. cerevisiae)
ENSMUSG00000028933	Xrcc2	442.859	1.5511	0.633289	0.168489	3.75865	0.000170833	0.00291645	X-ray repair complementing defective repair in Chinese hamster cells 2
ENSMUSG00000028161	Ppp3ca	7552.94	0.760708	-0.394585	0.105001	-3.75792	0.000171334	0.00291703	protein phosphatase 3, catalytic subunit, alpha isoform
ENSMUSG00000058446	Znrf2	10557	0.727835	-0.458317	0.121956	-3.75804	0.000171246	0.00291703	zinc and ring finger 2
ENSMUSG00000062488	Ifit3b	8.76601	7.49963	2.90682	0.773456	3.75822	0.000171125	0.00291703	interferon-induced protein with tetratricopeptide repeats 3B
ENSMUSG00000026153	Fam135a	1625.23	1.34509	0.427706	0.113824	3.75761	0.000171541	0.00291791	family with sequence similarity 135, member A
ENSMUSG00000020393	Kremen1	561.156	1.55561	0.637476	0.169774	3.75485	0.000173442	0.00294758	kringle containing transmembrane protein 1
ENSMUSG00000006373	Pgrmc1	7705.09	0.818926	-0.288194	0.0767706	-3.75397	0.000174058	0.00295001	progesterone receptor membrane component 1
ENSMUSG00000019927	Ube2d1	5314.37	0.801427	-0.319357	0.0850636	-3.75433	0.000173806	0.00295001	ubiquitin-conjugating enzyme E2D 1
ENSMUSG00000034109	Golim4	1553.97	1.46954	0.55536	0.147935	3.75408	0.000173978	0.00295001	golgi integral membrane protein 4
ENSMUSG00000019877	Serinc1	12268.2	0.792224	-0.336019	0.0895679	-3.75156	0.000175738	0.00297311	serine incorporator 1
ENSMUSG00000078515	Ddi2	907.702	1.30009	0.378614	0.100922	3.75156	0.000175738	0.00297311	DNA-damage inducible protein 2
ENSMUSG00000061533	Cep128	504.042	1.44877	0.534833	0.142583	3.75102	0.000176118	0.00297686	centrosomal protein 128
ENSMUSG00000032560	Dnajc13	1482.8	1.33936	0.421544	0.112408	3.75012	0.000176747	0.00298479	DnaJ heat shock protein family (Hsp40) member C13
ENSMUSG00000038379	Ttk	507.293	1.74911	0.806625	0.215253	3.74734	0.000178722	0.00301543	Ttk protein kinase
ENSMUSG00000000628	Hk2	319.643	1.72683	0.788122	0.210449	3.74495	0.000180429	0.00303839	hexokinase 2
ENSMUSG00000022636	Alcam	1565.96	0.734592	-0.444985	0.118818	-3.74509	0.000180329	0.00303839	activated leukocyte cell adhesion molecule
ENSMUSG00000022747	St3gal6	79.3511	2.22592	1.1544	0.308272	3.74476	0.000180569	0.00303839	ST3 beta-galactoside alpha-2,3-sialyltransferase 6
ENSMUSG00000026018	Ica1l	442.164	0.671822	-0.57385	0.153272	-3.74399	0.000181121	0.00304494	islet cell autoantigen 1-like
ENSMUSG00000045284	Dcaf12l1	385.113	0.676465	-0.563914	0.150656	-3.74305	0.0001818	0.00304854	DDB1 and CUL4 associated factor 12-like 1
ENSMUSG00000049800	Sertad2	1675.07	0.809346	-0.305171	0.0815308	-3.74302	0.000181823	0.00304854	SERTA domain containing 2
ENSMUSG00000069072	Slc7a14	520.737	0.610044	-0.713015	0.190489	-3.74308	0.000181779	0.00304854	solute carrier family 7 (cationic amino acid transporter, y+ system), member 14
ENSMUSG00000027287	Snap23	612.375	1.4075	0.493131	0.131773	3.74228	0.000182357	0.00305477	synaptosomal-associated protein 23
ENSMUSG00000059555	Tor4a	55.6811	2.79874	1.48478	0.396837	3.74153	0.000182901	0.00306114	torsin family 4, member A
ENSMUSG00000046314	Stxbp6	445.862	1.68291	0.750958	0.200748	3.7408	0.000183437	0.00306737	syntaxin binding protein 6 (amisyn)
ENSMUSG00000087060	NA	78.5728	1.99965	0.999745	0.267366	3.73924	0.000184577	0.00308368	NA
ENSMUSG00000027615	Hps3	273.408	1.36414	0.447988	0.119911	3.73599	0.00018698	0.00312105	HPS3, biogenesis of lysosomal organelles complex 2 subunit 1
ENSMUSG00000023015	Racgap1	3970.34	1.58929	0.668379	0.178926	3.7355	0.000187342	0.00312431	Rac GTPase-activating protein 1
ENSMUSG00000000532	Acvr1b	488.682	0.695358	-0.524172	0.140405	-3.73329	0.000188998	0.00314913	activin A receptor, type 1B
ENSMUSG00000034744	Nagk	1274.82	0.798396	-0.324823	0.0870526	-3.73135	0.000190458	0.00317063	N-acetylglucosamine kinase
ENSMUSG00000020897	Aurkb	1376.34	1.78614	0.836847	0.224504	3.72753	0.000193366	0.00321327	aurora kinase B
ENSMUSG00000028445	Enho	1733.74	0.806419	-0.310398	0.0832767	-3.72731	0.000193533	0.00321327	energy homeostasis associated
ENSMUSG00000051373	Plpp7	453.348	0.735436	-0.443329	0.118936	-3.72747	0.000193412	0.00321327	phospholipid phosphatase 7 (inactive)
ENSMUSG00000116864	NA	83.0786	1.84637	0.884692	0.237461	3.72563	0.000194832	0.00323196	NA
ENSMUSG00000043398	Gpr135	237.415	0.672242	-0.572946	0.153814	-3.72493	0.00019537	0.00323802	G protein-coupled receptor 135
ENSMUSG00000058997	Vwa8	666.231	1.30486	0.383895	0.10307	3.72459	0.000195634	0.00323954	von Willebrand factor A domain containing 8
ENSMUSG00000038126	Mphosph9	1199.59	1.34407	0.426613	0.114642	3.72126	0.000198233	0.00327679	M-phase phosphoprotein 9
ENSMUSG00000067424	Zfp563	1198.6	0.760851	-0.394313	0.10596	-3.72132	0.00019818	0.00327679	zinc finger protein 563
ENSMUSG00000026554	Dcaf8	4846.86	1.21229	0.277734	0.0746742	3.71927	0.000199797	0.00329973	DDB1 and CUL4 associated factor 8
ENSMUSG00000022272	Myo10	3185.29	1.63123	0.70596	0.189831	3.71888	0.000200109	0.00330198	myosin X
ENSMUSG00000014418	Hps5	771.136	1.54324	0.625963	0.168422	3.71663	0.000201896	0.00332561	HPS5, biogenesis of lysosomal organelles complex 2 subunit 2
ENSMUSG00000035062	Zc4h2	2979.74	0.793921	-0.332933	0.0895746	-3.71683	0.000201739	0.00332561	zinc finger, C4H2 domain containing
ENSMUSG00000018362	Kpna2	1342.26	1.55328	0.635313	0.17097	3.71593	0.000202456	0.00333012	karyopherin (importin) alpha 2
ENSMUSG00000044629	Cnrip1	1346.01	0.74505	-0.424591	0.114271	-3.71566	0.000202675	0.00333012	cannabinoid receptor interacting protein 1
ENSMUSG00000051790	Nlgn2	736.734	0.671852	-0.573785	0.154425	-3.71562	0.000202703	0.00333012	neuroligin 2
ENSMUSG00000112808	NA	1549.36	1.5957	0.674192	0.18158	3.71291	0.000204888	0.00336307	NA
ENSMUSG00000029910	Mad2l1	849.715	1.61101	0.687963	0.185451	3.70967	0.000207529	0.00340344	MAD2 mitotic arrest deficient-like 1
ENSMUSG00000030346	Rad51ap1	337.987	1.70556	0.770247	0.207664	3.7091	0.000208001	0.00340819	RAD51 associated protein 1
ENSMUSG00000006678	Pola1	769.889	1.32457	0.405527	0.109361	3.70815	0.000208778	0.00341794	polymerase (DNA directed), alpha 1
ENSMUSG00000030000	Add2	7882.89	0.757579	-0.400531	0.108029	-3.70764	0.000209201	0.00342188	adducin 2 (beta)
ENSMUSG00000003410	Elavl3	3189.41	0.606728	-0.720879	0.194457	-3.70713	0.000209619	0.00342573	ELAV like RNA binding protein 3
ENSMUSG00000022033	Pbk	2486.53	1.71888	0.78147	0.210885	3.70567	0.000210832	0.00344255	PDZ binding kinase
ENSMUSG00000036834	Plch1	710.314	1.43038	0.516402	0.13938	3.70499	0.000211396	0.00344875	phospholipase C, eta 1
ENSMUSG00000026820	Ptges2	1300.12	0.77961	-0.359175	0.0969524	-3.70466	0.000211678	0.00345035	prostaglandin E synthase 2
ENSMUSG00000040502	2009-03-01	691.243	0.705402	-0.503483	0.135937	-3.7038	0.00021239	0.00345895	membrane-associated ring finger (C3HC4) 9
ENSMUSG00000026825	Dnm1	1417.33	0.649789	-0.621956	0.167947	-3.70328	0.000212829	0.00346309	dynamin 1
ENSMUSG00000046550	Spin2c	191.658	0.673533	-0.570179	0.154102	-3.7	0.000215601	0.00350515	spindlin family, member 2C
ENSMUSG00000082185	NA	1144.39	0.742711	-0.429127	0.116013	-3.69895	0.000216489	0.00351654	NA
ENSMUSG00000041842	Fhdc1	72.4871	0.515628	-0.955597	0.25837	-3.69857	0.000216819	0.00351886	FH2 domain containing 1
ENSMUSG00000001911	Nfix	41061.5	0.748064	-0.418766	0.113297	-3.69617	0.000218873	0.00354298	nuclear factor I/X
ENSMUSG00000031099	Smarca1	1304.56	0.768499	-0.379885	0.102775	-3.69626	0.000218796	0.00354298	SWI/SNF related, matrix associated, actin dependent regulator of chromatin, subfamily a, member 1
ENSMUSG00000040345	Arhgap9	32.1235	4.00306	2.0011	0.541356	3.69646	0.000218628	0.00354298	Rho GTPase activating protein 9
ENSMUSG00000026958	Dpp7	309.764	1.59896	0.67713	0.183342	3.69327	0.000221391	0.00358065	dipeptidylpeptidase 7
ENSMUSG00000036699	Zcchc12	225.214	0.649236	-0.623186	0.168764	-3.69264	0.000221934	0.00358634	zinc finger, CCHC domain containing 12
ENSMUSG00000040570	Rundc3b	2260.89	0.695134	-0.524638	0.142118	-3.69156	0.000222883	0.00359858	RUN domain containing 3B
ENSMUSG00000022421	Nptxr	440.265	0.664656	-0.58932	0.15966	-3.6911	0.000223288	0.00360201	neuronal pentraxin receptor
ENSMUSG00000038077	Kcna6	27.2099	0.405495	-1.30224	0.352908	-3.69004	0.000224221	0.00361395	potassium voltage-gated channel, shaker-related, subfamily, member 6
ENSMUSG00000031756	Cenpn	362.912	1.63863	0.712489	0.193212	3.68761	0.000226372	0.00364548	centromere protein N
ENSMUSG00000054293	P2ry10b	9.13611	6.04816	2.5965	0.704223	3.68704	0.000226881	0.00365055	purinergic receptor P2Y, G-protein coupled 10B
ENSMUSG00000022442	Ttll1	2939.22	0.802095	-0.318155	0.08633	-3.68533	0.000228406	0.00367193	tubulin tyrosine ligase-like 1
ENSMUSG00000120390	NA	68.7747	0.464631	-1.10584	0.300141	-3.68441	0.000229237	0.00368213	NA
ENSMUSG00000021792	Prxl2a	1770.77	0.818434	-0.289061	0.0784941	-3.68259	0.000230877	0.00370213	peroxiredoxin like 2A
ENSMUSG00000054099	Slc25a40	258.906	1.53565	0.61885	0.168041	3.68273	0.00023075	0.00370213	solute carrier family 25, member 40
ENSMUSG00000009216	Fam163b	53.215	0.50811	-0.976789	0.265358	-3.68102	0.000232298	0.00371856	family with sequence similarity 163, member B
ENSMUSG00000021408	Ripk1	409.028	1.55974	0.641309	0.174213	3.68118	0.000232157	0.00371856	receptor (TNFRSF)-interacting serine-threonine kinase 1
ENSMUSG00000037568	Vash2	6037.46	0.770481	-0.376168	0.102222	-3.67991	0.00023332	0.00373172	vasohibin 2
ENSMUSG00000030677	Kif22	791.325	1.77242	0.825717	0.224426	3.67923	0.000233936	0.00373788	kinesin family member 22
ENSMUSG00000033031	Cip2a	750.782	1.52519	0.608985	0.165528	3.67905	0.000234104	0.00373788	cell proliferation regulating inhibitor of protein phosphatase 2A
ENSMUSG00000067925	Rtl8a	2722.26	0.735454	-0.443293	0.120525	-3.678	0.000235066	0.00375006	retrotransposon Gag like 8A
ENSMUSG00000027430	Dtd1	666.375	0.7963	-0.328616	0.0893801	-3.67662	0.000236349	0.00376731	D-tyrosyl-tRNA deacylase 1
ENSMUSG00000029913	Prdm5	144.691	1.53185	0.615274	0.16744	3.6746	0.000238225	0.003794	PR domain containing 5
ENSMUSG00000024791	Cdca5	490.249	1.81978	0.863762	0.235148	3.67326	0.000239472	0.00380739	cell division cycle associated 5
ENSMUSG00000069227	Gprin1	6697.06	0.738711	-0.436918	0.118942	-3.67336	0.000239384	0.00380739	G protein-regulated inducer of neurite outgrowth 1
ENSMUSG00000028893	Sesn2	346.981	1.45144	0.537489	0.146361	3.67234	0.000240335	0.00381787	sestrin 2
ENSMUSG00000038178	Slc43a2	758.493	1.27886	0.354862	0.0966701	3.67085	0.000241743	0.00383698	solute carrier family 43, member 2
ENSMUSG00000021816	Ppp3cb	3271.66	0.786252	-0.346937	0.0945473	-3.66945	0.000243074	0.00385484	protein phosphatase 3, catalytic subunit, beta isoform
ENSMUSG00000059810	Rgs3	1049.43	1.37456	0.458968	0.125094	3.66897	0.000243527	0.00385876	regulator of G-protein signaling 3
ENSMUSG00000026959	Grin1	357.469	0.66641	-0.585519	0.159609	-3.66846	0.000244012	0.00385992	glutamate receptor, ionotropic, NMDA1 (zeta 1)
ENSMUSG00000115868	NA	529.099	0.735839	-0.442538	0.12063	-3.66855	0.000243929	0.00385992	NA
ENSMUSG00000023505	Cdca3	1066.33	1.73134	0.791889	0.215971	3.66664	0.000245758	0.00388426	cell division cycle associated 3
ENSMUSG00000040713	Creg1	378.591	1.42141	0.507327	0.138385	3.66606	0.000246315	0.00388978	cellular repressor of E1A-stimulated genes 1
ENSMUSG00000078640	Gm11627	91.2527	2.09689	1.06825	0.291561	3.66391	0.000248392	0.00391929	predicted gene 11627
ENSMUSG00000055078	Gabra5	67.3594	0.574822	-0.798812	0.218056	-3.66334	0.00024895	0.00392478	gamma-aminobutyric acid (GABA) A receptor, subunit alpha 5
ENSMUSG00000068115	Ninl	816.951	1.49439	0.579554	0.158231	3.6627	0.000249566	0.0039312	ninein-like
ENSMUSG00000028643	Svbp	2267.25	0.799712	-0.322447	0.0881445	-3.65817	0.000254026	0.00399808	small vasohibin binding protein
ENSMUSG00000046709	Mapk10	4281.7	0.719736	-0.474461	0.129721	-3.65754	0.000254645	0.00400447	mitogen-activated protein kinase 10
ENSMUSG00000030032	Wdr54	272.444	0.721798	-0.470332	0.128618	-3.65681	0.000255372	0.00401254	WD repeat domain 54
ENSMUSG00000029759	Pon3	52.871	1.90533	0.930039	0.254351	3.65652	0.000255663	0.00401369	paraoxonase 3
ENSMUSG00000032220	Myo1e	795.834	1.48945	0.574779	0.157202	3.65631	0.000255874	0.00401369	myosin IE
ENSMUSG00000054717	Hmgb2	2170.32	1.59904	0.677209	0.185228	3.65609	0.000256088	0.00401369	high mobility group box 2
ENSMUSG00000054013	Tmem179	161.823	0.585644	-0.771905	0.21115	-3.65571	0.000256472	0.00401634	transmembrane protein 179
ENSMUSG00000082809	NA	26970	0.71691	-0.480136	0.13136	-3.6551	0.000257081	0.00402252	NA
ENSMUSG00000026842	Abl1	2453.96	1.25979	0.333179	0.0911662	3.65463	0.000257556	0.00402659	c-abl oncogene 1, non-receptor tyrosine kinase
ENSMUSG00000031561	Tenm3	4211.85	0.661071	-0.597123	0.163524	-3.6516	0.000260616	0.00406764	teneurin transmembrane protein 3
ENSMUSG00000039501	Znfx1	723.79	1.37939	0.464027	0.127074	3.65163	0.000260581	0.00406764	zinc finger, NFX1-type containing 1
ENSMUSG00000022969	Il10rb	100.575	1.88826	0.917055	0.251186	3.6509	0.00026132	0.00407525	interleukin 10 receptor, beta
ENSMUSG00000035653	Lrfn5	2004.97	0.61979	-0.690148	0.189103	-3.64959	0.000262661	0.00409276	leucine rich repeat and fibronectin type III domain containing 5
ENSMUSG00000020032	Nuak1	1794.58	0.643691	-0.635561	0.174275	-3.64689	0.000265434	0.00413252	NUAK family, SNF1-like kinase, 1
ENSMUSG00000036966	Spryd3	1093.5	0.749024	-0.416917	0.114338	-3.64634	0.000266001	0.00413792	SPRY domain containing 3
ENSMUSG00000020176	Grb10	3224.92	1.69586	0.762018	0.209014	3.64577	0.000266591	0.00414365	growth factor receptor bound protein 10
ENSMUSG00000035365	Parpbp	156.864	1.74807	0.80576	0.221068	3.64485	0.000267553	0.00415516	PARP1 binding protein
ENSMUSG00000026029	Casp8	120.207	1.77867	0.8308	0.228003	3.64381	0.000268628	0.0041684	caspase 8
ENSMUSG00000037211	Spry1	769.209	0.771035	-0.375132	0.102963	-3.64335	0.00026911	0.00416935	sprouty RTK signaling antagonist 1
ENSMUSG00000038648	Creb3l2	532.476	1.74724	0.805075	0.220972	3.64333	0.000269134	0.00416935	cAMP responsive element binding protein 3-like 2
ENSMUSG00000028064	Sema4a	413.094	0.755984	-0.403573	0.110814	-3.6419	0.000270634	0.00418913	sema domain, immunoglobulin domain (Ig), transmembrane domain (TM) and short cytoplasmic domain, (semaphorin) 4A
ENSMUSG00000047992	Dipk1c	219.984	1.716	0.779053	0.213932	3.64158	0.000270965	0.00419079	divergent protein kinase domain 1C
ENSMUSG00000033386	Frrs1	106.633	1.63085	0.705625	0.193874	3.63961	0.000273055	0.00421963	ferric-chelate reductase 1
ENSMUSG00000041544	Disp3	2203.83	1.3355	0.417376	0.1147	3.63884	0.000273873	0.00422879	dispatched RND transporter family member 3
ENSMUSG00000035863	Palm	11385.7	0.807345	-0.308744	0.0848957	-3.63674	0.00027611	0.00425982	paralemmin
ENSMUSG00000017652	Cd40	5.75198	0.0906553	-3.46346	0.952887	-3.63471	0.000278297	0.00429003	CD40 antigen
ENSMUSG00000034177	Rnf43	35.5658	2.50117	1.32261	0.364025	3.63328	0.000279842	0.00431031	ring finger protein 43
ENSMUSG00000037628	Cdkn3	154.008	1.90532	0.930033	0.256026	3.63258	0.000280606	0.00431498	cyclin-dependent kinase inhibitor 3
ENSMUSG00000040867	Begain	738.973	0.72631	-0.461342	0.126999	-3.63264	0.000280535	0.00431498	brain-enriched guanylate kinase-associated
ENSMUSG00000025925	Terf1	719.857	1.28995	0.36731	0.101124	3.63226	0.000280946	0.00431667	telomeric repeat binding factor 1
ENSMUSG00000043131	Mob1a	1946.42	1.29639	0.374505	0.103138	3.6311	0.000282214	0.0043326	MOB kinase activator 1A
ENSMUSG00000024049	Myom1	47.17	1.83436	0.875279	0.241065	3.63088	0.000282455	0.00433274	myomesin 1
ENSMUSG00000100600	A230077H06Rik	25.5398	0.378449	-1.40183	0.386113	-3.63062	0.000282737	0.00433354	RIKEN cDNA A230077H06 gene
ENSMUSG00000026683	Nuf2	783.306	1.75105	0.808218	0.222744	3.62845	0.000285123	0.00436653	NUF2, NDC80 kinetochore complex component
ENSMUSG00000023904	Hcfc1r1	1146.94	0.758908	-0.398002	0.109733	-3.627	0.000286735	0.00438763	host cell factor C1 regulator 1 (XPO1-dependent)
ENSMUSG00000028347	Tmeff1	13615.9	0.788563	-0.342702	0.0946036	-3.62251	0.000291762	0.00445365	transmembrane protein with EGF-like and two follistatin-like domains 1
ENSMUSG00000048485	Zbtb8b	100.227	0.58086	-0.783736	0.216352	-3.62251	0.000291759	0.00445365	zinc finger and BTB domain containing 8b
ENSMUSG00000086502	NA	189.861	1.60638	0.683814	0.188762	3.62262	0.000291636	0.00445365	NA
ENSMUSG00000045326	Fndc7	449.447	0.733099	-0.44792	0.123686	-3.62141	0.000292998	0.00446888	fibronectin type III domain containing 7
ENSMUSG00000010277	2610507B11Rik	3630.67	1.40099	0.486444	0.134428	3.61862	0.000296184	0.00451379	RIKEN cDNA 2610507B11 gene
ENSMUSG00000024764	Naa40	2074.89	1.20242	0.265937	0.0735295	3.61674	0.00029834	0.00454297	N(alpha)-acetyltransferase 40, NatD catalytic subunit
ENSMUSG00000027715	Ccna2	2706.23	1.79534	0.84426	0.233447	3.6165	0.00029861	0.00454339	cyclin A2
ENSMUSG00000032388	Spg21	3706.8	0.816524	-0.292432	0.08087	-3.61607	0.000299106	0.00454724	SPG21, maspardin
ENSMUSG00000069769	Msi2	1914.69	1.32276	0.403555	0.111659	3.61418	0.0003013	0.00457687	musashi RNA-binding protein 2
ENSMUSG00000050103	Agmo	35.8638	2.54599	1.34823	0.373423	3.61046	0.000305654	0.00463926	alkylglycerol monooxygenase
ENSMUSG00000044252	Osbpl1a	999.509	0.781859	-0.35502	0.098346	-3.60991	0.000306303	0.00464535	oxysterol binding protein-like 1A
ENSMUSG00000022488	Nckap1l	221.825	3.04661	1.6072	0.445282	3.60941	0.000306899	0.00465063	NCK associated protein 1 like
ENSMUSG00000025283	Sat1	404.484	1.57415	0.654569	0.181401	3.60841	0.000308079	0.00466474	spermidine/spermine N1-acetyl transferase 1
ENSMUSG00000033720	Sfxn5	819.37	1.41244	0.498189	0.138118	3.60698	0.000309787	0.00468681	sideroflexin 5
ENSMUSG00000043541	Casc1	21.3485	2.59803	1.37742	0.381973	3.60607	0.000310869	0.00469939	cancer susceptibility candidate 1
ENSMUSG00000020331	Hcn2	321.742	0.704159	-0.506027	0.140361	-3.60517	0.000311951	0.00471194	hyperpolarization-activated, cyclic nucleotide-gated K+ 2
ENSMUSG00000023143	Nagpa	355.55	1.44607	0.532133	0.147641	3.60423	0.000313078	0.00471612	N-acetylglucosamine-1-phosphodiester alpha-N-acetylglucosaminidase
ENSMUSG00000036599	Chst12	831.449	0.75749	-0.400702	0.111175	-3.60425	0.00031305	0.00471612	carbohydrate sulfotransferase 12
ENSMUSG00000044288	Cnr1	9898.06	0.688328	-0.538831	0.14948	-3.60471	0.000312502	0.00471612	cannabinoid receptor 1 (brain)
ENSMUSG00000057897	Camk2b	6821.09	0.710379	-0.49334	0.136883	-3.6041	0.000313234	0.00471612	calcium/calmodulin-dependent protein kinase II, beta
ENSMUSG00000026585	Kifap3	5113.48	0.799161	-0.323441	0.0898188	-3.60104	0.000316944	0.00476432	kinesin-associated protein 3
ENSMUSG00000027966	Col11a1	871.592	1.3917	0.476853	0.132419	3.6011	0.000316876	0.00476432	collagen, type XI, alpha 1
ENSMUSG00000026586	Prrx1	325.675	1.44315	0.529222	0.146979	3.60066	0.000317413	0.00476755	paired related homeobox 1
ENSMUSG00000039347	Atp6v0e2	6106.9	0.786512	-0.34646	0.0962293	-3.60035	0.000317785	0.00476932	ATPase, H+ transporting, lysosomal V0 subunit E2
ENSMUSG00000071226	Cecr2	1361.36	1.31816	0.39853	0.110741	3.59874	0.000319758	0.00479509	CECR2, histone acetyl-lysine reader
ENSMUSG00000040797	Iqsec3	273.391	0.730392	-0.453258	0.125978	-3.59791	0.000320782	0.00480661	IQ motif and Sec7 domain 3
ENSMUSG00000063142	Kcnma1	690.347	0.61975	-0.690242	0.191891	-3.59705	0.000321841	0.00481861	potassium large conductance calcium-activated channel, subfamily M, alpha member 1
ENSMUSG00000055421	Pcdh9	6878.54	0.726922	-0.460127	0.127943	-3.59633	0.000322739	0.00482821	protocadherin 9
ENSMUSG00000041220	Elovl6	2740.42	0.823721	-0.279772	0.0778069	-3.59572	0.000323498	0.0048357	ELOVL family member 6, elongation of long chain fatty acids (yeast)
ENSMUSG00000032537	Ephb1	1405.69	0.729719	-0.454587	0.126511	-3.59325	0.000326577	0.00487358	Eph receptor B1
ENSMUSG00000052459	Atp6v1a	5519.5	0.765627	-0.385286	0.10723	-3.59306	0.000326812	0.00487358	ATPase, H+ transporting, lysosomal V1 subunit A
ENSMUSG00000059013	Sh2d3c	1746.08	0.718943	-0.47605	0.132481	-3.59334	0.00032646	0.00487358	SH2 domain containing 3C
ENSMUSG00000034708	Grn	3172.61	1.6012	0.679155	0.189065	3.59217	0.000327937	0.00488647	granulin
ENSMUSG00000003657	Calb2	2701.88	0.453765	-1.13998	0.317374	-3.59192	0.000328246	0.00488719	calbindin 2
ENSMUSG00000018983	E2f2	281.581	1.70878	0.77297	0.215407	3.58841	0.000332698	0.00494955	E2F transcription factor 2
ENSMUSG00000032360	Hcrtr2	52.9394	0.493407	-1.01915	0.284047	-3.58796	0.000333271	0.00495414	hypocretin (orexin) receptor 2
ENSMUSG00000060317	Acnat2	111.647	0.631207	-0.663814	0.185047	-3.58728	0.000334151	0.00496327	acyl-coenzyme A amino acid N-acyltransferase 2
ENSMUSG00000067924	Rtl8b	2699.13	0.735807	-0.442601	0.12341	-3.58643	0.000335232	0.0049754	retrotransposon Gag like 8B
ENSMUSG00000017861	Mybl2	607.314	1.65892	0.730243	0.203749	3.58403	0.00033833	0.00501618	myeloblastosis oncogene-like 2
ENSMUSG00000022672	Prkdc	622.257	1.31919	0.399654	0.111514	3.58389	0.000338516	0.00501618	protein kinase, DNA activated, catalytic polypeptide
ENSMUSG00000056306	Sertm1	225.154	0.683485	-0.549019	0.153218	-3.58325	0.00033935	0.00502458	serine rich and transmembrane domain containing 1
ENSMUSG00000023072	Cep89	880.114	1.36019	0.443803	0.123885	3.58239	0.000340459	0.00503544	centrosomal protein 89
ENSMUSG00000024339	Tap2	52.9299	1.93788	0.954478	0.266445	3.58227	0.000340621	0.00503544	transporter 2, ATP-binding cassette, sub-family B (MDR/TAP)
ENSMUSG00000041117	Ccdc8	320.934	1.71429	0.777614	0.217203	3.58013	0.000343421	0.00507283	coiled-coil domain containing 8
ENSMUSG00000036202	Rif1	2511.19	1.29367	0.371472	0.103829	3.57772	0.000346602	0.0051158	replication timing regulatory factor 1
ENSMUSG00000048895	Cdk5r1	7470.67	0.748486	-0.417952	0.116926	-3.57451	0.000350879	0.00517485	cyclin-dependent kinase 5, regulatory subunit 1 (p35)
ENSMUSG00000019943	Atp2b1	4818.45	0.744382	-0.425885	0.119163	-3.57397	0.000351603	0.00518145	ATPase, Ca++ transporting, plasma membrane 1
ENSMUSG00000039126	Prune2	117.413	1.6425	0.715894	0.200344	3.57333	0.000352471	0.00519015	prune homolog 2
ENSMUSG00000037013	Ss18	1851.49	1.39792	0.483285	0.135261	3.57297	0.000352955	0.0051932	SS18, nBAF chromatin remodeling complex subunit
ENSMUSG00000095123	NA	85.2472	1.74918	0.806681	0.225837	3.57196	0.000354324	0.00520926	NA
ENSMUSG00000072623	Zfp9	778.33	0.738872	-0.436603	0.122266	-3.57093	0.00035571	0.00522553	zinc finger protein 9
ENSMUSG00000056069	Otulinl	293.344	1.57407	0.654503	0.183341	3.56986	0.000357172	0.0052407	OTU deubiquitinase with linear linkage specificity like
ENSMUSG00000108761	NA	388.821	0.710525	-0.493042	0.138116	-3.56976	0.000357302	0.0052407	NA
ENSMUSG00000036223	Ska1	218.226	1.95523	0.967342	0.271111	3.56807	0.00035962	0.00527059	spindle and kinetochore associated complex subunit 1
ENSMUSG00000028630	Dyrk2	3010.05	0.760838	-0.394338	0.110533	-3.56761	0.000360248	0.00527566	dual-specificity tyrosine-(Y)-phosphorylation regulated kinase 2
ENSMUSG00000056904	NA	19404.9	0.711842	-0.490371	0.137465	-3.56724	0.000360764	0.00527792	NA
ENSMUSG00000082028	NA	159.761	1.46775	0.553604	0.155198	3.56709	0.000360965	0.00527792	NA
ENSMUSG00000026790	Odf2	2613.31	1.27118	0.346165	0.0970753	3.56594	0.000362551	0.0052964	outer dense fiber of sperm tails 2
ENSMUSG00000039031	Arhgap18	283.758	1.62933	0.70428	0.197512	3.56577	0.000362794	0.0052964	Rho GTPase activating protein 18
ENSMUSG00000044164	Rnf182	3045.28	0.707584	-0.499026	0.13997	-3.56524	0.000363528	0.00529886	ring finger protein 182
ENSMUSG00000048574	Ccnb1-ps	504.175	1.86029	0.895531	0.251177	3.56534	0.00036338	0.00529886	cyclin B1, pseudogene
ENSMUSG00000020547	Bzw2	16513.7	0.765927	-0.384721	0.107951	-3.56384	0.00036547	0.00532303	basic leucine zipper and W2 domains 2
ENSMUSG00000035683	Melk	952.92	1.7142	0.777534	0.21824	3.56275	0.00036699	0.00534102	maternal embryonic leucine zipper kinase
ENSMUSG00000051235	Gen1	273.133	1.67466	0.743871	0.208946	3.56011	0.000370697	0.00539078	GEN1, Holliday junction 5' flap endonuclease
ENSMUSG00000046447	Camk2n1	408.989	0.687805	-0.539928	0.151764	-3.55768	0.000374139	0.00543662	calcium/calmodulin-dependent protein kinase II inhibitor 1
ENSMUSG00000024663	Rab3il1	506.061	1.46022	0.546184	0.153575	3.55647	0.000375876	0.00545763	RAB3A interacting protein (rabin3)-like 1
ENSMUSG00000032555	Topbp1	2241.14	1.36207	0.4458	0.125381	3.55555	0.000377188	0.00547243	topoisomerase (DNA) II binding protein 1
ENSMUSG00000060803	Gstp1	1711	0.785833	-0.347706	0.0978054	-3.55508	0.000377865	0.00547802	glutathione S-transferase, pi 1
ENSMUSG00000042429	Adora1	478.879	0.624469	-0.679298	0.191152	-3.55371	0.000379837	0.00550236	adenosine A1 receptor
ENSMUSG00000029650	Slc46a3	142.343	1.82959	0.871518	0.245298	3.5529	0.000381013	0.00551512	solute carrier family 46, member 3
ENSMUSG00000034613	Ppm1h	221.575	1.46676	0.552636	0.155598	3.5517	0.000382752	0.00553602	protein phosphatase 1H (PP2C domain containing)
ENSMUSG00000038146	Notch3	262.386	1.93431	0.951821	0.268071	3.55063	0.000384306	0.00555422	notch 3
ENSMUSG00000002007	Srpk3	30.5247	2.46667	1.30256	0.367092	3.54834	0.000387674	0.00559427	serine/arginine-rich protein specific kinase 3
ENSMUSG00000033540	Idua	380.419	1.54596	0.6285	0.177115	3.54853	0.000387382	0.00559427	iduronidase, alpha-L
ENSMUSG00000019235	Rps6kl1	718.467	0.712511	-0.489015	0.137837	-3.54779	0.000388479	0.00560156	ribosomal protein S6 kinase-like 1
ENSMUSG00000035285	Nat14	677.916	0.749838	-0.415348	0.117096	-3.54709	0.000389515	0.00561219	N-acetyltransferase 14
ENSMUSG00000039740	Alg2	8662.83	0.74579	-0.423158	0.119351	-3.54548	0.000391896	0.00564184	asparagine-linked glycosylation 2 (alpha-1,3-mannosyltransferase)
ENSMUSG00000051413	Plagl2	663.433	1.32807	0.409334	0.115458	3.54529	0.000392175	0.00564184	pleiomorphic adenoma gene-like 2
ENSMUSG00000023224	Serping1	699.544	1.32813	0.409396	0.115484	3.54506	0.000392527	0.00564257	serine (or cysteine) peptidase inhibitor, clade G, member 1
ENSMUSG00000022178	Ajuba	519.598	1.73539	0.795264	0.224512	3.54218	0.000396828	0.00570004	ajuba LIM protein
ENSMUSG00000043091	Tuba1c	49234.5	0.723773	-0.466391	0.131745	-3.54011	0.000399964	0.00574068	tubulin, alpha 1C
ENSMUSG00000040843	Tiprl	2963.86	0.840338	-0.250959	0.0709039	-3.53942	0.000401005	0.00575122	TIP41, TOR signalling pathway regulator-like (S. cerevisiae)
ENSMUSG00000002297	Dbf4	794.36	1.42151	0.507426	0.143375	3.53914	0.000401436	0.00575299	DBF4 zinc finger
ENSMUSG00000087197	NA	44.2268	0.527791	-0.921962	0.260595	-3.53791	0.000403313	0.00577548	NA
ENSMUSG00000057191	AB124611	109.692	1.59918	0.67733	0.191505	3.53688	0.000404883	0.00579354	cDNA sequence AB124611
ENSMUSG00000005947	Itgae	28.3915	2.39329	1.259	0.356107	3.53544	0.000407092	0.0058207	integrin alpha E, epithelial-associated
ENSMUSG00000097415	NA	157.929	1.82416	0.867232	0.245361	3.53451	0.00040853	0.00583681	NA
ENSMUSG00000051920	Rspo2	206.088	0.625992	-0.675784	0.191231	-3.53386	0.000409545	0.00584269	R-spondin 2
ENSMUSG00000081671	NA	440.405	1.59347	0.67217	0.190209	3.53384	0.000409565	0.00584269	NA
ENSMUSG00000022139	Mbnl2	986.226	1.24185	0.312486	0.0884353	3.53349	0.000410105	0.00584595	muscleblind like splicing factor 2
ENSMUSG00000103746	1700001G17Rik	39.575	0.523361	-0.934123	0.26438	-3.53325	0.000410477	0.0058468	RIKEN cDNA 1700001G17 gene
ENSMUSG00000115317	NA	72.8499	1.6846	0.752408	0.213029	3.53196	0.000412493	0.00587106	NA
ENSMUSG00000110692	NA	87.2783	1.67808	0.746814	0.211461	3.53169	0.000412919	0.00587266	NA
ENSMUSG00000079547	H2-DMb1	9.80904	5.86688	2.55259	0.722989	3.53061	0.000414601	0.00589211	histocompatibility 2, class II, locus Mb1
ENSMUSG00000052373	Mpp3	1945.02	0.793798	-0.333157	0.0943733	-3.5302	0.000415245	0.00589679	membrane protein, palmitoylated 3 (MAGUK p55 subfamily member 3)
ENSMUSG00000026080	Chst10	2870.07	0.789708	-0.340609	0.0964984	-3.52969	0.000416055	0.00590382	carbohydrate sulfotransferase 10
ENSMUSG00000071757	Zhx2	1431.02	1.52357	0.607454	0.172187	3.52787	0.000418913	0.00593988	zinc fingers and homeoboxes 2
ENSMUSG00000030225	Dera	259.917	1.4415	0.527571	0.149555	3.52759	0.000419356	0.00594168	deoxyribose-phosphate aldolase (putative)
ENSMUSG00000039013	Siglecf	10.8846	5.50364	2.46039	0.697786	3.52599	0.0004219	0.0059732	sialic acid binding Ig-like lectin F
ENSMUSG00000031292	Cdkl5	806.374	0.674924	-0.567204	0.160885	-3.52553	0.000422637	0.0059758	cyclin-dependent kinase-like 5
ENSMUSG00000058440	Nrf1	3196.61	1.20005	0.2631	0.0746283	3.52548	0.000422721	0.0059758	nuclear respiratory factor 1
ENSMUSG00000027384	Ndufaf5	740.607	0.792611	-0.335316	0.0951286	-3.52487	0.000423696	0.00598507	NADH:ubiquinone oxidoreductase complex assembly factor 5
ENSMUSG00000004815	Dgkq	300.889	1.76824	0.822316	0.233347	3.52401	0.000425069	0.00599994	diacylglycerol kinase, theta
ENSMUSG00000025372	Baiap2	329.235	0.678791	-0.55896	0.158636	-3.52353	0.000425846	0.00600639	brain-specific angiogenesis inhibitor 1-associated protein 2
ENSMUSG00000021193	Pitrm1	1949.26	1.32342	0.404266	0.11477	3.52241	0.000427643	0.0060257	pitrilysin metallepetidase 1
ENSMUSG00000026109	Tmeff2	1125.75	0.713956	-0.486094	0.138006	-3.52228	0.000427858	0.0060257	transmembrane protein with EGF-like and two follistatin-like domains 2
ENSMUSG00000036985	Zdhhc9	1560.77	0.76924	-0.378494	0.107476	-3.52165	0.000428873	0.00603545	zinc finger, DHHC domain containing 9
ENSMUSG00000121094	NA	28.4678	0.459772	-1.12101	0.318344	-3.52139	0.000429297	0.00603689	NA
ENSMUSG00000091269	NA	27637.9	0.715614	-0.482747	0.13715	-3.51986	0.00043178	0.00606725	NA
ENSMUSG00000021240	Abcd4	274.912	1.61881	0.694932	0.197473	3.51912	0.000432989	0.00607647	ATP-binding cassette, sub-family D (ALD), member 4
ENSMUSG00000026098	Pms1	293.508	1.31465	0.394677	0.112154	3.51906	0.000433084	0.00607647	PMS1 homolog 1, mismatch repair system component
ENSMUSG00000026188	Tmem169	711.182	0.753175	-0.408942	0.116217	-3.51878	0.000433541	0.00607833	transmembrane protein 169
ENSMUSG00000048307	Ankrd46	5240.88	0.827079	-0.273902	0.0778466	-3.51848	0.000434018	0.00608047	ankyrin repeat domain 46
ENSMUSG00000032577	Mapkapk3	43.1483	2.17331	1.1199	0.318375	3.51754	0.000435561	0.00609297	mitogen-activated protein kinase-activated protein kinase 3
ENSMUSG00000059336	Slc14a1	209.7	2.14632	1.10187	0.313235	3.5177	0.0004353	0.00609297	solute carrier family 14 (urea transporter), member 1
ENSMUSG00000000317	Bcl6b	267.924	0.66356	-0.5917	0.168237	-3.51706	0.000436356	0.00609955	B cell CLL/lymphoma 6, member B
ENSMUSG00000110235	Gm5086	16.0525	2.9938	1.58198	0.449843	3.51673	0.000436896	0.00610254	predicted gene 5086
ENSMUSG00000078591	Hs3st4	120.855	0.438437	-1.18956	0.33828	-3.51649	0.000437291	0.00610352	heparan sulfate (glucosamine) 3-O-sulfotransferase 4
ENSMUSG00000031934	Panx1	4443.78	0.74182	-0.43086	0.122541	-3.51604	0.000438031	0.00610929	pannexin 1
ENSMUSG00000090626	Tex9	288.907	1.70282	0.767923	0.218424	3.51574	0.00043853	0.00611171	testis expressed gene 9
ENSMUSG00000025950	Idh1	13125	0.777635	-0.362834	0.103212	-3.51544	0.000439023	0.00611404	isocitrate dehydrogenase 1 (NADP+), soluble
ENSMUSG00000026196	Bard1	72.4634	1.79648	0.845173	0.240445	3.51504	0.000439691	0.00611879	BRCA1 associated RING domain 1
ENSMUSG00000025085	Ablim1	1926.29	0.670238	-0.577255	0.164271	-3.51404	0.000441348	0.00613729	actin-binding LIM protein 1
ENSMUSG00000021930	Spryd7	690.535	0.788337	-0.343115	0.0976524	-3.51364	0.000442018	0.00614205	SPRY domain containing 7
ENSMUSG00000027996	Sfrp2	767.103	1.4697	0.555525	0.158133	3.51303	0.00044303	0.006147	secreted frizzled-related protein 2
ENSMUSG00000060613	Cyp2c70	10.799	0.263742	-1.9228	0.547307	-3.51321	0.000442735	0.006147	cytochrome P450, family 2, subfamily c, polypeptide 70
ENSMUSG00000053310	Nrgn	62.9534	0.551489	-0.858595	0.24444	-3.51249	0.000443922	0.00615483	neurogranin
ENSMUSG00000028923	Necap2	934.496	1.47115	0.556942	0.158699	3.50942	0.000449088	0.00622185	NECAP endocytosis associated 2
ENSMUSG00000033577	Myo6	1688.57	1.48414	0.569627	0.162381	3.50796	0.000451553	0.00625137	myosin VI
ENSMUSG00000029135	Fosl2	250.164	0.571095	-0.808197	0.230486	-3.5065	0.000454042	0.0062812	fos-like antigen 2
ENSMUSG00000031290	Lrch2	964.051	0.694185	-0.526607	0.150194	-3.50619	0.000454573	0.0062839	leucine-rich repeats and calponin homology (CH) domain containing 2
ENSMUSG00000104918	NA	185.368	1.39818	0.483554	0.137979	3.50455	0.000457378	0.00631802	NA
ENSMUSG00000038241	Cep250	243.799	1.58979	0.668835	0.190946	3.50275	0.000460483	0.00635623	centrosomal protein 250
ENSMUSG00000024190	Dusp1	4369.34	0.791531	-0.337282	0.0963098	-3.50205	0.000461698	0.00636831	dual specificity phosphatase 1
ENSMUSG00000002668	Dennd1c	59.3717	1.68966	0.75673	0.21611	3.50159	0.000462494	0.00636926	DENN/MADD domain containing 1C
ENSMUSG00000019966	Kitl	845.569	1.40701	0.492637	0.140701	3.50132	0.000462965	0.00636926	kit ligand
ENSMUSG00000026603	Smyd2	735.99	0.763632	-0.38905	0.111118	-3.50122	0.000463126	0.00636926	SET and MYND domain containing 2
ENSMUSG00000070858	Gm1673	3008.7	0.801174	-0.319813	0.0913385	-3.50141	0.000462805	0.00636926	predicted gene 1673
ENSMUSG00000052302	Tbc1d30	865.576	0.638065	-0.648224	0.185161	-3.50086	0.000463751	0.00637317	TBC1 domain family, member 30
ENSMUSG00000038495	Otud7b	601.1	1.27243	0.347588	0.0992969	3.50049	0.00046441	0.00637756	OTU domain containing 7B
ENSMUSG00000027599	Armc1	2951.22	0.831667	-0.265922	0.0760061	-3.49869	0.000467553	0.00641602	armadillo repeat containing 1
ENSMUSG00000025892	Gria4	1230.49	0.694796	-0.525338	0.150194	-3.49773	0.000469232	0.00643435	glutamate receptor, ionotropic, AMPA4 (alpha 4)
ENSMUSG00000003469	Phyhip	28.2495	0.376537	-1.40914	0.403026	-3.49639	0.00047159	0.00646196	phytanoyl-CoA hydroxylase interacting protein
ENSMUSG00000022346	Myc	1652.72	0.698963	-0.516712	0.147811	-3.49577	0.000472701	0.00647245	myelocytomatosis oncogene
ENSMUSG00000040998	Npnt	146.913	1.85384	0.89052	0.254834	3.4945	0.000474942	0.00649839	nephronectin
ENSMUSG00000021182	Ccdc88c	1631.45	1.34846	0.431317	0.123465	3.49345	0.000476822	0.00651152	coiled-coil domain containing 88C
ENSMUSG00000030796	Tead2	1680.16	1.48746	0.572851	0.163972	3.4936	0.000476558	0.00651152	TEA domain family member 2
ENSMUSG00000032303	Chrna3	94.9703	0.581041	-0.783289	0.224226	-3.4933	0.000477088	0.00651152	cholinergic receptor, nicotinic, alpha polypeptide 3
ENSMUSG00000038718	Pbx3	930.132	1.5205	0.604547	0.173065	3.49319	0.000477291	0.00651152	pre B cell leukemia homeobox 3
ENSMUSG00000050271	Prag1	2444.74	1.27675	0.352479	0.100975	3.49076	0.000481641	0.00656608	PEAK1 related kinase activating pseudokinase 1
ENSMUSG00000020263	Appl2	728.241	1.65593	0.727638	0.20846	3.49054	0.000482038	0.00656671	adaptor protein, phosphotyrosine interaction, PH domain and leucine zipper containing 2
ENSMUSG00000049076	Acap2	1374.33	1.35414	0.437372	0.125365	3.48878	0.000485235	0.00660516	ArfGAP with coiled-coil, ankyrin repeat and PH domains 2
ENSMUSG00000050071	Bex1	1695.05	0.77304	-0.371385	0.106457	-3.4886	0.000485565	0.00660516	brain expressed X-linked 1
ENSMUSG00000047945	Marcksl1	73665	0.783172	-0.352599	0.101147	-3.48602	0.00049026	0.00666419	MARCKS-like 1
ENSMUSG00000029191	Rfc1	1149.75	1.35989	0.443485	0.127298	3.48382	0.000494304	0.0067143	replication factor C (activator 1) 1
ENSMUSG00000082163	NA	83.2673	1.84223	0.881455	0.253071	3.48303	0.000495773	0.00672937	NA
ENSMUSG00000032737	Inppl1	973.022	1.64827	0.720957	0.207087	3.48142	0.000498757	0.00676498	inositol polyphosphate phosphatase-like 1
ENSMUSG00000024246	Thumpd2	391.687	1.38196	0.466714	0.134124	3.47972	0.000501941	0.0068021	THUMP domain containing 2
ENSMUSG00000106515	NA	286.717	0.587654	-0.766962	0.220419	-3.47957	0.000502219	0.0068021	NA
ENSMUSG00000038112	AW551984	28.6048	0.435324	-1.19984	0.344891	-3.47889	0.000503498	0.00681449	expressed sequence AW551984
ENSMUSG00000057378	Ryr3	960.431	0.761691	-0.392723	0.11294	-3.47725	0.000506582	0.00685129	ryanodine receptor 3
ENSMUSG00000091905	NA	729.283	0.779227	-0.359884	0.103504	-3.47701	0.00050704	0.00685254	NA
ENSMUSG00000049411	Tmem241	420.523	1.27216	0.347277	0.0998863	3.47672	0.00050758	0.00685489	transmembrane protein 241
ENSMUSG00000024743	Syt7	609.874	0.694902	-0.525118	0.15108	-3.47577	0.000509393	0.00687442	synaptotagmin VII
ENSMUSG00000032198	Dock6	125.932	1.72483	0.786458	0.226356	3.47443	0.000511944	0.00690387	dedicator of cytokinesis 6
ENSMUSG00000025607	Copg2	2523.86	0.779907	-0.358626	0.10326	-3.47304	0.000514603	0.00693475	coatomer protein complex, subunit gamma 2
ENSMUSG00000015476	Prrt1	160.062	0.594533	-0.750171	0.216033	-3.47249	0.000515655	0.00694393	proline-rich transmembrane protein 1
ENSMUSG00000015961	Adss	3008.29	0.80523	-0.312528	0.0900128	-3.47204	0.000516523	0.00695063	adenylosuccinate synthetase, non muscle
ENSMUSG00000025195	Dnmbp	506.844	1.30016	0.378694	0.10909	3.47138	0.000517791	0.00696269	dynamin binding protein
ENSMUSG00000047514	Tspyl1	7008.87	0.770802	-0.375567	0.108209	-3.47075	0.000519004	0.00697399	testis-specific protein, Y-encoded-like 1
ENSMUSG00000092492	NA	134.626	0.590233	-0.760643	0.219173	-3.47052	0.000519453	0.00697503	NA
ENSMUSG00000072980	Oip5	216.426	1.61844	0.694607	0.200164	3.47018	0.000520103	0.00697876	Opa interacting protein 5
ENSMUSG00000028528	Dnajc6	867.452	0.666971	-0.584304	0.168407	-3.4696	0.000521231	0.0069889	DnaJ heat shock protein family (Hsp40) member C6
ENSMUSG00000021765	Fst	387.078	0.553033	-0.854562	0.24638	-3.46848	0.000523412	0.00701313	follistatin
ENSMUSG00000022321	Cdh10	2097.65	1.24692	0.318372	0.0917993	3.46813	0.000524093	0.00701724	cadherin 10
ENSMUSG00000010461	Eya4	61.1994	1.93447	0.951937	0.274529	3.46753	0.000525262	0.00702786	EYA transcriptional coactivator and phosphatase 4
ENSMUSG00000033423	Eri3	8163.35	0.803786	-0.315116	0.0908928	-3.4669	0.000526507	0.00703448	exoribonuclease 3
ENSMUSG00000036879	Phkb	811.336	1.29701	0.375188	0.108215	3.46707	0.000526156	0.00703448	phosphorylase kinase beta
ENSMUSG00000069910	Spdl1	230.17	1.78774	0.838136	0.241823	3.46591	0.000528444	0.00705534	spindle apparatus coiled-coil protein 1
ENSMUSG00000060244	Alyref2	408.008	0.744169	-0.426298	0.123023	-3.46518	0.000529876	0.00706941	Aly/REF export factor 2
ENSMUSG00000052133	Sema5b	2798.01	1.52854	0.612155	0.17669	3.46457	0.000531084	0.00708049	sema domain, seven thrombospondin repeats (type 1 and type 1-like), transmembrane domain (TM) and short cytoplasmic domain, (semaphorin) 5B
ENSMUSG00000050503	Fbxl22	49.9924	2.21939	1.15016	0.332155	3.46272	0.000534744	0.00712422	F-box and leucine-rich repeat protein 22
ENSMUSG00000044906	4930503L19Rik	616.812	1.49529	0.580422	0.167634	3.46244	0.000535295	0.00712649	RIKEN cDNA 4930503L19 gene
ENSMUSG00000030641	Ddias	350.913	1.3586	0.442116	0.127698	3.46222	0.000535746	0.00712744	DNA damage-induced apoptosis suppressor
ENSMUSG00000036782	Klhl13	1271.84	1.37733	0.461875	0.133425	3.46169	0.000536793	0.0071363	kelch-like 13
ENSMUSG00000002835	Chaf1a	1021.32	1.47834	0.563982	0.162931	3.46147	0.000537234	0.0071371	chromatin assembly factor 1, subunit A (p150)
ENSMUSG00000005447	Pafah1b3	4437.87	0.803219	-0.316135	0.0913555	-3.4605	0.000539183	0.00715792	platelet-activating factor acetylhydrolase, isoform 1b, subunit 3
ENSMUSG00000030894	Tpp1	977.102	1.60059	0.678608	0.196143	3.45975	0.000540668	0.00717256	tripeptidyl peptidase I
ENSMUSG00000038056	Kmt2c	3426.13	1.23506	0.304586	0.0880551	3.45903	0.000542116	0.00718667	lysine (K)-specific methyltransferase 2C
ENSMUSG00000032558	Nphp3	129.381	1.60716	0.684513	0.198009	3.45699	0.000546253	0.00723641	nephronophthisis 3 (adolescent)
ENSMUSG00000032409	Atr	689.578	1.36601	0.449967	0.130179	3.45653	0.000547178	0.00724354	ataxia telangiectasia and Rad3 related
ENSMUSG00000022371	Col14a1	56.9352	1.90768	0.93182	0.269755	3.45431	0.000551693	0.00729815	collagen, type XIV, alpha 1
ENSMUSG00000069083	NA	1316.7	1.54246	0.625231	0.181051	3.45335	0.000553664	0.00731907	NA
ENSMUSG00000022965	Ifngr2	4090.53	0.751345	-0.412452	0.119454	-3.45279	0.000554812	0.00732907	interferon gamma receptor 2
ENSMUSG00000041961	Znrf3	647.64	1.4364	0.522454	0.151356	3.45182	0.000556811	0.0073503	zinc and ring finger 3
ENSMUSG00000024921	Smarca2	4596.26	0.675435	-0.566111	0.164087	-3.45007	0.000560439	0.00739298	SWI/SNF related, matrix associated, actin dependent regulator of chromatin, subfamily a, member 2
ENSMUSG00000071035	NA	498.9	0.777702	-0.362711	0.105141	-3.44974	0.000561121	0.00739677	NA
ENSMUSG00000005873	Reep5	2943.67	0.774388	-0.368872	0.106942	-3.44929	0.000562072	0.00739933	receptor accessory protein 5
ENSMUSG00000085396	Firre	162.6	1.9074	0.93161	0.270089	3.44927	0.000562105	0.00739933	functional intergenic repeating RNA element
ENSMUSG00000030220	Arhgdib	18.6716	2.62269	1.39105	0.40332	3.449	0.000562677	0.00740167	Rho, GDP dissociation inhibitor (GDI) beta
ENSMUSG00000010175	Prox1	543.921	1.62045	0.696398	0.202039	3.44685	0.000567164	0.00745546	prospero homeobox 1
ENSMUSG00000052033	Pfdn4	1496.14	0.810269	-0.303528	0.0880874	-3.44576	0.000569462	0.00748042	prefoldin 4
ENSMUSG00000029123	Stk32b	1056.37	0.655287	-0.609802	0.176997	-3.44527	0.000570495	0.0074854	serine/threonine kinase 32B
ENSMUSG00000035456	Prdm8	3768.37	0.693014	-0.529044	0.15356	-3.4452	0.000570639	0.0074854	PR domain containing 8
ENSMUSG00000021567	Nkd2	269.427	0.621343	-0.686539	0.199302	-3.44471	0.000571662	0.00749357	naked cuticle 2
ENSMUSG00000066975	Cryba4	32.8407	3.1655	1.66244	0.482697	3.44406	0.000573052	0.00750655	crystallin, beta A4
ENSMUSG00000019087	Atp6ap1	4926.15	0.815369	-0.294474	0.0855477	-3.44222	0.000576956	0.00754403	ATPase, H+ transporting, lysosomal accessory protein 1
ENSMUSG00000039308	Ndst2	824.16	1.29748	0.375716	0.109152	3.44214	0.000577122	0.00754403	N-deacetylase/N-sulfotransferase (heparan glucosaminyl) 2
ENSMUSG00000071042	Rasgrp3	94.0006	1.97381	0.980984	0.284973	3.44237	0.000576642	0.00754403	RAS, guanyl releasing protein 3
ENSMUSG00000038685	Rtel1	790.361	1.5669	0.647917	0.188352	3.43992	0.000581882	0.00760096	regulator of telomere elongation helicase 1
ENSMUSG00000059447	Hadhb	865.689	1.23226	0.301301	0.087622	3.43865	0.000584623	0.00763145	hydroxyacyl-Coenzyme A dehydrogenase/3-ketoacyl-Coenzyme A thiolase/enoyl-Coenzyme A hydratase (trifunctional protein), beta subunit
ENSMUSG00000071551	Akr1c19	52.2811	0.538274	-0.893588	0.259948	-3.43756	0.000586981	0.0076569	aldo-keto reductase family 1, member C19
ENSMUSG00000022790	Igsf11	441.045	1.72772	0.788869	0.229574	3.43623	0.000589866	0.00768918	immunoglobulin superfamily, member 11
ENSMUSG00000017499	Cdc6	599.043	1.61228	0.689103	0.200557	3.43595	0.000590484	0.00769189	cell division cycle 6
ENSMUSG00000034586	Hid1	1891.94	0.781162	-0.356307	0.10372	-3.43527	0.000591958	0.00770573	HID1 domain containing
ENSMUSG00000018865	Sult4a1	1483.29	0.689537	-0.5363	0.156146	-3.4346	0.000593418	0.00771938	sulfotransferase family 4A, member 1
ENSMUSG00000002980	Bcam	37.6173	0.535415	-0.901272	0.262476	-3.43373	0.000595348	0.00773911	basal cell adhesion molecule
ENSMUSG00000020432	Tcn2	407.485	1.71417	0.777507	0.226482	3.43298	0.00059699	0.00775507	transcobalamin 2
ENSMUSG00000017760	Ctsa	1733.41	1.39829	0.483663	0.140972	3.4309	0.000601575	0.00780383	cathepsin A
ENSMUSG00000041773	Enc1	4277.59	0.687119	-0.541367	0.157786	-3.43103	0.000601289	0.00780383	ectodermal-neural cortex 1
ENSMUSG00000000134	Tfe3	1334.93	1.24168	0.312296	0.0910815	3.42875	0.000606365	0.00785509	transcription factor E3
ENSMUSG00000006273	Atp6v1b2	6733.84	0.83779	-0.255339	0.0744661	-3.42893	0.000605965	0.00785509	ATPase, H+ transporting, lysosomal V1 subunit B2
ENSMUSG00000024268	Celf4	5817.42	0.698842	-0.516962	0.150872	-3.4265	0.000611425	0.00791516	CUGBP, Elav-like family member 4
ENSMUSG00000019820	Utrn	310.258	1.34468	0.427264	0.124709	3.42608	0.000612362	0.00792183	utrophin
ENSMUSG00000025857	Dnaaf5	956.56	1.3252	0.406213	0.118595	3.42523	0.000614287	0.00794125	dynein, axonemal assembly factor 5
ENSMUSG00000038740	Mvb12b	2480.47	1.22378	0.291342	0.0850757	3.4245	0.000615931	0.00795701	multivesicular body subunit 12B
ENSMUSG00000021662	Arhgef28	82.4564	0.592392	-0.755375	0.220669	-3.42311	0.000619092	0.00799235	Rho guanine nucleotide exchange factor (GEF) 28
ENSMUSG00000021391	Cenpp	244.237	1.40111	0.486574	0.142219	3.42131	0.000623195	0.00803205	centromere protein P
ENSMUSG00000025747	Tyms	1334.14	1.46319	0.549121	0.160505	3.4212	0.000623453	0.00803205	thymidylate synthase
ENSMUSG00000040260	Daam2	122.179	1.66546	0.73592	0.215088	3.42148	0.000622803	0.00803205	dishevelled associated activator of morphogenesis 2
ENSMUSG00000024960	Plcb3	800.215	1.52327	0.607171	0.177497	3.42075	0.000624495	0.00803995	phospholipase C, beta 3
ENSMUSG00000029478	Ncor2	2844.85	1.24235	0.313075	0.0915573	3.41944	0.0006275	0.00807309	nuclear receptor co-repressor 2
ENSMUSG00000038252	Ncapd2	5021.86	1.30042	0.378976	0.110845	3.41897	0.000628597	0.00808165	non-SMC condensin I complex, subunit D2
ENSMUSG00000060224	Pyroxd2	51.7182	2.0436	1.03111	0.301609	3.4187	0.000629211	0.00808401	pyridine nucleotide-disulphide oxidoreductase domain 2
ENSMUSG00000044934	Zfp367	1082.12	1.33401	0.415769	0.121673	3.4171	0.000632913	0.00812599	zinc finger protein 367
ENSMUSG00000003380	Rabac1	2189.72	0.786927	-0.345699	0.101174	-3.41686	0.000633484	0.00812776	Rab acceptor 1 (prenylated)
ENSMUSG00000087231	E230016M11Rik	40.2076	2.24798	1.16863	0.342051	3.41654	0.000634235	0.00813183	RIKEN cDNA E230016M11 gene
ENSMUSG00000038020	Rapgefl1	239.822	0.704704	-0.504912	0.147796	-3.41627	0.000634852	0.00813417	Rap guanine nucleotide exchange factor (GEF)-like 1
ENSMUSG00000022494	Shisa9	526.372	1.32009	0.40064	0.117316	3.41505	0.000637697	0.00815947	shisa family member 9
ENSMUSG00000105987	AI506816	817.64	1.32489	0.405873	0.118846	3.41511	0.000637561	0.00815947	expressed sequence AI506816
ENSMUSG00000003420	Fcgrt	87.8168	2.21383	1.14655	0.335871	3.41365	0.000640979	0.00819587	Fc receptor, IgG, alpha chain transporter
ENSMUSG00000003227	Edar	94.6114	2.42651	1.27888	0.374694	3.41314	0.000642196	0.00820584	ectodysplasin-A receptor
ENSMUSG00000033703	Fcsk	334.807	1.32747	0.408676	0.119748	3.41281	0.000642966	0.00821008	fucose kinase
ENSMUSG00000069208	Zfp825	203.855	1.42606	0.512036	0.15006	3.41221	0.000644386	0.00822261	zinc finger protein 825
ENSMUSG00000038024	Dennd4c	674.434	1.28687	0.363862	0.106656	3.41155	0.000645951	0.00823697	DENN/MADD domain containing 4C
ENSMUSG00000037984	Neurod6	32098.5	0.715834	-0.482302	0.141385	-3.41128	0.000646597	0.00823961	neurogenic differentiation 6
ENSMUSG00000023467	Tulp2	8.60999	4.55111	2.18622	0.641853	3.40611	0.00065896	0.00838006	tubby-like protein 2
ENSMUSG00000032300	1700017B05Rik	567.272	1.39918	0.48458	0.142266	3.40616	0.000658835	0.00838006	RIKEN cDNA 1700017B05 gene
ENSMUSG00000092564	BC051226	40.0632	0.415025	-1.26873	0.372458	-3.40638	0.000658311	0.00838006	cDNA sequence BC051226
ENSMUSG00000034285	Nipsnap1	2668.24	0.840757	-0.250239	0.0734798	-3.40554	0.000660323	0.0083917	nipsnap homolog 1
ENSMUSG00000085156	Snhg15	158.587	1.72374	0.785544	0.230757	3.40421	0.000663569	0.00842723	small nucleolar RNA host gene 15
ENSMUSG00000026749	Nek6	3206.75	1.32353	0.404391	0.118808	3.40375	0.000664682	0.00843027	NIMA (never in mitosis gene a)-related expressed kinase 6
ENSMUSG00000027525	Phactr3	1232.27	0.758652	-0.398489	0.117074	-3.40374	0.000664707	0.00843027	phosphatase and actin regulator 3
ENSMUSG00000045180	Shroom2	1101.02	0.687523	-0.540521	0.159032	-3.39882	0.000676761	0.00857735	shroom family member 2
ENSMUSG00000032946	Rasgrp2	105.867	0.628907	-0.66908	0.196921	-3.39771	0.000679513	0.0086064	RAS, guanyl releasing protein 2
ENSMUSG00000073643	Wdfy1	2641.99	0.831862	-0.265585	0.0781731	-3.39739	0.000680308	0.00861065	WD repeat and FYVE domain containing 1
ENSMUSG00000028518	Prkaa2	1497.62	0.677166	-0.562418	0.165645	-3.39532	0.000685494	0.00867044	protein kinase, AMP-activated, alpha 2 catalytic subunit
ENSMUSG00000025856	Pdgfa	224.361	0.690504	-0.534278	0.157379	-3.39486	0.000686646	0.0086733	platelet derived growth factor, alpha
ENSMUSG00000039100	2006-03-01	2702.88	0.779409	-0.359547	0.105904	-3.39502	0.000686243	0.0086733	membrane-associated ring finger (C3HC4) 6
ENSMUSG00000101832	NA	15.5625	3.04576	1.6068	0.473336	3.39464	0.000687199	0.00867444	NA
ENSMUSG00000004591	Pkn2	2122.1	1.19641	0.25871	0.0762283	3.39389	0.000689077	0.00869229	protein kinase N2
ENSMUSG00000030161	Gabarapl1	4212.8	0.827699	-0.272821	0.0803959	-3.39348	0.000690116	0.00869954	gamma-aminobutyric acid (GABA) A receptor-associated protein-like 1
ENSMUSG00000021065	Fut8	2123.91	0.739897	-0.434603	0.128079	-3.39324	0.000690709	0.00870117	fucosyltransferase 8
ENSMUSG00000037992	Rara	222.801	0.667898	-0.5823	0.171619	-3.39298	0.000691364	0.00870357	retinoic acid receptor, alpha
ENSMUSG00000020427	Igfbp3	422.314	0.704706	-0.504906	0.148866	-3.39169	0.000694637	0.0087389	insulin-like growth factor binding protein 3
ENSMUSG00000028228	Cpne3	1402.57	1.26327	0.337167	0.0994184	3.39139	0.000695386	0.00874246	copine III
ENSMUSG00000029022	Miip	514.454	1.77895	0.831028	0.245056	3.39118	0.000695923	0.00874334	migration and invasion inhibitory protein
ENSMUSG00000026955	Sapcd2	532.466	1.61576	0.692216	0.204149	3.39074	0.000697046	0.00874574	suppressor APC domain containing 2
ENSMUSG00000037010	Apln	37.6264	0.455288	-1.13515	0.334776	-3.39077	0.000696969	0.00874574	apelin
ENSMUSG00000059031	Olfr482	275.491	0.75393	-0.407497	0.120186	-3.39055	0.000697536	0.00874603	olfactory receptor 482
ENSMUSG00000027965	Olfm3	46.424	0.512545	-0.964249	0.28443	-3.39011	0.000698636	0.00875225	olfactomedin 3
ENSMUSG00000062372	Otof	25.6285	0.393664	-1.34496	0.396746	-3.38998	0.000698966	0.00875225	otoferlin
ENSMUSG00000020272	Stk10	209.353	1.39922	0.484621	0.142994	3.3891	0.000701224	0.00877466	serine/threonine kinase 10
ENSMUSG00000040164	Kcns1	12.3723	0.303679	-1.71938	0.507754	-3.38624	0.000708561	0.00884994	K+ voltage-gated channel, subfamily S, 1
ENSMUSG00000040855	Reps2	641.295	0.62682	-0.673878	0.198994	-3.38642	0.000708099	0.00884994	RALBP1 associated Eps domain containing protein 2
ENSMUSG00000061578	Ksr2	345.913	0.703773	-0.506817	0.149671	-3.38621	0.000708656	0.00884994	kinase suppressor of ras 2
ENSMUSG00000031629	Cenpu	174.992	1.51241	0.59685	0.176285	3.38571	0.000709942	0.0088601	centromere protein U
ENSMUSG00000096210	H1f0	18185.8	1.32514	0.406145	0.119984	3.38499	0.000711806	0.00887745	H1.0 linker histone
ENSMUSG00000037536	Fbxo34	533.177	1.34012	0.422358	0.124802	3.38423	0.000713778	0.00889613	F-box protein 34
ENSMUSG00000031627	Irf2	503.091	1.34397	0.426498	0.126037	3.38391	0.000714601	0.00890047	interferon regulatory factor 2
ENSMUSG00000053730	Tmem39b	1177.22	0.805003	-0.312933	0.0924863	-3.38356	0.000715513	0.0089059	transmembrane protein 39b
ENSMUSG00000016984	Etaa1	708.433	1.27778	0.353642	0.10453	3.38316	0.000716558	0.00890709	Ewing tumor-associated antigen 1
ENSMUSG00000024121	Atp6v0c	7750.57	0.757035	-0.401568	0.11869	-3.38333	0.000716126	0.00890709	ATPase, H+ transporting, lysosomal V0 subunit C
ENSMUSG00000049295	Zfp219	2902.02	1.30202	0.380752	0.112561	3.38261	0.000718	0.00891909	zinc finger protein 219
ENSMUSG00000031604	Msmo1	4322.73	0.827149	-0.273781	0.0809569	-3.38181	0.000720091	0.00892811	methylsterol monoxygenase 1
ENSMUSG00000034145	Tmem63c	107.459	0.601124	-0.734266	0.217117	-3.3819	0.000719876	0.00892811	transmembrane protein 63c
ENSMUSG00000114533	NA	251.728	1.86787	0.901395	0.266544	3.38179	0.000720155	0.00892811	NA
ENSMUSG00000031103	Elf4	40.7356	2.85589	1.51394	0.447774	3.38104	0.000722127	0.00894664	E74-like factor 4 (ets domain transcription factor)
ENSMUSG00000019838	Slc16a10	89.9187	1.97567	0.98234	0.290597	3.38042	0.00072374	0.0089607	solute carrier family 16 (monocarboxylic acid transporters), member 10
ENSMUSG00000010660	Plcd1	294.987	1.37557	0.460029	0.136207	3.37742	0.000731684	0.00905308	phospholipase C, delta 1
ENSMUSG00000074247	Dda1	5421	0.818529	-0.288894	0.0855812	-3.37567	0.000736359	0.00910491	DET1 and DDB1 associated 1
ENSMUSG00000027435	Cd93	27.3033	0.410992	-1.28282	0.380084	-3.37509	0.00073791	0.00911489	CD93 antigen
ENSMUSG00000041354	Rgl2	1475.1	1.4952	0.580336	0.171951	3.37501	0.000738138	0.00911489	ral guanine nucleotide dissociation stimulator-like 2
ENSMUSG00000027016	Zfp385b	1097.41	0.583107	-0.778166	0.230589	-3.37469	0.000738976	0.00911923	zinc finger protein 385B
ENSMUSG00000021130	Galnt16	812.472	0.81633	-0.292776	0.0867827	-3.37367	0.00074173	0.00914118	polypeptide N-acetylgalactosaminyltransferase 16
ENSMUSG00000039167	Adgrl4	44.1677	0.513958	-0.960277	0.284625	-3.37383	0.000741293	0.00914118	adhesion G protein-coupled receptor L4
ENSMUSG00000055733	Nap1l3	445.144	0.719543	-0.474846	0.140787	-3.37281	0.00074406	0.00916387	nucleosome assembly protein 1-like 3
ENSMUSG00000024565	Sall3	2437.93	1.72355	0.785382	0.232882	3.37244	0.00074504	0.00916991	spalt like transcription factor 3
ENSMUSG00000089922	NA	314.285	0.720829	-0.47227	0.140046	-3.37226	0.000745552	0.00917019	NA
ENSMUSG00000004677	Myo9b	1578.19	1.63255	0.707123	0.209735	3.37151	0.00074757	0.00918899	myosin IXb
ENSMUSG00000005917	Otx1	1589.97	1.36829	0.452369	0.134201	3.37083	0.00074942	0.00920569	orthodenticle homeobox 1
ENSMUSG00000027422	Rrbp1	739.51	1.27772	0.353569	0.104909	3.37024	0.000751015	0.00921923	ribosome binding protein 1
ENSMUSG00000030474	Siglece	23.2215	3.1104	1.6371	0.485856	3.36952	0.000752998	0.00923753	sialic acid binding Ig-like lectin E
ENSMUSG00000036748	Cuedc2	4892.06	0.811808	-0.30079	0.0892918	-3.36862	0.000755467	0.00926176	CUE domain containing 2
ENSMUSG00000028640	Tfap2c	1210.47	1.59248	0.671276	0.199335	3.36758	0.000758307	0.0092905	transcription factor AP-2, gamma
ENSMUSG00000026383	Epb41l5	1582.38	1.26172	0.335394	0.0996095	3.36709	0.000759664	0.00929497	erythrocyte membrane protein band 4.1 like 5
ENSMUSG00000049670	Morn4	4606.6	0.82988	-0.269025	0.0798967	-3.36717	0.000759451	0.00929497	MORN repeat containing 4
ENSMUSG00000017466	Timp2	4827.85	0.750556	-0.413968	0.122979	-3.36616	0.000762239	0.0092996	tissue inhibitor of metalloproteinase 2
ENSMUSG00000027956	Tmem144	105.639	1.87807	0.909249	0.27011	3.36622	0.000762067	0.0092996	transmembrane protein 144
ENSMUSG00000029878	Dbpht2	1069.19	0.725863	-0.462231	0.137321	-3.36606	0.000762488	0.0092996	DNA binding protein with his-thr domain
ENSMUSG00000034818	Celf5	776.412	0.73979	-0.434813	0.129176	-3.36605	0.000762523	0.0092996	CUGBP, Elav-like family member 5
ENSMUSG00000036934	4921524J17Rik	1326.38	0.787751	-0.344188	0.102249	-3.36617	0.000762205	0.0092996	RIKEN cDNA 4921524J17 gene
ENSMUSG00000039176	Polg	1915.88	1.41629	0.50212	0.149192	3.36558	0.000763817	0.00930933	polymerase (DNA directed), gamma
ENSMUSG00000071714	Csf2rb2	13.6575	3.80466	1.92777	0.572847	3.36524	0.000764762	0.00931479	colony stimulating factor 2 receptor, beta 2, low-affinity (granulocyte-macrophage)
ENSMUSG00000022103	Gfra2	416.221	0.575989	-0.795887	0.23655	-3.36456	0.000766668	0.00933194	glial cell line derived neurotrophic factor family receptor alpha 2
ENSMUSG00000084279	NA	466.412	1.54382	0.626505	0.186236	3.36404	0.000768106	0.00934338	NA
ENSMUSG00000048807	Slc35e4	556.724	0.764377	-0.387644	0.115285	-3.36247	0.000772489	0.0093906	solute carrier family 35, member E4
ENSMUSG00000000581	C1d	1946.33	0.840805	-0.250156	0.0744269	-3.3611	0.000776326	0.00940959	C1D nuclear receptor co-repressor
ENSMUSG00000020806	Rhbdf2	72.7632	1.7922	0.841733	0.250392	3.36166	0.000774758	0.00940959	rhomboid 5 homolog 2
ENSMUSG00000024143	Rhoq	271.138	1.3722	0.456495	0.13582	3.36102	0.000776561	0.00940959	ras homolog family member Q
ENSMUSG00000040592	Cd79b	24.8563	2.99338	1.58177	0.470619	3.36105	0.000776461	0.00940959	CD79B antigen
ENSMUSG00000060798	Intu	456.315	1.41303	0.498788	0.148393	3.36125	0.000775898	0.00940959	inturned planar cell polarity protein
ENSMUSG00000112843	NA	6.34299	11.3468	3.50421	1.04276	3.36051	0.000777977	0.00942065	NA
ENSMUSG00000020612	Prkar1a	20430.1	0.827337	-0.273454	0.0813783	-3.36028	0.000778639	0.00942259	protein kinase, cAMP dependent regulatory, type I, alpha
ENSMUSG00000030282	Cmas	2821.5	0.819772	-0.286705	0.0853661	-3.35854	0.000783566	0.00947609	cytidine monophospho-N-acetylneuraminic acid synthetase
ENSMUSG00000035228	Ccdc106	356.259	0.748736	-0.417471	0.124314	-3.35821	0.0007845	0.00948127	coiled-coil domain containing 106
ENSMUSG00000093482	Gm20619	642.604	0.751476	-0.412201	0.122763	-3.35769	0.000785978	0.00949302	predicted gene 20619
ENSMUSG00000023852	Chd1	1981.07	1.25522	0.327943	0.0977042	3.35648	0.000789404	0.00952825	chromodomain helicase DNA binding protein 1
ENSMUSG00000026712	Mrc1	120.559	2.23087	1.15761	0.344998	3.35541	0.000792482	0.00955359	mannose receptor, C type 1
ENSMUSG00000040312	Cchcr1	375.566	1.56603	0.647111	0.192857	3.35539	0.000792523	0.00955359	coiled-coil alpha-helical rod protein 1
ENSMUSG00000020661	Dnmt3a	2471.99	1.21942	0.286193	0.0853077	3.35484	0.000794122	0.00956671	DNA methyltransferase 3A
ENSMUSG00000003206	Ebi3	10.0646	5.00978	2.32475	0.693165	3.35382	0.000797056	0.00959589	Epstein-Barr virus induced gene 3
ENSMUSG00000021069	Pygl	126.167	1.56043	0.64194	0.191419	3.35359	0.000797698	0.00959746	liver glycogen phosphorylase
ENSMUSG00000060716	Plekhh1	215.398	1.58144	0.661237	0.197228	3.35266	0.000800384	0.00962361	pleckstrin homology domain containing, family H (with MyTH4 domain) member 1
ENSMUSG00000086905	NA	39.6098	0.47693	-1.06815	0.318664	-3.35196	0.000802404	0.00964171	NA
ENSMUSG00000027878	Notch2	1955.69	1.72677	0.788072	0.235145	3.35144	0.000803933	0.00965389	notch 2
ENSMUSG00000046179	E2f8	370.145	1.75541	0.811806	0.242248	3.35113	0.000804822	0.00965837	E2F transcription factor 8
ENSMUSG00000108353	NA	8.21885	5.38892	2.43	0.725212	3.35074	0.000805963	0.00966589	NA
ENSMUSG00000028312	Smc2	1410.17	1.44866	0.534715	0.159599	3.35036	0.000807073	0.00967301	structural maintenance of chromosomes 2
ENSMUSG00000024109	Nrxn1	5762.36	0.696968	-0.520836	0.155543	-3.3485	0.000812497	0.00972958	neurexin I
ENSMUSG00000026458	Ppfia4	261.063	1.47386	0.559603	0.167126	3.34839	0.000812831	0.00972958	protein tyrosine phosphatase, receptor type, f polypeptide (PTPRF), interacting protein (liprin), alpha 4
ENSMUSG00000008730	Hipk1	571.071	1.33257	0.414215	0.123749	3.34721	0.000816301	0.00974887	homeodomain interacting protein kinase 1
ENSMUSG00000028800	Hdac1	1925.02	1.29868	0.377041	0.112646	3.34713	0.000816523	0.00974887	histone deacetylase 1
ENSMUSG00000037979	Ccdc92	1322.57	0.823092	-0.280874	0.0839146	-3.34715	0.000816479	0.00974887	coiled-coil domain containing 92
ENSMUSG00000114547	NA	20351.8	0.723199	-0.467535	0.13968	-3.3472	0.000816331	0.00974887	NA
ENSMUSG00000041482	Piezo2	21.0657	2.34077	1.22698	0.366733	3.3457	0.000820738	0.00979295	piezo-type mechanosensitive ion channel component 2
ENSMUSG00000025979	Mob4	2895.67	0.824677	-0.278099	0.0831673	-3.34385	0.000826233	0.00984598	MOB family member 4, phocein
ENSMUSG00000121141	NA	225.754	0.534588	-0.903501	0.270185	-3.344	0.000825788	0.00984598	NA
ENSMUSG00000025287	Acot9	503.513	0.715224	-0.483533	0.144638	-3.34304	0.000828645	0.00986846	acyl-CoA thioesterase 9
ENSMUSG00000035199	Arl6ip5	1527.48	0.794503	-0.331875	0.0993116	-3.34176	0.000832498	0.00990805	ADP-ribosylation factor-like 6 interacting protein 5
ENSMUSG00000030660	Pik3c2a	925.233	1.33756	0.419607	0.125622	3.34024	0.00083705	0.00995591	phosphatidylinositol-4-phosphate 3-kinase catalytic subunit type 2 alpha
ENSMUSG00000025239	Limd1	1413.51	1.44456	0.530635	0.158939	3.3386	0.000842015	0.0100053	LIM domains containing 1
ENSMUSG00000045867	Cradd	265.314	1.36844	0.452533	0.135549	3.33852	0.000842273	0.0100053	CASP2 and RIPK1 domain containing adaptor with death domain
ENSMUSG00000022125	Cln5	329.356	1.54476	0.627381	0.188057	3.33613	0.000849538	0.0100782	ceroid-lipofuscinosis, neuronal 5
ENSMUSG00000037032	Apbb1	8265.6	0.815516	-0.294216	0.0881863	-3.3363	0.00084902	0.0100782	amyloid beta (A4) precursor protein-binding, family B, member 1
ENSMUSG00000049148	Plcxd3	234.26	0.557711	-0.84241	0.252537	-3.33579	0.000850561	0.0100782	phosphatidylinositol-specific phospholipase C, X domain containing 3
ENSMUSG00000061904	Slc25a3	7226.15	0.847938	-0.23797	0.0713358	-3.33591	0.000850217	0.0100782	solute carrier family 25 (mitochondrial carrier, phosphate carrier), member 3
ENSMUSG00000046727	Cystm1	406.402	0.763543	-0.389219	0.1167	-3.33521	0.000852342	0.0100868	cysteine-rich transmembrane module containing 1
ENSMUSG00000051498	Tlr6	24.0382	2.59367	1.375	0.412267	3.33521	0.00085236	0.0100868	toll-like receptor 6
ENSMUSG00000039263	Npepl1	1059.58	1.37061	0.454822	0.136389	3.33474	0.000853804	0.0100975	aminopeptidase-like 1
ENSMUSG00000079071	Slc28a2b	280.36	0.714808	-0.484372	0.145258	-3.33456	0.000854358	0.0100977	solute carrier family 28 member 2b
ENSMUSG00000073538	NA	8.27915	4.86128	2.28134	0.684538	3.33267	0.000860172	0.010156	NA
ENSMUSG00000105867	Tmem271	138.702	0.638854	-0.646442	0.193975	-3.3326	0.000860376	0.010156	transmembrane protein 271
ENSMUSG00000027111	Itga6	1770.84	1.37737	0.461916	0.138669	3.33108	0.000865109	0.0102055	integrin alpha 6
ENSMUSG00000002459	Rgs20	668.598	1.47464	0.560361	0.168241	3.33071	0.000866255	0.0102126	regulator of G-protein signaling 20
ENSMUSG00000001175	Calm1	28317.6	0.793507	-0.333686	0.100227	-3.3293	0.000870645	0.0102561	calmodulin 1
ENSMUSG00000041817	Fam169a	786.974	0.68509	-0.545634	0.163895	-3.32917	0.000871047	0.0102561	family with sequence similarity 169, member A
ENSMUSG00000021288	Klc1	7745.48	0.79802	-0.325504	0.0977862	-3.32873	0.000872431	0.0102631	kinesin light chain 1
ENSMUSG00000031669	Gins3	332.475	1.52765	0.611314	0.183653	3.32863	0.000872731	0.0102631	GINS complex subunit 3 (Psf3 homolog)
ENSMUSG00000120104	NA	19.8569	0.363474	-1.46008	0.438799	-3.32744	0.000876484	0.0103007	NA
ENSMUSG00000024598	Fbn2	1186.36	0.702746	-0.508924	0.152986	-3.3266	0.000879115	0.0103252	fibrillin 2
ENSMUSG00000029408	Abcb9	121.107	1.47925	0.56487	0.16986	3.3255	0.000882603	0.0103597	ATP-binding cassette, sub-family B (MDR/TAP), member 9
ENSMUSG00000059323	Tonsl	379.588	1.7341	0.794187	0.238881	3.32462	0.000885386	0.0103858	tonsoku-like, DNA repair protein
ENSMUSG00000001228	Uhrf1	2998.91	1.6028	0.68059	0.204725	3.32441	0.000886054	0.0103872	ubiquitin-like, containing PHD and RING finger domains, 1
ENSMUSG00000040061	Plcb2	15.662	2.8008	1.48584	0.447016	3.3239	0.000887684	0.0103998	phospholipase C, beta 2
ENSMUSG00000094627	NA	1172.63	1.35091	0.433935	0.130654	3.32127	0.000896101	0.0104918	NA
ENSMUSG00000034171	Faah	340.647	0.70427	-0.505799	0.152315	-3.32075	0.000897763	0.0105047	fatty acid amide hydrolase
ENSMUSG00000002325	Irf9	193.771	1.61992	0.69592	0.209595	3.32031	0.000899173	0.0105147	interferon regulatory factor 9
ENSMUSG00000080880	NA	100.329	0.506913	-0.98019	0.295248	-3.31989	0.00090054	0.0105241	NA
ENSMUSG00000041886	Macc1	349.046	0.787937	-0.343848	0.103586	-3.31945	0.000901952	0.010534	metastasis associated in colon cancer 1
ENSMUSG00000026429	Ube2t	280.244	1.45419	0.540214	0.162795	3.31837	0.000905438	0.0105681	ubiquitin-conjugating enzyme E2T
ENSMUSG00000038070	Cntln	515.413	1.35581	0.439151	0.132357	3.31792	0.000906904	0.0105787	centlein, centrosomal protein
ENSMUSG00000027546	Atp9a	11148.6	0.766942	-0.38281	0.115394	-3.31742	0.000908521	0.0105909	ATPase, class II, type 9A
ENSMUSG00000006281	Tep1	89.6828	1.63622	0.710368	0.214149	3.31717	0.000909339	0.010593	telomerase associated protein 1
ENSMUSG00000025558	Dock9	491.201	0.615686	-0.699732	0.210953	-3.317	0.000909881	0.010593	dedicator of cytokinesis 9
ENSMUSG00000103735	NA	97.2624	1.87374	0.905918	0.273126	3.31685	0.000910389	0.010593	NA
ENSMUSG00000020349	Ppp2ca	16283.6	0.848015	-0.237838	0.0717146	-3.31645	0.000911684	0.0105975	protein phosphatase 2 (formerly 2A), catalytic subunit, alpha isoform
ENSMUSG00000044647	Csrnp3	6469.25	0.640832	-0.641982	0.193579	-3.31638	0.000911909	0.0105975	cysteine-serine-rich nuclear protein 3
ENSMUSG00000079215	Zfp664	3625.91	1.32222	0.402964	0.121535	3.31562	0.000914411	0.01062	zinc finger protein 664
ENSMUSG00000021572	Cep72	329.752	1.44247	0.528544	0.159433	3.31514	0.000915983	0.0106316	centrosomal protein 72
ENSMUSG00000039747	Orai2	2041.61	0.747817	-0.419243	0.12648	-3.3147	0.000917424	0.0106418	ORAI calcium release-activated calcium modulator 2
ENSMUSG00000036281	Snapc4	365.074	1.7796	0.831554	0.250909	3.31417	0.000919172	0.0106555	small nuclear RNA activating complex, polypeptide 4
ENSMUSG00000015134	Aldh1a3	30.4184	0.440582	-1.18252	0.356888	-3.31341	0.000921659	0.0106777	aldehyde dehydrogenase family 1, subfamily A3
ENSMUSG00000075470	Alg10b	1219.01	0.790321	-0.339489	0.10247	-3.31306	0.000922801	0.0106843	asparagine-linked glycosylation 10B (alpha-1,2-glucosyltransferase)
ENSMUSG00000015247	Nipsnap3b	2009.68	0.788976	-0.341947	0.103246	-3.31195	0.000926475	0.0107202	nipsnap homolog 3B
ENSMUSG00000005881	Ergic3	4122.27	0.849663	-0.235038	0.0709773	-3.31146	0.000928114	0.0107326	ERGIC and golgi 3
ENSMUSG00000038555	Reep2	2644.17	0.812738	-0.299138	0.0903953	-3.30922	0.000935556	0.010812	receptor accessory protein 2
ENSMUSG00000026873	Phf19	166.705	1.98207	0.987004	0.298285	3.30893	0.000936545	0.0108167	PHD finger protein 19
ENSMUSG00000026069	Il1rl1	5.45647	7.46501	2.90014	0.876508	3.30875	0.00093714	0.0108169	interleukin 1 receptor-like 1
ENSMUSG00000028268	Gbp3	26.1413	2.38449	1.25368	0.379072	3.30723	0.000942238	0.0108691	guanylate binding protein 3
ENSMUSG00000029672	Fam3c	2894.66	0.800072	-0.321798	0.0973297	-3.30627	0.000945465	0.0108996	family with sequence similarity 3, member C
ENSMUSG00000020128	Vps54	957.51	1.2518	0.324006	0.0980093	3.30587	0.000946822	0.0109085	VPS54 GARP complex subunit
ENSMUSG00000024576	Csnk1a1	14716.3	0.859678	-0.218132	0.066003	-3.30488	0.000950173	0.0109404	casein kinase 1, alpha 1
ENSMUSG00000028005	Gucy1b1	811.697	0.67443	-0.56826	0.171969	-3.30444	0.000951676	0.0109443	guanylate cyclase 1, soluble, beta 1
ENSMUSG00000030685	Kctd13	1480.19	0.74081	-0.432824	0.130981	-3.30449	0.000951505	0.0109443	potassium channel tetramerisation domain containing 13
ENSMUSG00000075312	NA	359.024	0.785378	-0.34854	0.105507	-3.30348	0.000954943	0.0109751	NA
ENSMUSG00000021738	Atxn7	730.583	1.27197	0.34707	0.105068	3.3033	0.000955558	0.0109752	ataxin 7
ENSMUSG00000033898	Cfhr2	12.1866	4.87935	2.28669	0.69228	3.30313	0.000956121	0.0109752	complement factor H-related 2
ENSMUSG00000068394	Cep152	388.362	1.64327	0.716574	0.217035	3.30165	0.000961184	0.0110266	centrosomal protein 152
ENSMUSG00000025036	Sfxn2	272.829	1.77439	0.82732	0.250686	3.30022	0.000966086	0.011076	sideroflexin 2
ENSMUSG00000019214	Chtf18	543.226	1.56323	0.644531	0.195367	3.29909	0.000970005	0.0111141	CTF18, chromosome transmission fidelity factor 18
ENSMUSG00000002365	Snx9	378.655	1.42397	0.509915	0.154629	3.29767	0.000974918	0.0111468	sorting nexin 9
ENSMUSG00000032503	Arpp21	2522.01	0.693909	-0.527182	0.15986	-3.29777	0.00097457	0.0111468	cyclic AMP-regulated phosphoprotein, 21
ENSMUSG00000033350	Chst2	3794.38	0.828256	-0.271851	0.0824309	-3.29793	0.000974	0.0111468	carbohydrate sulfotransferase 2
ENSMUSG00000061517	Sox21	2326.01	1.56028	0.641803	0.194629	3.29758	0.000975231	0.0111468	SRY (sex determining region Y)-box 21
ENSMUSG00000039814	Xkr5	59.826	1.67181	0.741407	0.224853	3.2973	0.000976195	0.011151	X-linked Kx blood group related 5
ENSMUSG00000061859	Patj	507.389	1.47971	0.565316	0.171539	3.29555	0.000982305	0.011214	PATJ, crumbs cell polarity complex component
ENSMUSG00000050248	Evc2	381.646	1.38126	0.465989	0.141471	3.29387	0.000988169	0.011274	EvC ciliary complex subunit 2
ENSMUSG00000040188	Scamp2	1999.74	1.25221	0.324478	0.0985328	3.2931	0.000990891	0.0112982	secretory carrier membrane protein 2
ENSMUSG00000022724	Riox2	222.695	1.41554	0.501356	0.152356	3.29069	0.000999415	0.0113885	ribosomal oxygenase 2
ENSMUSG00000033308	Dpyd	270.229	1.44832	0.534376	0.162412	3.29024	0.00100101	0.0113997	dihydropyrimidine dehydrogenase
ENSMUSG00000019818	Cd164	3154.49	1.35384	0.437056	0.132874	3.28925	0.00100454	0.0114329	CD164 antigen
ENSMUSG00000044626	Liph	42.9951	2.39212	1.25829	0.382654	3.28833	0.00100784	0.0114588	lipase, member H
ENSMUSG00000055435	Maf	117.045	1.92091	0.941788	0.286408	3.28827	0.00100804	0.0114588	avian musculoaponeurotic fibrosarcoma oncogene homolog
ENSMUSG00000038644	Pold1	2227.5	1.39998	0.485409	0.147639	3.2878	0.00100975	0.0114714	polymerase (DNA directed), delta 1, catalytic subunit
ENSMUSG00000006715	Gmnn	351.092	1.55349	0.635513	0.193312	3.28751	0.00101078	0.0114762	geminin
ENSMUSG00000028031	Dkk2	35.2996	2.04598	1.03279	0.314192	3.28714	0.0010121	0.0114841	dickkopf WNT signaling pathway inhibitor 2
ENSMUSG00000028687	Mutyh	101.021	2.01619	1.01163	0.307891	3.28568	0.00101736	0.0115368	mutY DNA glycosylase
ENSMUSG00000029122	Evc	347.406	1.72667	0.787994	0.239851	3.28534	0.00101859	0.0115438	EvC ciliary complex subunit 1
ENSMUSG00000050840	Cdh20	370.433	1.52751	0.611182	0.186048	3.28508	0.00101952	0.0115474	cadherin 20
ENSMUSG00000026748	Plxdc2	762.508	1.43786	0.523922	0.15953	3.28415	0.00102291	0.0115718	plexin domain containing 2
ENSMUSG00000044827	Tlr1	29.7441	2.06632	1.04706	0.318818	3.2842	0.00102273	0.0115718	toll-like receptor 1
ENSMUSG00000020576	Nbas	1367.98	1.36179	0.445506	0.135705	3.28291	0.0010274	0.0116156	neuroblastoma amplified sequence
ENSMUSG00000052364	B630019K06Rik	1009.14	0.783427	-0.352129	0.10728	-3.28232	0.00102955	0.0116329	F-box and leucine-rich repeat protein 17 pseudogene
ENSMUSG00000079658	Eloc	3717.62	0.8373	-0.256184	0.0780746	-3.28127	0.00103342	0.0116696	elongin C
ENSMUSG00000021948	Prkcd	691.578	1.37161	0.455867	0.13895	3.28079	0.00103516	0.0116807	protein kinase C, delta
ENSMUSG00000111977	NA	302.304	0.76013	-0.395682	0.120611	-3.28066	0.00103565	0.0116807	NA
ENSMUSG00000033917	Gde1	2534.71	0.845215	-0.24261	0.074008	-3.27816	0.00104485	0.0117773	glycerophosphodiester phosphodiesterase 1
ENSMUSG00000090610	NA	1374.84	0.749223	-0.416534	0.127079	-3.27774	0.00104641	0.0117878	NA
ENSMUSG00000038807	Rap1gap2	434.102	0.720381	-0.473168	0.144374	-3.27738	0.00104776	0.0117959	RAP1 GTPase activating protein 2
ENSMUSG00000020594	Pum2	2138.51	0.769928	-0.377205	0.11511	-3.27691	0.00104948	0.0118083	pumilio RNA-binding family member 2
ENSMUSG00000032816	Igdcc4	1870.96	1.39496	0.480219	0.146561	3.27659	0.0010507	0.0118149	immunoglobulin superfamily, DCC subclass, member 4
ENSMUSG00000036062	Phf24	708.278	0.68244	-0.551225	0.168358	-3.27412	0.00105993	0.0119115	PHD finger protein 24
ENSMUSG00000010721	Lmbr1	790.068	0.792755	-0.335052	0.102342	-3.27385	0.00106093	0.0119156	limb region 1
ENSMUSG00000033676	Gabrb3	4216.7	0.723027	-0.467878	0.142921	-3.27368	0.00106158	0.0119157	gamma-aminobutyric acid (GABA) A receptor, subunit beta 3
ENSMUSG00000046993	NA	60.0472	1.77656	0.829085	0.253306	3.27306	0.00106389	0.0119346	NA
ENSMUSG00000033852	Gm28042	11.5727	4.25274	2.08839	0.638125	3.2727	0.00106524	0.0119425	predicted gene, 28042
ENSMUSG00000029086	Prom1	1503.1	1.38286	0.467652	0.14297	3.27098	0.00107175	0.0120083	prominin 1
ENSMUSG00000044548	Dact1	847.281	0.691076	-0.533084	0.163017	-3.27011	0.00107505	0.0120381	dishevelled-binding antagonist of beta-catenin 1
ENSMUSG00000025742	Prps2	657.741	1.45989	0.545862	0.167014	3.26837	0.00108169	0.0121052	phosphoribosyl pyrophosphate synthetase 2
ENSMUSG00000045007	Tubg2	530.651	0.73881	-0.436725	0.133647	-3.26775	0.00108407	0.0121174	tubulin, gamma 2
ENSMUSG00000064289	Tank	1015.82	1.24801	0.319628	0.0978127	3.26776	0.00108403	0.0121174	TRAF family member-associated Nf-kappa B activator
ENSMUSG00000041594	Tmtc4	477.082	0.701924	-0.510613	0.15629	-3.26708	0.00108661	0.0121248	transmembrane and tetratricopeptide repeat containing 4
ENSMUSG00000055407	Map6	3962.33	0.743392	-0.427805	0.130945	-3.26707	0.00108668	0.0121248	microtubule-associated protein 6
ENSMUSG00000056856	Jakmip3	88.6071	0.6292	-0.668409	0.204579	-3.26724	0.00108601	0.0121248	janus kinase and microtubule interacting protein 3
ENSMUSG00000022853	Ehhadh	48.7358	1.90204	0.927547	0.283931	3.26681	0.00108767	0.0121263	enoyl-Coenzyme A, hydratase/3-hydroxyacyl Coenzyme A dehydrogenase
ENSMUSG00000034422	Parp14	22.6199	2.80495	1.48797	0.455498	3.2667	0.0010881	0.0121263	poly (ADP-ribose) polymerase family, member 14
ENSMUSG00000018509	Cenpv	3548.34	0.843641	-0.2453	0.0751136	-3.26572	0.00109188	0.0121468	centromere protein V
ENSMUSG00000027242	Wdr76	271.569	1.34724	0.430006	0.131672	3.26574	0.00109177	0.0121468	WD repeat domain 76
ENSMUSG00000037533	Rapgef6	1296.71	1.26756	0.342059	0.104734	3.26598	0.00109086	0.0121468	Rap guanine nucleotide exchange factor (GEF) 6
ENSMUSG00000064293	Cntn4	873.764	0.760091	-0.395757	0.1212	-3.26532	0.00109341	0.0121566	contactin 4
ENSMUSG00000033949	Trim36	887.733	1.20387	0.267675	0.0819823	3.26504	0.00109449	0.0121613	tripartite motif-containing 36
ENSMUSG00000032202	Rab27a	55.6772	1.79588	0.844694	0.258787	3.26405	0.0010983	0.0121965	RAB27A, member RAS oncogene family
ENSMUSG00000080242	NA	1878.24	0.760502	-0.394976	0.121025	-3.26359	0.00110012	0.0122094	NA
ENSMUSG00000024131	Slc3a1	1142.29	0.744621	-0.425422	0.130397	-3.26251	0.00110431	0.0122487	solute carrier family 3, member 1
ENSMUSG00000021552	Gkap1	385.085	1.31812	0.398478	0.122156	3.26205	0.00110609	0.0122611	G kinase anchoring protein 1
ENSMUSG00000039620	Trmt9b	316.997	0.641588	-0.640281	0.1963	-3.26175	0.00110728	0.0122671	tRNA methyltransferase 9B
ENSMUSG00000021303	Gng4	200.744	0.640381	-0.642997	0.197203	-3.26058	0.00111184	0.0123031	guanine nucleotide binding protein (G protein), gamma 4
ENSMUSG00000052151	Plpp2	248.096	0.754693	-0.406038	0.124527	-3.26064	0.00111163	0.0123031	phospholipid phosphatase 2
ENSMUSG00000030699	Tbx6	30.9749	2.26503	1.17953	0.361925	3.25904	0.00111791	0.012363	T-box 6
ENSMUSG00000056536	Pign	355.373	1.4164	0.502233	0.154138	3.25833	0.0011207	0.0123865	phosphatidylinositol glycan anchor biosynthesis, class N
ENSMUSG00000004356	Utp20	896.156	1.35699	0.440406	0.13522	3.25696	0.00112614	0.0124393	UTP20 small subunit processome component
ENSMUSG00000021714	Cenpk	289.223	1.50728	0.591951	0.181817	3.25575	0.00113093	0.0124849	centromere protein K
ENSMUSG00000032498	Mlh1	673.92	1.3193	0.399773	0.122827	3.25478	0.00113481	0.0125203	mutL homolog 1
ENSMUSG00000058056	Palld	719.76	1.37043	0.454627	0.139709	3.25409	0.00113754	0.0125431	palladin, cytoskeletal associated protein
ENSMUSG00000056089	NA	61.4621	0.591642	-0.757205	0.232739	-3.25344	0.00114015	0.0125645	NA
ENSMUSG00000002870	Mcm2	3961.61	1.46472	0.550625	0.169265	3.25304	0.00114178	0.012575	minichromosome maintenance complex component 2
ENSMUSG00000037815	Ctnna1	3044.95	1.37601	0.460495	0.141606	3.25195	0.00114615	0.0126082	catenin (cadherin associated protein), alpha 1
ENSMUSG00000041362	Shtn1	4600.4	0.758525	-0.398731	0.122619	-3.25179	0.00114681	0.0126082	shootin 1
ENSMUSG00000095098	Ccdc85b	894.836	0.809254	-0.305335	0.0938891	-3.25208	0.00114563	0.0126082	coiled-coil domain containing 85B
ENSMUSG00000034471	Caskin2	676.982	1.42259	0.508521	0.156477	3.24981	0.0011548	0.0126886	CASK-interacting protein 2
ENSMUSG00000038459	Abhd17c	8811.02	0.800028	-0.321877	0.0990589	-3.24935	0.0011567	0.012702	abhydrolase domain containing 17C
ENSMUSG00000022518	4930562C15Rik	29.5854	2.13147	1.09185	0.336198	3.24764	0.00116366	0.0127635	RIKEN cDNA 4930562C15 gene
ENSMUSG00000042331	Specc1	777.043	1.36738	0.451419	0.138996	3.24772	0.00116332	0.0127635	sperm antigen with calponin homology and coiled-coil domains 1
ENSMUSG00000121225	NA	453.789	0.738169	-0.437976	0.134922	-3.24615	0.00116978	0.0128231	NA
ENSMUSG00000058761	Rnf169	1145.06	1.17669	0.234733	0.0723465	3.24456	0.00117631	0.0128872	ring finger protein 169
ENSMUSG00000027737	Slc7a11	10406.8	0.711564	-0.490935	0.15146	-3.24134	0.00118968	0.013026	solute carrier family 7 (cationic amino acid transporter, y+ system), member 11
ENSMUSG00000050875	Minar2	1147.31	0.766276	-0.384064	0.118537	-3.24004	0.00119512	0.013078	membrane integral NOTCH2 associated receptor 2
ENSMUSG00000032087	Dscaml1	3833.48	1.30574	0.384871	0.11881	3.23937	0.00119792	0.0131009	DS cell adhesion molecule like 1
ENSMUSG00000020649	Rrm2	6125.73	1.46271	0.548641	0.169383	3.23907	0.00119921	0.0131058	ribonucleotide reductase M2
ENSMUSG00000051951	Xkr4	1156.23	0.696888	-0.521001	0.160856	-3.23894	0.00119977	0.0131058	X-linked Kx blood group related 4
ENSMUSG00000036339	Tmem260	1034.89	1.21991	0.286771	0.0885764	3.23755	0.00120559	0.0131618	transmembrane protein 260
ENSMUSG00000037541	Shank2	803.99	0.772467	-0.372455	0.115081	-3.23646	0.0012102	0.0132044	SH3 and multiple ankyrin repeat domains 2
ENSMUSG00000025862	Stag2	2804.41	1.21624	0.282428	0.0873032	3.23502	0.00121633	0.0132602	stromal antigen 2
ENSMUSG00000113276	Gm33630	18.9656	2.95454	1.56294	0.483143	3.23493	0.00121673	0.0132602	predicted gene, 33630
ENSMUSG00000043673	Kcns3	47.7567	0.553571	-0.853159	0.263763	-3.23457	0.00121828	0.0132694	potassium voltage-gated channel, delayed-rectifier, subfamily S, member 3
ENSMUSG00000032773	Chrm1	175.359	0.583684	-0.776741	0.240212	-3.23357	0.00122255	0.0133082	cholinergic receptor, muscarinic 1, CNS
ENSMUSG00000034390	Cmip	7970.43	0.80409	-0.314571	0.0972892	-3.23336	0.00122343	0.01331	c-Maf inducing protein
ENSMUSG00000027533	Fabp5	5050.36	0.834349	-0.261277	0.0808719	-3.23075	0.00123466	0.0134245	fatty acid binding protein 5, epidermal
ENSMUSG00000034189	Hsdl1	5914.09	0.821981	-0.282824	0.0875705	-3.22967	0.00123934	0.0134597	hydroxysteroid dehydrogenase like 1
ENSMUSG00000068921	Dap3	3436.88	0.832087	-0.265193	0.0821078	-3.22982	0.00123869	0.0134597	death associated protein 3
ENSMUSG00000097209	AU022754	24.812	2.2033	1.13967	0.352902	3.22941	0.00124046	0.0134641	expressed sequence AU022754
ENSMUSG00000001525	Tubb5	59506.5	0.747065	-0.420695	0.130322	-3.22812	0.00124606	0.0134937	tubulin, beta 5 class I
ENSMUSG00000022358	Fbxo32	528.972	0.758955	-0.397913	0.123259	-3.22826	0.00124548	0.0134937	F-box protein 32
ENSMUSG00000042515	Pwwp3b	203.342	1.53031	0.613829	0.19016	3.22795	0.00124679	0.0134937	PWWP domain containing 3B
ENSMUSG00000045038	Prkce	2762.13	0.716477	-0.481008	0.149006	-3.22812	0.00124608	0.0134937	protein kinase C, epsilon
ENSMUSG00000048351	Coa7	1324.4	0.820286	-0.2858	0.0885383	-3.22798	0.00124666	0.0134937	cytochrome c oxidase assembly factor 7
ENSMUSG00000001750	Tcirg1	189.338	1.77448	0.827395	0.256352	3.22757	0.00124845	0.0135038	T cell, immune regulator 1, ATPase, H+ transporting, lysosomal V0 protein A3
ENSMUSG00000028145	Them4	598.95	0.793427	-0.333831	0.10345	-3.22697	0.00125108	0.0135246	thioesterase superfamily member 4
ENSMUSG00000038128	Camk4	676.616	0.662243	-0.594567	0.184303	-3.22603	0.0012552	0.0135612	calcium/calmodulin-dependent protein kinase IV
ENSMUSG00000074221	Zfp568	290.166	1.44155	0.527623	0.163576	3.22555	0.0012573	0.0135761	zinc finger protein 568
ENSMUSG00000042682	Selenok	4631.02	0.835444	-0.259385	0.0804636	-3.22363	0.00126575	0.0136595	selenoprotein K
ENSMUSG00000020231	Dip2a	1128.11	1.37467	0.459085	0.142511	3.22141	0.00127562	0.0137581	disco interacting protein 2 homolog A
ENSMUSG00000061288	Taok3	1838.94	0.799746	-0.322386	0.100091	-3.22093	0.00127775	0.0137731	TAO kinase 3
ENSMUSG00000026669	Mcm10	521.499	1.69552	0.761727	0.236524	3.2205	0.00127965	0.0137813	minichromosome maintenance 10 replication initiation factor
ENSMUSG00000044456	Rin3	96.0979	1.56363	0.644897	0.200252	3.22043	0.00127998	0.0137813	Ras and Rab interactor 3
ENSMUSG00000019961	Tmpo	11229.7	1.23703	0.306881	0.0953011	3.22012	0.00128136	0.0137816	thymopoietin
ENSMUSG00000028381	Ugcg	2839.8	0.81186	-0.300698	0.0933816	-3.22009	0.00128148	0.0137816	UDP-glucose ceramide glucosyltransferase
ENSMUSG00000022801	Lrch3	949.868	1.2466	0.318003	0.098779	3.21934	0.00128486	0.01381	leucine-rich repeats and calponin homology (CH) domain containing 3
ENSMUSG00000018143	Mafk	821.572	0.769969	-0.377128	0.117238	-3.21676	0.00129647	0.0139268	v-maf musculoaponeurotic fibrosarcoma oncogene family, protein K (avian)
ENSMUSG00000056531	Ccdc18	150.282	1.4644	0.550313	0.171122	3.2159	0.00130036	0.0139606	coiled-coil domain containing 18
ENSMUSG00000074141	Il4i1	54.2184	1.70707	0.771524	0.23993	3.21563	0.00130161	0.013966	interleukin 4 induced 1
ENSMUSG00000007836	Hnrnpa0	6010.98	0.739099	-0.436161	0.135699	-3.21418	0.00130817	0.0140284	heterogeneous nuclear ribonucleoprotein A0
ENSMUSG00000034959	Rubcnl	23.5879	2.81533	1.4933	0.464675	3.21366	0.00131057	0.0140461	RUN and cysteine rich domain containing beclin 1 interacting protein like
ENSMUSG00000017400	Stac2	490.142	1.42612	0.512093	0.159508	3.21046	0.00132522	0.0141708	SH3 and cysteine rich domain 2
ENSMUSG00000020715	Ern1	473.17	1.33595	0.417871	0.130142	3.21087	0.00132332	0.0141708	endoplasmic reticulum (ER) to nucleus signalling 1
ENSMUSG00000023572	Ccndbp1	1487.03	0.833277	-0.263132	0.0819583	-3.21056	0.00132479	0.0141708	cyclin D-type binding-protein 1
ENSMUSG00000053253	Ndfip2	2320.29	0.819121	-0.287852	0.0896582	-3.21055	0.00132482	0.0141708	Nedd4 family interacting protein 2
ENSMUSG00000048376	F2r	6092.52	1.2814	0.357719	0.111442	3.20991	0.00132776	0.0141898	coagulation factor II (thrombin) receptor
ENSMUSG00000070705	Eid2b	1027.94	0.818065	-0.289713	0.0903322	-3.2072	0.00134035	0.0143161	EP300 interacting inhibitor of differentiation 2B
ENSMUSG00000028582	Cc2d1b	434.912	1.37059	0.454794	0.141871	3.20568	0.00134743	0.0143836	coiled-coil and C2 domain containing 1B
ENSMUSG00000028560	Usp1	2034.59	1.25119	0.323305	0.100916	3.20372	0.00135666	0.0144738	ubiquitin specific peptidase 1
ENSMUSG00000069132	Nxph2	16.5901	0.283694	-1.81759	0.56748	-3.20292	0.00136043	0.0145058	neurexophilin 2
ENSMUSG00000042489	Clspn	244.908	1.72416	0.785891	0.245446	3.20189	0.00136529	0.0145329	claspin
ENSMUSG00000047428	Dlk2	149.359	0.62966	-0.667356	0.208411	-3.20212	0.0013642	0.0145329	delta like non-canonical Notch ligand 2
ENSMUSG00000068335	Dok1	64.4892	1.67128	0.740953	0.231402	3.20202	0.00136467	0.0145329	docking protein 1
ENSMUSG00000051669	AU021092	18.3908	0.330603	-1.59683	0.498838	-3.20109	0.00136907	0.0145648	expressed sequence AU021092
ENSMUSG00000038007	Acer2	107.561	0.629503	-0.667716	0.208615	-3.20072	0.00137087	0.0145757	alkaline ceramidase 2
ENSMUSG00000075700	Selenot	1036.66	0.772674	-0.372068	0.116254	-3.20047	0.00137202	0.0145796	selenoprotein T
ENSMUSG00000028212	Ccne2	239.212	1.48475	0.570222	0.178182	3.20023	0.00137318	0.0145837	cyclin E2
ENSMUSG00000027075	Slc43a1	266.509	1.44082	0.526887	0.164688	3.19931	0.00137759	0.0146223	solute carrier family 43, member 1
ENSMUSG00000022783	Spag6l	74.6802	0.521036	-0.940545	0.294028	-3.19883	0.00137988	0.0146383	sperm associated antigen 6-like
ENSMUSG00000040043	Rbms2	338.251	1.34858	0.431436	0.134909	3.19796	0.00138401	0.0146699	RNA binding motif, single stranded interacting protein 2
ENSMUSG00000063019	Manbal	1712.7	0.856278	-0.223848	0.0699991	-3.19788	0.00138443	0.0146699	mannosidase, beta A, lysosomal-like
ENSMUSG00000032452	Clstn2	10124.1	0.70057	-0.513399	0.160596	-3.19684	0.00138944	0.0147147	calsyntenin 2
ENSMUSG00000054115	Skp2	1740.35	1.33732	0.419348	0.131199	3.19628	0.00139211	0.0147347	S-phase kinase-associated protein 2 (p45)
ENSMUSG00000025188	Hps1	667.49	1.39795	0.483316	0.151315	3.19411	0.00140264	0.0148294	HPS1, biogenesis of lysosomal organelles complex 3 subunit 1
ENSMUSG00000027018	Hat1	1334.6	1.38239	0.467169	0.146258	3.19415	0.00140243	0.0148294	histone aminotransferase 1
ENSMUSG00000037355	Uvssa	383.795	1.4127	0.498457	0.156074	3.19372	0.00140452	0.0148409	UV stimulated scaffold protein A
ENSMUSG00000050556	Kcnb1	327.797	0.736768	-0.440718	0.138012	-3.19333	0.00140642	0.0148526	potassium voltage gated channel, Shab-related subfamily, member 1
ENSMUSG00000035275	Raver2	434.825	1.47327	0.559021	0.175129	3.19206	0.00141263	0.0149098	ribonucleoprotein, PTB-binding 2
ENSMUSG00000046636	NA	1630.14	0.796496	-0.328261	0.102873	-3.19094	0.00141812	0.0149593	NA
ENSMUSG00000024737	Slc15a3	22.3816	2.66386	1.41352	0.44313	3.18985	0.00142346	0.0149819	solute carrier family 15, member 3
ENSMUSG00000027598	Itch	3160.95	1.19484	0.256821	0.0805047	3.19014	0.00142206	0.0149819	itchy, E3 ubiquitin protein ligase
ENSMUSG00000028413	B4galt1	418.077	1.44219	0.528265	0.165607	3.18987	0.00142338	0.0149819	UDP-Gal:betaGlcNAc beta 1,4- galactosyltransferase, polypeptide 1
ENSMUSG00000043881	Kbtbd7	2324.36	0.769808	-0.377429	0.118311	-3.19013	0.00142208	0.0149819	kelch repeat and BTB (POZ) domain containing 7
ENSMUSG00000039004	Bmp6	60.4057	0.386392	-1.37186	0.430132	-3.1894	0.00142569	0.0149969	bone morphogenetic protein 6
ENSMUSG00000041986	Elmod1	6498.61	0.745975	-0.422801	0.132641	-3.18756	0.00143479	0.0150842	ELMO/CED-12 domain containing 1
ENSMUSG00000055612	Cdca7	2855.95	1.5218	0.605782	0.190075	3.18706	0.00143725	0.0151016	cell division cycle associated 7
ENSMUSG00000004562	Arhgef40	1143.34	1.40489	0.490454	0.153899	3.18685	0.00143831	0.0151042	Rho guanine nucleotide exchange factor (GEF) 40
ENSMUSG00000075318	Scn2a	1228.64	0.677378	-0.561968	0.176435	-3.18512	0.00144695	0.0151865	sodium channel, voltage-gated, type II, alpha
ENSMUSG00000046008	Pnlip	13.9397	0.301004	-1.73215	0.543981	-3.18421	0.00145151	0.0152259	pancreatic lipase
ENSMUSG00000058881	Zfp516	827.482	1.34044	0.422703	0.132765	3.18384	0.00145334	0.0152365	zinc finger protein 516
ENSMUSG00000032606	Nicn1	2639.51	0.821311	-0.283999	0.0892054	-3.18365	0.0014543	0.0152381	nicolin 1
ENSMUSG00000041187	Prkd2	440.417	1.34194	0.424324	0.133338	3.18232	0.00146101	0.0152998	protein kinase D2
ENSMUSG00000061666	Gdpd1	6823.58	0.821995	-0.282798	0.0888923	-3.18136	0.00146586	0.015342	glycerophosphodiester phosphodiesterase domain containing 1
ENSMUSG00000038463	Olfml2b	1098.98	0.66526	-0.58801	0.185032	-3.17788	0.00148358	0.0155188	olfactomedin-like 2B
ENSMUSG00000028832	Stmn1	58620.5	0.849684	-0.235002	0.0739591	-3.17746	0.0014857	0.0155323	stathmin 1
ENSMUSG00000025232	Hexa	1538.41	1.29446	0.372352	0.117219	3.17656	0.00149034	0.0155721	hexosaminidase A
ENSMUSG00000006498	Ptbp1	1712.51	1.3474	0.430177	0.135438	3.17619	0.00149225	0.0155834	polypyrimidine tract binding protein 1
ENSMUSG00000025795	Rassf3	348.651	1.35701	0.44043	0.13869	3.17563	0.00149511	0.0156046	Ras association (RalGDS/AF-6) domain family member 3
ENSMUSG00000063506	Arhgap22	16.351	2.95603	1.56366	0.49255	3.17463	0.00150029	0.01565	Rho GTPase activating protein 22
ENSMUSG00000046434	Hnrnpa1	3843.18	0.796987	-0.327373	0.103134	-3.17424	0.0015023	0.0156622	heterogeneous nuclear ribonucleoprotein A1
ENSMUSG00000062866	Phactr2	569.189	1.59769	0.675985	0.212987	3.17383	0.00150443	0.0156757	phosphatase and actin regulator 2
ENSMUSG00000070498	Tmem132b	4629.64	1.58802	0.667226	0.210256	3.17339	0.00150669	0.0156905	transmembrane protein 132B
ENSMUSG00000026516	Nvl	1929.03	1.26842	0.343036	0.108107	3.17311	0.00150817	0.0156972	nuclear VCP-like
ENSMUSG00000029178	Klf3	4715.31	1.18721	0.247572	0.0780526	3.17186	0.00151464	0.015747	Kruppel-like factor 3 (basic)
ENSMUSG00000037921	Ddx60	7.32341	4.65166	2.21775	0.699174	3.17195	0.00151417	0.015747	DEAD (Asp-Glu-Ala-Asp) box polypeptide 60
ENSMUSG00000046598	Bdh1	5266.29	0.778007	-0.362146	0.114183	-3.17164	0.00151581	0.0157505	3-hydroxybutyrate dehydrogenase, type 1
ENSMUSG00000032221	Mns1	232.68	1.66156	0.732539	0.231118	3.16954	0.00152681	0.015856	meiosis-specific nuclear structural protein 1
ENSMUSG00000121191	NA	27.3559	2.22718	1.15522	0.364572	3.1687	0.00153123	0.0158931	NA
ENSMUSG00000031504	Rab20	18.2725	2.75424	1.46165	0.46137	3.16807	0.00153456	0.0159053	RAB20, member RAS oncogene family
ENSMUSG00000083220	NA	285.805	1.46843	0.554274	0.174961	3.16799	0.00153495	0.0159053	NA
ENSMUSG00000103940	NA	10.1985	3.14659	1.65379	0.521987	3.16826	0.00153355	0.0159053	NA
ENSMUSG00000031633	Slc25a4	14751.8	0.825658	-0.276384	0.0872651	-3.16717	0.00153928	0.0159414	solute carrier family 25 (mitochondrial carrier, adenine nucleotide translocator), member 4
ENSMUSG00000031672	Got2	3150.94	0.787316	-0.344986	0.108952	-3.16641	0.00154336	0.0159747	glutamatic-oxaloacetic transaminase 2, mitochondrial
ENSMUSG00000032239	Rp9	1239.64	0.826469	-0.274967	0.0868627	-3.16554	0.00154795	0.0160135	retinitis pigmentosa 9 (human)
ENSMUSG00000028833	Ncdn	6770.34	0.747455	-0.419941	0.132689	-3.16485	0.00155163	0.0160338	neurochondrin
ENSMUSG00000030102	Itpr1	3868.79	0.708084	-0.498007	0.157354	-3.16489	0.00155142	0.0160338	inositol 1,4,5-trisphosphate receptor 1
ENSMUSG00000057706	Mex3b	3465.31	0.809633	-0.30466	0.0962704	-3.16463	0.00155281	0.0160371	mex3 RNA binding family member B
ENSMUSG00000028173	Wls	258.327	1.43733	0.523389	0.165427	3.16387	0.00155688	0.0160703	wntless WNT ligand secretion mediator
ENSMUSG00000050555	Hyls1	141.428	1.4345	0.520543	0.164619	3.1621	0.00156633	0.016159	HYLS1, centriolar and ciliogenesis associated
ENSMUSG00000019817	Plagl1	2002.02	1.48408	0.569564	0.18022	3.16038	0.00157563	0.016246	pleiomorphic adenoma gene-like 1
ENSMUSG00000056394	Lig1	1648.77	1.48316	0.568675	0.179987	3.15953	0.00158024	0.0162846	ligase I, DNA, ATP-dependent
ENSMUSG00000005501	Usp40	1078.75	1.35053	0.43353	0.137248	3.15875	0.00158448	0.0163109	ubiquitin specific peptidase 40
ENSMUSG00000024885	Aldh3b1	23.8749	2.42655	1.27891	0.40488	3.15874	0.00158454	0.0163109	aldehyde dehydrogenase 3 family, member B1
ENSMUSG00000041708	Mpped1	32211.9	0.809432	-0.305019	0.0965863	-3.15799	0.00158861	0.0163438	metallophosphoesterase domain containing 1
ENSMUSG00000007379	Dennd2c	39.0438	1.75464	0.811177	0.2569	3.15756	0.00159094	0.0163588	DENN/MADD domain containing 2C
ENSMUSG00000025104	Hdgfl3	5719.82	0.822098	-0.282618	0.0895272	-3.15679	0.00159516	0.0163932	HDGF like 3
ENSMUSG00000001995	Sipa1l2	3370.01	1.40667	0.492288	0.155972	3.15627	0.00159801	0.0164114	signal-induced proliferation-associated 1 like 2
ENSMUSG00000029009	Mthfr	701.284	1.4007	0.486147	0.15404	3.15599	0.00159955	0.0164114	methylenetetrahydrofolate reductase
ENSMUSG00000038742	Angptl6	457.798	0.778486	-0.361256	0.114463	-3.15609	0.001599	0.0164114	angiopoietin-like 6
ENSMUSG00000031349	Nsdhl	1317.87	0.810318	-0.303441	0.0962067	-3.15405	0.00161023	0.0165119	NAD(P) dependent steroid dehydrogenase-like
ENSMUSG00000029621	Arpc1a	4551.03	0.83575	-0.258857	0.0821034	-3.15282	0.00161701	0.0165723	actin related protein 2/3 complex, subunit 1A
ENSMUSG00000046057	NA	225.926	1.59963	0.677735	0.214977	3.15259	0.00161831	0.0165766	NA
ENSMUSG00000025777	Gdap1	2643.57	0.776369	-0.365186	0.115869	-3.15171	0.00162316	0.0166173	ganglioside-induced differentiation-associated-protein 1
ENSMUSG00000029364	Wsb2	4950.5	0.811982	-0.30048	0.0953802	-3.15034	0.00163081	0.0166865	WD repeat and SOCS box-containing 2
ENSMUSG00000024309	Pfdn6	1619.81	0.823975	-0.279327	0.0886783	-3.14989	0.00163332	0.0166939	prefoldin subunit 6
ENSMUSG00000100596	NA	1958.33	0.812786	-0.299052	0.0949359	-3.15004	0.00163246	0.0166939	NA
ENSMUSG00000065954	Tacc1	1789.37	1.28869	0.365909	0.116216	3.14854	0.00164088	0.016762	transforming, acidic coiled-coil containing protein 1
ENSMUSG00000066878	NA	1622.18	1.50891	0.593508	0.18853	3.14809	0.00164344	0.016779	NA
ENSMUSG00000026491	Ahctf1	1515.03	1.27294	0.34816	0.110636	3.1469	0.00165009	0.0168377	AT hook containing transcription factor 1
ENSMUSG00000021782	Dlg5	965.728	1.26845	0.343071	0.109039	3.14633	0.00165335	0.0168618	discs large MAGUK scaffold protein 5
ENSMUSG00000020700	Map3k3	1530.04	1.33005	0.411478	0.130862	3.14436	0.00166451	0.0169664	mitogen-activated protein kinase kinase kinase 3
ENSMUSG00000040212	Emp3	20.7622	3.13113	1.64668	0.523776	3.14387	0.00166729	0.0169855	epithelial membrane protein 3
ENSMUSG00000022568	Scrib	1293.14	1.38141	0.466138	0.148313	3.14294	0.00167259	0.0170126	scribbled planar cell polarity
ENSMUSG00000025817	Nudt5	839.477	1.32225	0.402998	0.12822	3.14301	0.00167218	0.0170126	nudix (nucleoside diphosphate linked moiety X)-type motif 5
ENSMUSG00000038390	Gpr162	819.395	0.738042	-0.438225	0.139432	-3.14293	0.00167267	0.0170126	G protein-coupled receptor 162
ENSMUSG00000019055	Plod1	696.034	1.53808	0.621127	0.19771	3.14161	0.00168019	0.0170798	procollagen-lysine, 2-oxoglutarate 5-dioxygenase 1
ENSMUSG00000118093	NA	411.481	0.775547	-0.366714	0.116757	-3.14082	0.00168477	0.0171171	NA
ENSMUSG00000064267	Hvcn1	29.5865	2.39539	1.26026	0.401488	3.13898	0.00169539	0.0172156	hydrogen voltage-gated channel 1
ENSMUSG00000048310	Pskh1	566.407	1.29201	0.369616	0.117761	3.13869	0.00169702	0.0172229	protein serine kinase H1
ENSMUSG00000048978	Nrsn1	274.788	0.718318	-0.477306	0.152082	-3.13847	0.00169832	0.0172267	neurensin 1
ENSMUSG00000082325	NA	176.875	0.739269	-0.435829	0.138919	-3.13729	0.0017052	0.0172871	NA
ENSMUSG00000037190	Cyb561d2	458.153	0.767614	-0.381546	0.121623	-3.13712	0.00170616	0.0172875	cytochrome b-561 domain containing 2
ENSMUSG00000054850	Smim10l2a	383.968	0.752098	-0.411008	0.131066	-3.13589	0.00171334	0.0173509	small integral membrane protein 10 like 2A
ENSMUSG00000029098	Acox3	525.043	1.31906	0.399515	0.127411	3.13564	0.00171477	0.017356	acyl-Coenzyme A oxidase 3, pristanoyl
ENSMUSG00000021687	Scamp1	4803.04	0.78202	-0.354723	0.11315	-3.13497	0.00171871	0.0173865	secretory carrier membrane protein 1
ENSMUSG00000057948	Unc13d	15.8874	2.5331	1.3409	0.427822	3.13426	0.0017229	0.0174195	unc-13 homolog D
ENSMUSG00000025572	Tmc6	54.9514	1.68548	0.75316	0.240341	3.13371	0.0017261	0.0174424	transmembrane channel-like gene family 6
ENSMUSG00000071076	Jund	6042.42	0.776458	-0.365021	0.116508	-3.13302	0.0017302	0.0174744	jun D proto-oncogene
ENSMUSG00000057561	Eif1a	1703.62	0.81638	-0.292687	0.093434	-3.13255	0.00173293	0.0174866	eukaryotic translation initiation factor 1A
ENSMUSG00000068551	Zfp467	629.745	0.810699	-0.302761	0.0966518	-3.1325	0.00173327	0.0174866	zinc finger protein 467
ENSMUSG00000021215	Net1	218.718	1.35422	0.437457	0.139674	3.13199	0.00173629	0.0175076	neuroepithelial cell transforming gene 1
ENSMUSG00000049119	Fam110b	2818.15	0.801724	-0.318822	0.101813	-3.13146	0.0017394	0.0175296	family with sequence similarity 110, member B
ENSMUSG00000050357	Carmil2	361.493	0.731329	-0.451408	0.144232	-3.12973	0.00174968	0.0176237	capping protein regulator and myosin 1 linker 2
ENSMUSG00000054720	Lrrc8c	1629.35	1.48603	0.57146	0.182607	3.12945	0.00175131	0.0176307	leucine rich repeat containing 8 family, member C
ENSMUSG00000028613	Lrp8	11811.2	1.31257	0.392398	0.125431	3.12839	0.00175764	0.0176849	low density lipoprotein receptor-related protein 8, apolipoprotein e receptor
ENSMUSG00000087184	Gm11650	125.902	0.666532	-0.585254	0.187109	-3.12788	0.00176074	0.0177065	predicted gene 11650
ENSMUSG00000024256	Adcyap1	216.851	0.587657	-0.766953	0.245219	-3.12763	0.00176223	0.0177121	adenylate cyclase activating polypeptide 1
ENSMUSG00000023393	Slc17a9	11.9381	3.03653	1.60242	0.512477	3.12682	0.00176708	0.0177513	solute carrier family 17, member 9
ENSMUSG00000078816	Prkcg	121.027	0.580912	-0.783607	0.250651	-3.12629	0.00177028	0.0177739	protein kinase C, gamma
ENSMUSG00000050234	Gja4	32.2337	0.479521	-1.06034	0.339271	-3.12533	0.00177606	0.0178224	gap junction protein, alpha 4
ENSMUSG00000053877	Srcap	221.045	1.37587	0.460341	0.147336	3.12443	0.00178149	0.0178673	Snf2-related CREBBP activator protein
ENSMUSG00000031170	Slc38a5	42.2278	0.442763	-1.17539	0.376218	-3.12424	0.00178264	0.0178693	solute carrier family 38, member 5
ENSMUSG00000037519	Ppfia1	2074.19	1.31213	0.391907	0.125484	3.12316	0.00178921	0.0179256	protein tyrosine phosphatase, receptor type, f polypeptide (PTPRF), interacting protein (liprin), alpha 1
ENSMUSG00000025141	Myadml2	8.08743	4.70906	2.23544	0.715898	3.12257	0.00179282	0.0179522	myeloid-associated differentiation marker-like 2
ENSMUSG00000121107	NA	304.742	0.78654	-0.346407	0.110968	-3.12169	0.00179816	0.017996	NA
ENSMUSG00000051786	Tubgcp6	976.11	1.44504	0.531112	0.17017	3.12107	0.00180195	0.0180243	tubulin, gamma complex associated protein 6
ENSMUSG00000033596	Rfwd3	1191.73	1.41303	0.498789	0.160021	3.11702	0.00182687	0.0182541	ring finger and WD repeat domain 3
ENSMUSG00000039994	Timeless	1073.2	1.34901	0.4319	0.138558	3.1171	0.00182639	0.0182541	timeless circadian clock 1
ENSMUSG00000027499	Pkia	12682.5	0.799666	-0.32253	0.103502	-3.11619	0.00183205	0.0182961	protein kinase inhibitor, alpha
ENSMUSG00000032386	Trip4	1088.52	1.2164	0.282613	0.0906969	3.11602	0.00183311	0.018297	thyroid hormone receptor interactor 4
ENSMUSG00000029840	Mtpn	10451.9	0.843037	-0.246332	0.0790667	-3.1155	0.00183634	0.0183194	myotrophin
ENSMUSG00000023175	Bsg	9587.58	0.825941	-0.27589	0.0885854	-3.11439	0.00184324	0.0183785	basigin
ENSMUSG00000023367	Tmem176a	53.9871	1.97551	0.982227	0.315568	3.11256	0.00185471	0.018483	transmembrane protein 176A
ENSMUSG00000041688	Amot	542.834	1.32976	0.411164	0.132175	3.11076	0.00186604	0.018586	angiomotin
ENSMUSG00000051586	Mical3	1268.89	0.804657	-0.313555	0.100825	-3.1099	0.00187152	0.0186307	microtubule associated monooxygenase, calponin and LIM domain containing 3
ENSMUSG00000027009	Itga4	76.3166	1.6646	0.735173	0.236427	3.10951	0.00187397	0.0186452	integrin alpha 4
ENSMUSG00000093904	Tomm20	3271.24	0.767664	-0.381452	0.122684	-3.10922	0.00187581	0.0186536	translocase of outer mitochondrial membrane 20
ENSMUSG00000024477	Pggt1b	909.36	1.24182	0.31246	0.100562	3.10714	0.00188904	0.0187752	protein geranylgeranyltransferase type I, beta subunit
ENSMUSG00000001240	Ramp2	179.6	0.641152	-0.641261	0.206426	-3.10649	0.00189324	0.0187915	receptor (calcitonin) activity modifying protein 2
ENSMUSG00000021481	Zfp346	900.717	1.2582	0.331363	0.106667	3.10652	0.00189305	0.0187915	zinc finger protein 346
ENSMUSG00000056919	Cep162	489.274	1.34849	0.431345	0.138856	3.10642	0.00189369	0.0187915	centrosomal protein 162
ENSMUSG00000050912	Tmem123	693.452	1.29125	0.36877	0.118787	3.10447	0.00190619	0.0189056	transmembrane protein 123
ENSMUSG00000108532	NA	423.932	1.28996	0.367322	0.118346	3.10379	0.00191058	0.0189391	NA
ENSMUSG00000026142	Rhbdd1	393.247	1.406	0.491601	0.158426	3.10304	0.00191546	0.0189775	rhomboid domain containing 1
ENSMUSG00000117192	NA	44.6666	1.79911	0.847282	0.273064	3.10287	0.00191657	0.0189784	NA
ENSMUSG00000003528	Slc25a1	3478.41	0.826131	-0.275557	0.0888351	-3.10189	0.0019229	0.019031	solute carrier family 25 (mitochondrial carrier, citrate transporter), member 1
ENSMUSG00000087635	NA	689.012	0.7948	-0.331336	0.106837	-3.10133	0.00192653	0.0190569	NA
ENSMUSG00000004127	Trmt10a	199.555	1.48013	0.56572	0.182468	3.10038	0.00193273	0.0191082	tRNA methyltransferase 10A
ENSMUSG00000062184	Hs6st2	6768.66	0.809426	-0.30503	0.0983984	-3.09994	0.00193557	0.0191261	heparan sulfate 6-O-sulfotransferase 2
ENSMUSG00000031591	Asah1	1762.39	1.28979	0.367136	0.118452	3.09944	0.00193886	0.0191449	N-acylsphingosine amidohydrolase 1
ENSMUSG00000035776	Cd99l2	1754.96	0.83541	-0.259443	0.0837091	-3.09934	0.00193952	0.0191449	CD99 antigen-like 2
ENSMUSG00000095865	NA	531.281	1.56498	0.646142	0.208519	3.09872	0.00194356	0.0191747	NA
ENSMUSG00000044026	Slc35g1	109.85	1.72692	0.788204	0.254459	3.09757	0.00195116	0.0192396	solute carrier family 35, member G1
ENSMUSG00000098506	NA	331.305	0.792925	-0.334744	0.108077	-3.09726	0.00195318	0.0192494	NA
ENSMUSG00000058755	Osm	16.114	2.57528	1.36473	0.440714	3.09663	0.00195733	0.0192802	oncostatin M
ENSMUSG00000020652	Cenpo	245.075	1.32625	0.407348	0.131564	3.0962	0.0019602	0.0192983	centromere protein O
ENSMUSG00000019831	Wasf1	5869.67	0.785218	-0.348835	0.112685	-3.09566	0.00196374	0.019323	WAS protein family, member 1
ENSMUSG00000004035	Gstm7	1525.1	0.815902	-0.293533	0.0948504	-3.09469	0.00197016	0.019376	glutathione S-transferase, mu 7
ENSMUSG00000023909	Paqr4	1105.03	0.798821	-0.324055	0.104722	-3.09444	0.00197186	0.0193825	progestin and adipoQ receptor family member IV
ENSMUSG00000033253	Szt2	754.597	1.40699	0.492616	0.159349	3.09143	0.00199196	0.0195699	SZT2 subunit of KICSTOR complex
ENSMUSG00000006021	Kptn	792.334	0.835456	-0.259365	0.0839154	-3.09079	0.00199622	0.0196015	kaptin
ENSMUSG00000031343	Gabra3	152.547	0.665864	-0.586701	0.189852	-3.09031	0.00199951	0.0196234	gamma-aminobutyric acid (GABA) A receptor, subunit alpha 3
ENSMUSG00000061118	Dnajc30	385.834	0.752788	-0.409685	0.132657	-3.0883	0.00201308	0.0197463	DnaJ heat shock protein family (Hsp40) member C30
ENSMUSG00000020684	Rasl10b	1365.24	0.724426	-0.465089	0.15064	-3.08743	0.00201899	0.0197869	RAS-like, family 10, member B
ENSMUSG00000060429	Sntb1	18.9595	2.3393	1.22608	0.397126	3.08738	0.00201933	0.0197869	syntrophin, basic 1
ENSMUSG00000046807	Lrrc75b	783.274	0.765529	-0.38547	0.124868	-3.08702	0.00202176	0.0198003	leucine rich repeat containing 75B
ENSMUSG00000061878	Sphk1	11.0576	3.74595	1.90533	0.617288	3.08662	0.00202445	0.0198164	sphingosine kinase 1
ENSMUSG00000021725	Parp8	608.137	0.749865	-0.415298	0.134643	-3.08443	0.00203942	0.0199436	poly (ADP-ribose) polymerase family, member 8
ENSMUSG00000035711	Dok3	53.3845	2.1205	1.0844	0.351576	3.08441	0.00203958	0.0199436	docking protein 3
ENSMUSG00000025521	Tmem192	413.175	0.774906	-0.367907	0.119295	-3.08401	0.00204228	0.0199596	transmembrane protein 192
ENSMUSG00000024696	Lpxn	36.3209	2.05748	1.04088	0.337571	3.08342	0.00204635	0.019989	leupaxin
ENSMUSG00000031839	Hsbp1	6906.56	0.848483	-0.237042	0.0769032	-3.08234	0.0020538	0.0200513	heat shock factor binding protein 1
ENSMUSG00000031838	Ifi30	84.0936	1.71942	0.781924	0.253715	3.08189	0.00205687	0.0200708	interferon gamma inducible protein 30
ENSMUSG00000034032	Rpap1	1410.02	1.28247	0.358927	0.116471	3.0817	0.00205824	0.0200737	RNA polymerase II associated protein 1
ENSMUSG00000022456	2003-09-01	23765.7	0.820114	-0.286104	0.0928902	-3.08003	0.00206983	0.0201762	septin 3
ENSMUSG00000022205	Sub1	5967.09	0.854241	-0.227286	0.073822	-3.07884	0.00207811	0.0202464	SUB1 homolog, transcriptional regulator
ENSMUSG00000027831	Veph1	726.3	1.72623	0.787626	0.256072	3.0758	0.00209939	0.0204432	ventricular zone expressed PH domain-containing 1
ENSMUSG00000035158	Mitf	44.7487	2.07133	1.05056	0.34163	3.07513	0.00210412	0.0204684	melanogenesis associated transcription factor
ENSMUSG00000038593	Tctn1	119.449	1.43652	0.522575	0.169936	3.07512	0.00210417	0.0204684	tectonic family member 1
ENSMUSG00000063576	Klhdc3	6956.98	0.800733	-0.320608	0.104279	-3.07452	0.00210845	0.0204921	kelch domain containing 3
ENSMUSG00000071604	Fam189a2	195.725	0.702622	-0.509179	0.165615	-3.07447	0.00210879	0.0204921	family with sequence similarity 189, member A2
ENSMUSG00000033396	Spg11	1033.96	1.28643	0.363377	0.118236	3.07331	0.00211697	0.0205503	SPG11, spatacsin vesicle trafficking associated
ENSMUSG00000057614	Gnai1	3411.34	0.804438	-0.313947	0.102151	-3.07337	0.00211657	0.0205503	guanine nucleotide binding protein (G protein), alpha inhibiting 1
ENSMUSG00000017417	Plxdc1	38.047	2.38425	1.25353	0.407961	3.07268	0.00212147	0.020562	plexin domain containing 1
ENSMUSG00000071203	Naip5	9.98115	4.17191	2.06071	0.670591	3.07297	0.00211937	0.020562	NLR family, apoptosis inhibitory protein 5
ENSMUSG00000102752	Gm7694	217.731	1.43041	0.516427	0.168063	3.07282	0.00212048	0.020562	predicted gene 7694
ENSMUSG00000110631	NA	781.012	1.52933	0.612901	0.199509	3.07204	0.002126	0.0205953	NA
ENSMUSG00000043740	B430306N03Rik	6.3105	4.42165	2.14459	0.698142	3.07185	0.00212739	0.0205981	RIKEN cDNA B430306N03 gene
ENSMUSG00000001151	Pcnt	1100.24	1.27172	0.34678	0.112905	3.07144	0.00213029	0.0206155	pericentrin (kendrin)
ENSMUSG00000045962	Wnk1	2258.82	1.23085	0.299655	0.0975774	3.07094	0.00213383	0.0206391	WNK lysine deficient protein kinase 1
ENSMUSG00000029095	Ablim2	72.3485	0.546172	-0.872572	0.284231	-3.06994	0.00214101	0.0206979	actin-binding LIM protein 2
ENSMUSG00000024236	Svil	256.689	1.60081	0.678805	0.221128	3.06974	0.00214246	0.0207012	supervillin
ENSMUSG00000039960	Rhou	1286.2	0.828626	-0.271208	0.0883981	-3.06803	0.00215478	0.0208095	ras homolog family member U
ENSMUSG00000030555	Ttc23	287.411	1.5551	0.637007	0.207662	3.06752	0.0021584	0.0208338	tetratricopeptide repeat domain 23
ENSMUSG00000034663	Bmp2k	341.835	1.33566	0.417553	0.136137	3.06715	0.00216114	0.0208495	BMP2 inducible kinase
ENSMUSG00000028857	Tmem222	2381.39	0.863129	-0.212352	0.0692468	-3.06659	0.00216516	0.0208668	transmembrane protein 222
ENSMUSG00000032641	Gpr19	1147.73	0.84249	-0.247268	0.0806299	-3.0667	0.00216434	0.0208668	G protein-coupled receptor 19
ENSMUSG00000040532	Abhd11	731.338	0.758958	-0.397908	0.129798	-3.06559	0.0021724	0.0209258	abhydrolase domain containing 11
ENSMUSG00000034203	Chchd4	1147.95	0.837644	-0.255592	0.0834054	-3.06445	0.00218071	0.0209736	coiled-coil-helix-coiled-coil-helix domain containing 4
ENSMUSG00000034248	Slc25a37	94.5183	1.78688	0.837441	0.273276	3.06445	0.00218072	0.0209736	solute carrier family 25, member 37
ENSMUSG00000036299	BC031181	3565.38	0.827913	-0.272448	0.088901	-3.06463	0.0021794	0.0209736	cDNA sequence BC031181
ENSMUSG00000027173	Depdc7	40.4617	1.83036	0.872124	0.284642	3.06394	0.00218446	0.0209988	DEP domain containing 7
ENSMUSG00000034958	Atcay	2070.87	0.783574	-0.351858	0.114878	-3.06287	0.00219225	0.0210629	ataxia, cerebellar, Cayman type
ENSMUSG00000087381	NA	67.1438	1.60188	0.679765	0.222016	3.06179	0.00220019	0.0211284	NA
ENSMUSG00000022217	Emc9	97.8847	0.657641	-0.604629	0.19749	-3.06157	0.00220178	0.0211328	ER membrane protein complex subunit 9
ENSMUSG00000031015	Swap70	473.224	1.39908	0.484478	0.158322	3.06007	0.00221282	0.0212279	SWA-70 protein
ENSMUSG00000045509	Gpr150	15.5121	0.396888	-1.33319	0.435936	-3.05824	0.00222643	0.0213367	G protein-coupled receptor 150
ENSMUSG00000052253	Zfp622	1821.72	0.827911	-0.272452	0.0890843	-3.05837	0.00222548	0.0213367	zinc finger protein 622
ENSMUSG00000005774	Rfx5	127.831	1.58944	0.668523	0.218669	3.05723	0.0022339	0.0213973	regulatory factor X, 5 (influences HLA class II expression)
ENSMUSG00000026925	Inpp5e	759.481	1.28817	0.365322	0.119504	3.05699	0.00223575	0.021404	inositol polyphosphate-5-phosphatase E
ENSMUSG00000021643	Serf1	2214.82	0.7954	-0.330247	0.108054	-3.05633	0.00224066	0.0214366	small EDRK-rich factor 1
ENSMUSG00000026648	Dclre1c	371.914	1.43042	0.516437	0.168979	3.05622	0.00224143	0.0214366	DNA cross-link repair 1C
ENSMUSG00000051067	Lingo3	349.917	0.734492	-0.445181	0.145716	-3.05514	0.00224958	0.0215035	leucine rich repeat and Ig domain containing 3
ENSMUSG00000041859	Mcm3	2979.85	1.46677	0.552641	0.180971	3.05376	0.00225993	0.0215893	minichromosome maintenance complex component 3
ENSMUSG00000072494	Ppp1r3e	90.4302	0.659293	-0.601009	0.196818	-3.05364	0.00226086	0.0215893	protein phosphatase 1, regulatory subunit 3E
ENSMUSG00000112186	NA	930.703	0.804956	-0.313017	0.102514	-3.0534	0.00226261	0.0215951	NA
ENSMUSG00000093651	NA	935.827	0.74458	-0.425502	0.139395	-3.05249	0.00226954	0.0216501	NA
ENSMUSG00000071715	Ncf4	15.6696	2.5751	1.36463	0.447082	3.0523	0.00227097	0.0216528	neutrophil cytosolic factor 4
ENSMUSG00000046607	Hrk	576.375	0.572053	-0.805779	0.264008	-3.05211	0.00227242	0.0216556	harakiri, BCL2 interacting protein (contains only BH3 domain)
ENSMUSG00000018326	Ywhab	13702.5	0.846274	-0.240803	0.0789194	-3.05126	0.00227884	0.0217058	tyrosine 3-monooxygenase/tryptophan 5-monooxygenase activation protein, beta polypeptide
ENSMUSG00000020513	Tubd1	181.291	1.4038	0.489341	0.160389	3.05096	0.00228111	0.0217163	tubulin, delta 1
ENSMUSG00000027932	Slc27a3	614.456	0.806231	-0.310735	0.101883	-3.04992	0.00228901	0.0217694	solute carrier family 27 (fatty acid transporter), member 3
ENSMUSG00000039458	Mtmr12	1139.47	1.23725	0.307138	0.100702	3.04996	0.00228868	0.0217694	myotubularin related protein 12
ENSMUSG00000027080	Med19	1902.01	0.833973	-0.261928	0.0859037	-3.04909	0.00229536	0.0218187	mediator complex subunit 19
ENSMUSG00000053198	Prx	124.376	1.6378	0.711757	0.233465	3.04867	0.00229857	0.0218335	periaxin
ENSMUSG00000083928	NA	57.005	1.68158	0.749821	0.245957	3.04858	0.00229924	0.0218335	NA
ENSMUSG00000056679	Gpr173	638.505	0.751777	-0.411623	0.135033	-3.04832	0.00230127	0.0218417	G-protein coupled receptor 173
ENSMUSG00000025902	Sox17	8.71716	0.238417	-2.06844	0.678763	-3.04736	0.00230857	0.0218999	SRY (sex determining region Y)-box 17
ENSMUSG00000028576	Ift74	510.4	1.31566	0.395784	0.12991	3.0466	0.00231444	0.0219445	intraflagellar transport 74
ENSMUSG00000042066	Tmcc2	3091.26	0.795384	-0.330276	0.108424	-3.04614	0.00231796	0.0219667	transmembrane and coiled-coil domains 2
ENSMUSG00000059995	Atxn7l3	2057.88	0.819259	-0.287609	0.0944544	-3.04495	0.00232723	0.0220434	ataxin 7-like 3
ENSMUSG00000029104	Htt	815.242	1.38376	0.46859	0.153902	3.04473	0.00232886	0.0220477	huntingtin
ENSMUSG00000041552	Ptchd1	21.193	0.349585	-1.51628	0.498114	-3.04405	0.00233418	0.0220869	patched domain containing 1
ENSMUSG00000038533	Cbfa2t2	6526.46	1.18543	0.245404	0.080624	3.04382	0.00233599	0.0220929	CBFA2/RUNX1 translocation partner 2
ENSMUSG00000020635	Fkbp1b	236.689	0.756085	-0.40338	0.132533	-3.04362	0.00233754	0.0220964	FK506 binding protein 1b
ENSMUSG00000003070	Efna2	2669.26	0.823329	-0.280459	0.09217	-3.04285	0.00234348	0.0221414	ephrin A2
ENSMUSG00000040599	Mis12	1181.28	1.26095	0.334512	0.109944	3.04256	0.00234573	0.0221515	MIS12 kinetochore complex component
ENSMUSG00000120474	NA	68.0523	0.584833	-0.773904	0.254435	-3.04166	0.00235279	0.022207	NA
ENSMUSG00000050796	B3galt6	1446.39	0.781478	-0.355723	0.117007	-3.04018	0.00236435	0.0223048	UDP-Gal:betaGal beta 1,3-galactosyltransferase, polypeptide 6
ENSMUSG00000000275	Trim25	76.7395	1.80787	0.854289	0.281046	3.03968	0.0023683	0.0223309	tripartite motif-containing 25
ENSMUSG00000040848	Sft2d2	427.951	1.61339	0.690099	0.227065	3.03921	0.00237201	0.0223433	SFT2 domain containing 2
ENSMUSG00000040850	Psme4	2630.1	1.18744	0.24785	0.0815482	3.03931	0.00237122	0.0223433	proteasome (prosome, macropain) activator subunit 4
ENSMUSG00000034930	Rtkn	167.736	1.43636	0.522418	0.171919	3.03874	0.00237568	0.0223667	rhotekin
ENSMUSG00000032228	Tcf12	4303.59	1.15503	0.207932	0.0685542	3.0331	0.00242054	0.0227776	transcription factor 12
ENSMUSG00000070594	Gm4788	11.4782	3.43891	1.78195	0.587533	3.03294	0.00242186	0.0227786	predicted gene 4788
ENSMUSG00000028341	Nr4a3	879.753	0.633649	-0.658244	0.217134	-3.03151	0.00243337	0.022864	nuclear receptor subfamily 4, group A, member 3
ENSMUSG00000055866	Per2	681.02	1.37735	0.46189	0.152363	3.03152	0.00243327	0.022864	period circadian clock 2
ENSMUSG00000034327	Kctd9	139.44	1.50816	0.592787	0.195648	3.02987	0.00244657	0.0229709	potassium channel tetramerisation domain containing 9
ENSMUSG00000081373	NA	146.472	1.52345	0.607342	0.200456	3.02979	0.00244721	0.0229709	NA
ENSMUSG00000086228	Ubap1l	36.5155	2.35129	1.23345	0.40713	3.02964	0.00244849	0.0229715	ubiquitin-associated protein 1-like
ENSMUSG00000070942	Il1rl2	16.9122	2.75264	1.46082	0.482231	3.02928	0.00245134	0.0229867	interleukin 1 receptor-like 2
[truncated: 54,692 more rows]
