# Supplementary material for: Dmrt2 regulates sex-biased neuronal development in the cingulate cortex
Source: Cell Mol Life Sci. 2025 Oct 30;82(1):376. doi: 10.1007/s00018-025-05851-1 (PMC12575903; doi:10.1007/s00018-025-05851-1)
Supplement: Supplementary file 10 — Supplementary file10 (XLSX 26 KB) [file 18_2025_5851_MOESM10_ESM.xlsx]

## Sheet: DEGs
		log2 Fold Change shDmrt2 vs. Mock
Ensembl ID	Symbol	Male shDmrt2 vs. Mock	Female shDmrt2 vs. Mock
ENSMUSG00000025902	Sox17	-2.06844	-1.87647
ENSMUSG00000060613	Cyp2c70	-1.9228	-1.60529
ENSMUSG00000045053	Kcng3	-1.88156	-1.33242
ENSMUSG00000097178	2310002F09Rik	-1.87733	-2.03424
ENSMUSG00000069132	Nxph2	-1.81759	-2.06243
ENSMUSG00000040164	Kcns1	-1.71938	-1.96014
ENSMUSG00000034686	Prr7	-1.59491	-1.04553
ENSMUSG00000091890	NA	-1.58523	-1.51565
ENSMUSG00000029648	Flt1	-1.55074	-1.32122
ENSMUSG00000041552	Ptchd1	-1.51628	-1.58479
ENSMUSG00000120104	NA	-1.46008	-1.50075
ENSMUSG00000003469	Phyhip	-1.40914	-1.53013
ENSMUSG00000100600	A230077H06Rik	-1.40183	-1.4813
ENSMUSG00000048483	Zdhhc22	-1.39937	-1.78857
ENSMUSG00000078235	Fam43b	-1.35742	-1.6666
ENSMUSG00000045509	Gpr150	-1.33319	-1.12713
ENSMUSG00000038077	Kcna6	-1.30224	-1.21353
ENSMUSG00000027435	Cd93	-1.28282	-1.48972
ENSMUSG00000071341	Egr4	-1.2799	-1.78493
ENSMUSG00000027568	Ntsr1	-1.26976	-1.47873
ENSMUSG00000021708	Rasgrf2	-1.25587	-2.51524
ENSMUSG00000063796	Slc22a8	-1.2484	-1.44827
ENSMUSG00000102657	NA	-1.24621	-1.44572
ENSMUSG00000085609	NA	-1.23641	-1.31587
ENSMUSG00000106379	Lhfpl3	-1.23409	-1.06404
ENSMUSG00000043301	Kcnj6	-1.22483	-1.57711
ENSMUSG00000020704	Asic2	-1.21905	-1.50632
ENSMUSG00000055134	NA	-1.16968	-1.11534
ENSMUSG00000047907	Tshz2	-1.16386	-1.58794
ENSMUSG00000045087	S1pr5	-1.14333	-1.19983
ENSMUSG00000025468	Caly	-1.13994	-1.46263
ENSMUSG00000029608	Rph3a	-1.13192	-1.57868
ENSMUSG00000031778	Cx3cl1	-1.13184	-1.20034
ENSMUSG00000121094	NA	-1.12101	-1.07615
ENSMUSG00000050663	Trhde	-1.10926	-1.24813
ENSMUSG00000024008	Cpne5	-1.10776	-1.6337
ENSMUSG00000001946	Esam	-1.0985	-1.11381
ENSMUSG00000022416	Cacna1i	-1.09479	-1.30697
ENSMUSG00000032532	Cck	-1.08021	-1.25898
ENSMUSG00000049107	Ntf3	-1.07177	-2.02089
ENSMUSG00000036169	Sostdc1	-1.07009	-1.32378
ENSMUSG00000086905	NA	-1.06815	-1.00802
ENSMUSG00000046093	Hpcal4	-1.06507	-1.3561
ENSMUSG00000029503	P2rx2	-1.06291	-1.77246
ENSMUSG00000028351	Brinp1	-1.06113	-1.27227
ENSMUSG00000050234	Gja4	-1.06034	-1.46181
ENSMUSG00000023192	Grm2	-1.05836	-1.10427
ENSMUSG00000049265	Kcnk3	-1.04204	-1.34657
ENSMUSG00000029875	Ccdc184	-1.04129	-1.00049
ENSMUSG00000101930	Gm5441	-1.03256	-1.34629
ENSMUSG00000019828	Grm1	-1.03074	-1.35656
ENSMUSG00000032360	Hcrtr2	-1.01915	-1.82129
ENSMUSG00000034891	Sncb	-1.01315	-1.36812
ENSMUSG00000043388	Tmem130	-1.01173	-1.50829
ENSMUSG00000020940	Efcab15	-1.01112	-1.26483
ENSMUSG00000022099	Dmtn	-1.00545	-1.12968
ENSMUSG00000051726	Kcnf1	-1.00541	-1.1127
ENSMUSG00000026274	Pask	1.00438	1.10467
ENSMUSG00000002055	Spag5	1.00846	1.21132
ENSMUSG00000022817	Itgb5	1.01436	1.39206
ENSMUSG00000048922	Cdca2	1.01793	1.29721
ENSMUSG00000036777	Anln	1.02111	1.20285
ENSMUSG00000005413	Hmox1	1.02767	1.14722
ENSMUSG00000031216	Stard8	1.03332	1.20083
ENSMUSG00000084133	NA	1.03352	1.02433
ENSMUSG00000026622	Nek2	1.04487	1.18176
ENSMUSG00000030560	Ctsc	1.04612	1.0685
ENSMUSG00000044827	Tlr1	1.04706	1.61776
ENSMUSG00000032122	Slc37a2	1.05104	1.24255
ENSMUSG00000021190	Lgmn	1.06054	1.106
ENSMUSG00000078773	Rad54b	1.06219	1.15843
ENSMUSG00000024989	Cep55	1.06655	1.16417
ENSMUSG00000078640	Gm11627	1.06825	1.01188
ENSMUSG00000046805	Mpeg1	1.0696	1.31852
ENSMUSG00000037544	Dlgap5	1.07539	1.07098
ENSMUSG00000051378	Kif18b	1.07866	1.16418
ENSMUSG00000039087	Rreb1	1.07888	1.08169
ENSMUSG00000120400	NA	1.08775	1.07173
ENSMUSG00000037295	Ldlrap1	1.09178	1.10971
ENSMUSG00000020009	Ifngr1	1.09972	1.24613
ENSMUSG00000059336	Slc14a1	1.10187	1.357
ENSMUSG00000080929	NA	1.11189	1.18175
ENSMUSG00000032577	Mapkapk3	1.1199	1.04293
ENSMUSG00000045328	Cenpe	1.12153	1.05827
ENSMUSG00000034957	Cebpa	1.12538	1.0691
ENSMUSG00000032254	Kif23	1.12629	1.07134
ENSMUSG00000020553	Pctp	1.13885	1.17466
ENSMUSG00000097209	AU022754	1.13967	1.19231
ENSMUSG00000085230	NA	1.14228	1.21032
ENSMUSG00000050732	Vamp8	1.15658	1.06222
ENSMUSG00000031004	Mki67	1.16055	1.00645
ENSMUSG00000030793	Pycard	1.16156	1.00683
ENSMUSG00000033952	Aspm	1.16379	1.12556
ENSMUSG00000001517	Foxm1	1.16758	1.17117
ENSMUSG00000028068	Iqgap3	1.18036	1.43458
ENSMUSG00000031387	Renbp	1.18752	1.05794
ENSMUSG00000083907	NA	1.22998	1.24552
ENSMUSG00000017417	Plxdc1	1.25353	1.25728
ENSMUSG00000028268	Gbp3	1.25368	1.38883
ENSMUSG00000044626	Liph	1.25829	1.15765
ENSMUSG00000005947	Itgae	1.259	1.47419
ENSMUSG00000064267	Hvcn1	1.26026	1.06613
ENSMUSG00000048865	Arhgap30	1.27287	1.49005
ENSMUSG00000027293	Ehd4	1.27335	1.1961
ENSMUSG00000032265	Tent5a	1.27626	1.06155
ENSMUSG00000003227	Edar	1.27888	1.33679
ENSMUSG00000048782	Insc	1.29067	1.2492
ENSMUSG00000031451	Gas6	1.29193	1.0472
ENSMUSG00000021457	Syk	1.34435	1.32414
ENSMUSG00000064373	Selenop	1.35144	1.24431
ENSMUSG00000058290	Espl1	1.35767	1.24473
ENSMUSG00000018819	Lsp1	1.35969	1.52874
ENSMUSG00000039774	Galnt12	1.36435	1.00814
ENSMUSG00000058755	Osm	1.36473	1.52464
ENSMUSG00000024965	Fermt3	1.37025	1.27271
ENSMUSG00000002147	Stat6	1.37314	1.20887
ENSMUSG00000051498	Tlr6	1.375	1.41223
ENSMUSG00000033880	Lgals3bp	1.37872	1.49971
ENSMUSG00000026785	Pkn3	1.38279	1.09331
ENSMUSG00000039396	Neil3	1.39083	1.12613
ENSMUSG00000030220	Arhgdib	1.39105	1.26849
ENSMUSG00000051517	Arhgef39	1.39809	1.36488
ENSMUSG00000041064	Pif1	1.40259	1.21605
ENSMUSG00000046295	Ankle1	1.41048	1.1062
ENSMUSG00000021998	Lcp1	1.41317	1.13775
ENSMUSG00000096606	Tpbgl	1.42235	1.2027
ENSMUSG00000006611	Hfe	1.43112	1.28639
ENSMUSG00000024986	Hhex	1.43654	1.40111
ENSMUSG00000020709	Adap2	1.43957	1.27069
ENSMUSG00000020120	Plek	1.45477	1.28272
ENSMUSG00000070942	Il1rl2	1.46082	1.88567
ENSMUSG00000031504	Rab20	1.46165	1.93783
ENSMUSG00000035208	Slfn8	1.46176	1.09405
ENSMUSG00000043008	Klhl6	1.47139	1.34214
ENSMUSG00000026519	Tmem63a	1.47169	1.3295
ENSMUSG00000022439	Parvg	1.47882	1.62635
ENSMUSG00000074342	I830077J02Rik	1.47968	1.08445
ENSMUSG00000039853	Trim14	1.48267	1.15312
ENSMUSG00000059555	Tor4a	1.48478	1.48598
ENSMUSG00000034959	Rubcnl	1.4933	1.50244
ENSMUSG00000021876	Rnase4	1.49597	1.00885
ENSMUSG00000027848	Olfml3	1.50115	1.49976
ENSMUSG00000026180	Cxcr2	1.50794	1.68604
ENSMUSG00000031103	Elf4	1.51394	1.12423
ENSMUSG00000056220	Pla2g4a	1.52117	1.42551
ENSMUSG00000000732	Icosl	1.52194	1.45763
ENSMUSG00000030844	Rgs10	1.52445	1.45542
ENSMUSG00000042228	Lyn	1.52684	1.11156
ENSMUSG00000032440	Tgfbr2	1.5312	1.22258
ENSMUSG00000018774	Cd68	1.53533	1.07398
ENSMUSG00000024397	Aif1	1.54107	1.4923
ENSMUSG00000029915	Clec5a	1.55062	1.66981
ENSMUSG00000048779	P2ry6	1.55612	1.17165
ENSMUSG00000043832	Clec4a3	1.55926	2.17525
ENSMUSG00000058715	Fcer1g	1.5614	1.36406
ENSMUSG00000038843	Gcnt1	1.56741	1.87183
ENSMUSG00000030748	Il4ra	1.57325	1.48356
ENSMUSG00000044583	Tlr7	1.57802	1.32759
ENSMUSG00000044350	Lacc1	1.58143	1.4384
ENSMUSG00000040592	Cd79b	1.58177	1.06627
ENSMUSG00000027947	Il6ra	1.59103	1.29299
ENSMUSG00000032066	Bco2	1.59361	1.42887
ENSMUSG00000028976	Slc2a5	1.60185	1.6121
ENSMUSG00000022488	Nckap1l	1.6072	1.78913
ENSMUSG00000034330	Plcg2	1.60784	1.37851
ENSMUSG00000038235	F11r	1.61882	1.55397
ENSMUSG00000032359	Ctsh	1.62601	1.14513
ENSMUSG00000010142	Tnfrsf13b	1.62963	1.33539
ENSMUSG00000002603	Tgfb1	1.63245	1.41856
ENSMUSG00000019122	Ccl9	1.63641	1.7689
ENSMUSG00000030474	Siglece	1.6371	1.1997
ENSMUSG00000026979	Psd4	1.64754	1.78621
ENSMUSG00000069516	Lyz2	1.64805	1.38354
ENSMUSG00000015947	Fcgr1	1.64993	1.64185
ENSMUSG00000115247	NA	1.65214	1.33634
ENSMUSG00000081660	NA	1.65596	1.65025
ENSMUSG00000066975	Cryba4	1.66244	1.34379
ENSMUSG00000027995	Tlr2	1.66846	1.48153
ENSMUSG00000046794	Ppp1r3b	1.67246	1.10177
ENSMUSG00000040552	C3ar1	1.67414	1.20769
ENSMUSG00000049625	Tifab	1.6906	1.47392
ENSMUSG00000004730	Adgre1	1.69334	1.38559
ENSMUSG00000030737	Slco2b1	1.69801	1.30044
ENSMUSG00000024349	Tmem173	1.69986	1.83443
ENSMUSG00000015852	Fcrls	1.70638	1.42468
ENSMUSG00000021624	Cd180	1.71599	1.50877
ENSMUSG00000004266	Ptpn6	1.7227	1.50978
ENSMUSG00000051439	Cd14	1.72405	1.19969
ENSMUSG00000030798	Cd37	1.72552	1.32389
ENSMUSG00000033220	Rac2	1.73163	1.23554
ENSMUSG00000026177	Slc11a1	1.73441	1.47927
ENSMUSG00000001123	Lgals9	1.7409	1.03095
ENSMUSG00000002111	Spi1	1.75003	1.31542
ENSMUSG00000034792	Gna15	1.7528	1.69971
ENSMUSG00000029343	Crybb1	1.75314	1.656
ENSMUSG00000000682	Cd52	1.75514	2.60812
ENSMUSG00000030579	Tyrobp	1.75555	1.35786
ENSMUSG00000041515	Irf8	1.75814	1.41051
ENSMUSG00000023992	Trem2	1.76448	1.5756
ENSMUSG00000052085	Dock8	1.7706	1.4751
ENSMUSG00000034652	Cd300a	1.77605	1.24196
ENSMUSG00000025877	Hk3	1.78043	1.34393
ENSMUSG00000026656	Fcgr2b	1.78088	1.09467
ENSMUSG00000024013	Fgd2	1.78143	1.651
ENSMUSG00000070594	Gm4788	1.78195	2.29377
ENSMUSG00000067714	Lpar5	1.78908	1.22127
ENSMUSG00000031264	Btk	1.79331	1.02365
ENSMUSG00000037731	Themis2	1.79357	1.44923
ENSMUSG00000049130	C5ar1	1.79794	1.78554
ENSMUSG00000029484	Anxa3	1.79798	1.0052
ENSMUSG00000055541	Lair1	1.8001	1.95696
ENSMUSG00000053158	Fes	1.80656	1.27571
ENSMUSG00000028581	Laptm5	1.80885	1.64336
ENSMUSG00000059498	Fcgr3	1.81365	1.53491
ENSMUSG00000021384	Susd3	1.81676	1.50481
ENSMUSG00000036887	C1qa	1.81832	1.5525
ENSMUSG00000022831	Hcls1	1.82133	1.63147
ENSMUSG00000038147	Cd84	1.82303	1.36917
ENSMUSG00000058099	Nfam1	1.83525	1.53669
ENSMUSG00000020573	Pik3cg	1.8458	1.29965
ENSMUSG00000071713	Csf2rb	1.85568	1.72416
ENSMUSG00000015355	Cd48	1.85685	1.46473
ENSMUSG00000034116	Vav1	1.85927	1.62481
ENSMUSG00000018930	Ccl4	1.85987	1.56636
ENSMUSG00000037405	Icam1	1.86346	1.68373
ENSMUSG00000047250	Ptgs1	1.86788	1.6463
ENSMUSG00000021423	Ly86	1.87156	1.75072
ENSMUSG00000052336	Cx3cr1	1.87231	1.70028
ENSMUSG00000040747	Cd53	1.87526	1.47233
ENSMUSG00000031165	Was	1.87714	1.8101
ENSMUSG00000036905	C1qb	1.87989	1.60061
ENSMUSG00000036896	C1qc	1.88483	1.57175
ENSMUSG00000076617	NA	1.89054	1.65714
ENSMUSG00000020377	Ltc4s	1.89631	1.50359
ENSMUSG00000036908	Unc93b1	1.89762	1.51802
ENSMUSG00000020901	Pik3r5	1.90018	1.9092
ENSMUSG00000038642	Ctss	1.91047	1.68385
ENSMUSG00000084796	NA	1.91522	1.7641
ENSMUSG00000026288	Inpp5d	1.92102	1.53368
ENSMUSG00000004609	Cd33	1.92397	1.21498
ENSMUSG00000071714	Csf2rb2	1.92777	1.86522
ENSMUSG00000098112	Bin2	1.92846	1.74019
ENSMUSG00000031101	Sash3	1.92919	1.5236
ENSMUSG00000061132	Blnk	1.94983	1.56226
ENSMUSG00000018008	Cyth4	1.95195	1.63277
ENSMUSG00000014361	Mertk	1.95244	1.66678
ENSMUSG00000026786	Apbb1ip	1.9571	1.68946
ENSMUSG00000018381	Abi3	1.95753	2.42411
ENSMUSG00000024300	Myo1f	1.97753	1.47676
ENSMUSG00000022952	Runx1	1.98315	1.09825
ENSMUSG00000029771	Irf5	1.98659	1.24739
ENSMUSG00000044811	Cd300c2	1.98972	1.22701
ENSMUSG00000033192	Lpcat2	1.99441	1.47741
ENSMUSG00000024621	Csf1r	1.99828	1.65215
ENSMUSG00000056130	Ticam2	1.99924	1.69733
ENSMUSG00000040345	Arhgap9	2.0011	1.47821
ENSMUSG00000045404	Kcnk13	2.0014	1.58247
ENSMUSG00000003283	Hck	2.00479	1.2445
ENSMUSG00000028599	Tnfrsf1b	2.00525	1.49779
ENSMUSG00000041797	Abca9	2.01153	1.56105
ENSMUSG00000052160	Pld4	2.0193	1.69887
ENSMUSG00000025017	Pik3ap1	2.02136	1.62431
ENSMUSG00000035697	Arhgap45	2.02342	1.25039
ENSMUSG00000022901	Cd86	2.06533	1.44145
ENSMUSG00000000290	Itgb2	2.06807	1.8753
ENSMUSG00000051504	Siglech	2.07472	1.8398
ENSMUSG00000102037	Bcl2a1a	2.07911	1.88601
ENSMUSG00000051506	Wdfy4	2.08052	1.68333
ENSMUSG00000047180	Neurl3	2.09542	1.17655
ENSMUSG00000063234	Gpr84	2.10575	2.4579
ENSMUSG00000039005	Tlr4	2.11539	1.13204
ENSMUSG00000069874	Irgm2	2.11822	1.49151
ENSMUSG00000026395	Ptprc	2.12031	1.77062
ENSMUSG00000054675	Tmem119	2.12101	1.98124
ENSMUSG00000015950	Ncf1	2.12343	1.3965
ENSMUSG00000021200	Asb2	2.12757	1.79544
ENSMUSG00000033777	Tlr13	2.1289	1.47764
ENSMUSG00000043740	B430306N03Rik	2.14459	2.5596
ENSMUSG00000020865	Abcc3	2.15092	1.50605
ENSMUSG00000041707	Tmem273	2.15645	1.50824
ENSMUSG00000026365	Cfh	2.19222	1.70889
ENSMUSG00000018654	Ikzf1	2.21198	1.49282
ENSMUSG00000037921	Ddx60	2.21775	1.50364
ENSMUSG00000025141	Myadml2	2.23544	2.02542
ENSMUSG00000079227	Ccr5	2.2566	2.36825
ENSMUSG00000030921	Trim30a	2.25961	1.61373
ENSMUSG00000056529	Ptafr	2.26394	1.55457
ENSMUSG00000032089	Il10ra	2.26945	1.62346
ENSMUSG00000046410	Kcnk6	2.28026	1.78347
ENSMUSG00000020143	Dock2	2.2855	1.65813
ENSMUSG00000028859	Csf3r	2.28739	1.54652
ENSMUSG00000047810	Ccdc88b	2.29911	1.08409
ENSMUSG00000024818	Slc25a45	2.30181	1.26601
ENSMUSG00000048163	Selplg	2.36226	2.1283
ENSMUSG00000045165	AI467606	2.36366	1.43752
ENSMUSG00000052142	Rasal3	2.42928	1.65473
ENSMUSG00000052821	Cysltr1	2.46356	1.61463
ENSMUSG00000117613	NA	2.51853	1.76743
ENSMUSG00000027315	Spint1	2.52313	2.35709
ENSMUSG00000032691	Nlrp3	2.52764	1.31845
ENSMUSG00000024401	Tnf	2.59053	1.28979
ENSMUSG00000054626	Xlr	2.63051	2.07388
ENSMUSG00000020787	P2rx1	2.6385	1.97488
ENSMUSG00000062488	Ifit3b	2.90682	2.33864
ENSMUSG00000074896	Ifit3	3.10361	2.74054
ENSMUSG00000020437	Myo1g	3.29606	1.7755
